# Supplementary material for: Patient-specific driver gene prediction and risk assessment through integrated network analysis of cancer omics profiles
Source: Nucleic Acids Res. 2015 Jan 8;43(7):e44. doi: 10.1093/nar/gku1393 (PMC4402507; doi:10.1093/nar/gku1393)
Supplement: SUPPLEMENTARY DATA [file supp_gku1393_nar-02721-met-f-2014-File009.xlsx]

## Sheet: Glioblastoma
Gene	Mutation_Frequency	OncoIMPACT_Rank	DriverNET_Rank	Frequency_Rank	Cancer_Census	Pan_Cancer_Driver
EGFR	0.418	1	2	4	CC	PC
CDKN2A	0.47	2	3	2	CC	PC
TP53	0.387	3	1	5	CC	PC
PTEN	0.354	4	4	6	CC	PC
HLA-DRB1	0.189	5	NA	30	-	-
CDK4	0.116	6	29	46	CC	-
PIK3CA	0.091	7	6	55	CC	PC
SEC61G	0.317	8	10	7	-	-
PRKY	0.195	9	NA	27	-	-
PIK3R1	0.082	10	8	60	CC	PC
RB1	0.076	11	45	67	CC	PC
TTN	0.207	12	39	18	-	-
TBL1Y	0.195	13	25	26	-	-
DCTN2	0.064	14	NA	83	-	-
NF1	0.091	15	27	57	CC	PC
KIT	0.082	16	NA	61	CC	PC
KLHL9	0.229	17	28	13	-	-
PIK3C2B	0.055	18	23	91	-	-
PDGFRA	0.058	19	NA	88	CC	PC
KDR	0.064	20	31	81	CC	-
GLI1	0.064	21	NA	82	-	-
MDM2	0.073	22	13	71	CC	-
LRP1	0.034	23	NA	141	-	-
PIK3CG	0.043	24	40	115	-	PC
COL1A2	0.043	25	NA	118	-	-
IFNG	0.034	26	NA	144	-	-
TEK	0.064	27	NA	76	-	-
IKZF1	0.03	28	NA	165	CC	-
PCDH11Y	0.198	29	NA	25	-	-
ATRX	0.043	30	NA	120	CC	PC
RYR2	0.079	31	NA	64	-	-
HSPG2	0.024	32	NA	248	-	-
AMPH	0.021	33	NA	394	-	PC
MET	0.043	34	NA	117	CC	-
COL6A3	0.034	35	NA	151	-	-
NOS3	0.027	36	36	189	-	-
COL6A2	0.027	37	NA	211	-	-
CFTR	0.021	38	NA	374	-	-
FGFR2	0.027	39	NA	200	CC	PC
GLI3	0.018	40	NA	537	-	-
LRP2	0.046	41	NA	110	-	-
PPIA	0.018	42	NA	462	-	-
RIMS2	0.034	43	NA	138	-	-
GRB10	0.027	44	NA	195	-	-
ANK2	0.027	45	NA	217	-	-
LAMA2	0.018	46	NA	507	-	-
PSMA2	0.015	47	NA	658	-	-
FN1	0.021	48	NA	356	-	PC
PTPRB	0.021	49	NA	306	-	-
ADAM12	0.024	50	NA	268	-	-
STAT6	0.021	51	NA	286	-	-
NOS1	0.018	52	NA	484	-	-
FLNC	0.024	53	NA	254	-	-
PLAU	0.021	54	NA	312	-	-
BUB3	0.021	55	NA	385	-	-
DRD5	0.027	56	NA	205	-	-
FRS2	0.024	57	NA	253	-	-
LAMA5	0.015	58	NA	728	-	-
PIK3C2G	0.027	59	NA	186	-	-
MAPK8	0.018	60	17	502	-	-
NCF1	0.018	61	NA	490	-	-
CD3G	0.03	62	NA	175	-	-
LAMA1	0.018	63	NA	508	-	-
ITGB1	0.018	64	44	516	-	-
AKAP9	0.027	65	NA	218	CC	PC
MDM4	0.037	66	NA	129	CC	-
FAS	0.024	67	NA	255	-	-
PGR	0.018	68	NA	471	-	-
CCT6A	0.082	69	NA	63	-	-
ACTB	0.012	70	NA	1264	-	-
GABRA6	0.027	71	42	198	-	-
RELN	0.046	72	NA	109	-	-
ITGB8	0.015	73	NA	739	-	-
CDH23	0.034	74	NA	152	-	-
HNRNPA2B1	0.012	75	NA	1121	CC	-
CDH18	0.027	76	NA	214	-	-
ATR	0.018	77	NA	580	-	PC
XRCC2	0.018	78	NA	410	-	-
ATM	0.021	79	NA	388	CC	PC
FLT1	0.018	80	NA	539	-	-
DSP	0.034	81	NA	147	-	-
TCF7L2	0.021	82	NA	284	CC	PC
ERBB3	0.012	83	NA	1171	-	-
EPC1	0.018	84	NA	547	-	-
GRIN2A	0.024	85	NA	251	-	-
FBN2	0.021	86	NA	358	-	PC
LAMB4	0.018	87	NA	506	-	-
FGFR1	0.018	88	NA	541	CC	-
GABRB3	0.021	89	NA	355	-	-
DDIT3	0.073	90	NA	72	CC	-
STX1A	0.015	91	NA	630	-	-
CNTN2	0.018	92	NA	567	-	-
YWHAG	0.012	93	NA	882	-	-
DNAH9	0.027	94	NA	206	-	-
COL1A1	0.018	95	NA	564	CC	-
CCT2	0.03	96	NA	176	-	-
MSH6	0.018	97	NA	498	CC	-
DNMBP	0.024	98	NA	256	-	-
ZWINT	0.015	99	NA	590	-	-
FGFR3	0.015	100	NA	781	CC	PC
ANK1	0.037	101	NA	134	-	-
SMARCA2	0.021	102	NA	288	-	-
LAMB1	0.015	103	NA	727	-	-
SMC3	0.024	104	NA	228	-	PC
HGF	0.018	105	NA	531	-	PC
HOXA9	0.015	106	NA	755	CC	-
GNAT3	0.027	107	NA	196	-	-
TSGA14	0.015	108	NA	614	-	-
VAV1	0.009	109	NA	1298	-	-
CDK6	0.018	110	NA	570	CC	-
MLLT4	0.015	111	NA	714	CC	PC
FBLN2	0.018	112	NA	543	-	-
HCK	0.015	113	NA	760	-	-
ITSN1	0.012	114	NA	1099	-	-
TSC2	0.012	115	NA	898	CC	PC
WEE2	0.015	116	NA	606	-	-
GABRA1	0.015	117	NA	776	-	-
ASPM	0.018	118	NA	582	-	PC
ERG	0.012	119	NA	1170	CC	-
ITGB3	0.012	120	NA	1103	-	-
RALA	0.012	121	NA	977	-	-
IGFBP3	0.018	122	NA	519	-	-
TNC	0.012	123	NA	909	-	-
LAMB3	0.012	124	NA	1080	-	-
HDAC2	0.012	125	NA	1128	-	-
SLC18A2	0.018	126	NA	435	-	-
DFFB	0.009	127	NA	1747	-	-
CACNA1S	0.027	128	NA	215	-	-
ITGA8	0.015	129	NA	741	-	-
ADCYAP1R1	0.018	130	NA	587	-	-
ITGAM	0.015	131	NA	740	-	-
FLNA	0.018	132	NA	540	-	-
EZH2	0.015	133	NA	787	CC	PC
SLC6A3	0.018	134	NA	432	-	-
PIK3CD	0.012	135	NA	1000	-	-
CEP135	0.027	136	NA	212	-	-
BTRC	0.015	137	NA	837	-	-
CREBBP	0.015	138	NA	811	CC	-
GABRB2	0.015	139	NA	775	-	-
VEGFA	0.012	140	NA	889	-	-
VAMP7	0.009	141	NA	1299	-	-
PRKCQ	0.015	142	NA	661	-	-
LAMC3	0.015	143	NA	726	-	-
MASTL	0.012	144	NA	1068	-	-
COL2A1	0.009	145	NA	1766	-	-
COL14A1	0.015	146	NA	819	-	-
PIK3CB	0.009	147	NA	1454	-	PC
ERBB2	0.037	148	NA	130	CC	PC
NOD1	0.021	149	NA	328	-	-
BRCA1	0.012	150	NA	1231	CC	PC
IFNA2	0.25	151	NA	11	-	-
CCNE1	0.009	152	NA	1799	CC	-
EP300	0.009	153	NA	1721	CC	PC
HSP90AA1	0.009	154	NA	1657	-	-
NRXN1	0.015	155	NA	700	-	-
DMD	0.04	156	NA	124	-	PC
CHEK1	0.012	157	NA	1210	-	-
COL11A2	0.018	158	NA	566	-	-
FGFR4	0.015	159	NA	780	-	-
APOB	0.04	160	NA	125	-	-
SRPK1	0.009	161	NA	1363	-	-
EGF	0.009	162	NA	1727	-	-
MAPK13	0.009	163	NA	1577	-	-
CEP63	0.009	164	NA	1782	-	-
LAMA3	0.012	165	NA	1081	-	-
PLG	0.009	166	NA	1444	-	-
BCAR1	0.012	167	NA	1238	-	-
VAV2	0.009	168	NA	1297	-	-
COL4A5	0.012	169	NA	1204	-	-
SHB	0.012	170	NA	951	-	-
PRKX	0.006	171	NA	2209	-	-
CDH15	0.006	172	NA	2894	-	-
MCM5	0.009	173	NA	1573	-	-
ITGB4	0.012	174	NA	1102	-	-
PCDHA9	0.024	175	NA	236	-	-
F8	0.015	176	NA	785	-	-
MCM6	0.009	177	NA	1572	-	-
VAMP3	0.012	178	NA	890	-	-
EZR	0.012	179	NA	1166	CC	-
MAP4K1	0.009	180	NA	1581	-	-
SMAD4	0.006	181	NA	2068	-	PC
PRKDC	0.018	182	NA	457	-	-
CDC2	0.009	183	NA	1790	-	-
CHL1	0.021	184	NA	372	-	-
IGF2R	0.006	185	NA	2595	-	-
CHEK2	0.024	186	NA	261	CC	PC
F2	0.006	187	NA	2725	-	-
ZNF3	0.012	188	NA	877	-	-
CDH5	0.006	189	NA	2891	-	-
DBF4	0.012	190	NA	1191	-	-
MCM7	0.012	191	NA	1065	-	-
SMO	0.015	192	NA	637	CC	-
TCRBV8S1	0.009	193	NA	1338	-	-
PSMC2	0.006	194	NA	2196	-	-
ITGA4	0.009	195	NA	1639	-	-
RERE	0.027	196	NA	184	-	-
PTPRC	0.006	197	NA	2190	-	-
DLG4	0.009	198	NA	1737	-	-
LYN	0.009	199	NA	1590	-	PC
PTPN11	0.012	200	32	981	CC	PC
HLA-A	0.009	201	NA	1668	-	PC
GABRG2	0.009	202	NA	1693	-	-
BSG	0.006	203	NA	2947	-	-
EGR1	0.009	204	NA	1726	-	-
LAMC1	0.006	205	NA	2524	-	-
ITGA7	0.006	206	NA	2569	-	-
PCDHGC5	0.11	207	NA	47	-	-
CACNB3	0.015	208	NA	833	-	-
ACAN	0.012	209	NA	1267	-	-
ITGA10	0.009	210	NA	1640	-	-
ACTG2	0.006	211	NA	3044	-	-
ABL1	0.006	212	NA	3052	CC	PC
MAPK1	0.009	213	NA	1578	-	-
POU2F1	0.006	214	NA	2227	-	-
STAT1	0.006	215	NA	2035	-	-
ITGAX	0.018	216	NA	517	-	-
PLCG1	0.012	217	NA	997	-	PC
AKT1	0.012	218	NA	1255	CC	PC
SDCCAG8	0.012	219	NA	963	-	-
PDGFRB	0.018	220	NA	472	CC	-
VCAN	0.009	221	NA	1296	-	-
MMP7	0.006	222	NA	2462	-	-
CNOT2	0.021	223	NA	371	-	-
SMC1A	0.015	224	NA	638	-	PC
RYR1	0.015	225	NA	648	-	-
SFN	0.003	226	NA	3525	-	-
PRKCA	0.006	227	NA	2214	-	-
CD3E	0.006	228	NA	2908	-	-
CRKL	0.006	229	NA	2822	-	-
PSMB8	0.006	230	NA	2197	-	-
FBLN1	0.012	231	NA	1163	-	-
COL4A1	0.009	232	NA	1765	-	-
PSIP1	0.012	233	NA	984	-	-
TARDBP	0.006	234	NA	2014	-	-
TUBG1	0.006	235	NA	1949	-	-
PRKCB	0.009	236	NA	1435	-	-
BCLAF1	0.015	237	NA	842	-	PC
CALML5	0.015	238	NA	832	-	-
RAB3GAP2	0.012	239	NA	978	-	-
ACTN1	0.006	240	NA	3040	-	-
ATN1	0.015	241	NA	847	-	-
PCDHA8	0.012	242	NA	1012	-	-
ITGA1	0.006	243	NA	2570	-	-
ITGB7	0.009	244	NA	1637	-	-
RAD50	0.006	245	NA	2176	-	-
TUBG2	0.003	246	NA	3265	-	-
RASA1	0.003	247	NA	3671	-	PC
PTBP1	0.009	248	NA	1433	-	-
PRKACG	0.003	249	NA	3748	-	-
NCAPH	0.003	250	NA	4135	-	-
PNLIP	0.015	251	NA	669	-	-
STXBP1	0.006	252	NA	2029	-	-
PXN	0.006	253	NA	2186	-	-
CDKN1B	0.006	254	NA	2883	-	PC
EPHA1	0.009	255	NA	1720	-	-
IKZF3	0.006	256	NA	2592	-	-
SYNJ1	0.006	257	NA	2022	-	-
PPP2R1B	0.006	258	NA	2219	-	-
ESR1	0.003	259	NA	4730	-	PC
E2F4	0.003	260	NA	4791	-	-
TUBA3C	0.012	261	NA	897	-	-
ZNF212	0.012	262	NA	880	-	-
PRKAR1B	0.012	263	NA	989	-	-
IGF1R	0.006	264	NA	2596	-	-
TES	0.018	265	NA	420	-	-
TRPV6	0.024	266	NA	224	-	-
CHP2	0.006	267	NA	2873	-	-
VLDLR	0.012	268	NA	888	-	-
FCER1A	0.006	269	NA	2713	-	-
CSNK2B	0.009	270	NA	1758	-	-
HMHA1	0.009	271	NA	1663	-	-
IGFBP7	0.015	272	NA	750	-	-
PPARA	0.009	273	NA	1440	-	-
CNTN1	0.006	274	NA	2848	-	-
KIR3DL2	0.018	275	NA	509	-	-
CEP250	0.009	276	NA	1783	-	-
KALRN	0.012	277	NA	1095	-	PC
SLC26A8	0.012	278	NA	947	-	-
TUBGCP5	0.009	279	NA	1308	-	-
RYR3	0.052	280	NA	94	-	-
ADCY9	0.009	281	NA	1846	-	-
PSMD4	0.003	282	NA	3727	-	-
HLA-DRA	0.003	283	NA	4515	-	-
PARP1	0.006	284	NA	2292	-	-
APEX2	0.009	285	NA	1828	-	-
CTNNB1	0.006	286	NA	2812	CC	PC
DNMT1	0.006	287	NA	2773	-	-
PCM1	0.006	288	NA	2280	CC	PC
LAMA4	0.006	289	NA	2525	-	-
ANAPC1	0.006	290	NA	3004	-	PC
CACNA1E	0.015	291	NA	834	-	-
RFC4	0.006	292	NA	2161	-	-
BARD1	0.006	293	NA	2964	-	PC
CDC27	0.015	294	NA	825	-	-
SYNJ2	0.009	295	NA	1355	-	-
FOS	0.003	296	NA	4667	-	-
PRKCD	0.009	297	NA	1434	-	PC
CBL	0.009	298	NA	1801	CC	-
IL12RB2	0.009	299	NA	1653	-	-
OFD1	0.006	300	NA	2378	-	-
PTPN6	0.009	301	NA	1430	-	-
MAPKAPK3	0.003	302	NA	4248	-	-
TYK2	0.012	303	NA	894	-	-
NUMA1	0.012	304	NA	1036	CC	PC
JAK1	0.006	305	NA	2566	CC	-
RXRA	0.006	306	NA	2133	-	PC
COL5A2	0.006	307	NA	2835	-	-
RABIF	0.006	308	NA	2181	-	-
INSR	0.006	309	NA	2576	-	-
COL6A1	0.006	310	NA	2833	-	-
PLCG2	0.009	311	NA	1448	-	-
SH3GL3	0.006	312	NA	2099	-	-
CTNNA2	0.009	313	NA	1757	-	-
B2M	0.003	314	NA	5169	-	PC
SRC	0.006	315	NA	2047	-	-
SRI	0.015	316	NA	631	-	-
LRRC7	0.015	317	NA	722	-	-
CACNA1H	0.043	318	NA	119	-	-
HCLS1	0.009	319	NA	1671	-	-
RASGRF1	0.009	320	NA	1416	-	-
F9	0.009	321	NA	1708	-	-
MED13	0.009	322	NA	1570	-	PC
RPN1	0.003	323	NA	3611	CC	-
NBN	0.003	324	NA	4137	-	-
FGF18	0.006	325	NA	2705	-	-
RALGDS	0.006	326	NA	2173	CC	-
CACNA1I	0.012	327	NA	1226	-	-
PCDHAC2	0.101	328	43	52	-	-
CNTNAP1	0.006	329	NA	2845	-	-
ERBB4	0.003	330	NA	4735	-	-
MACF1	0.024	331	NA	245	-	-
PRKCG	0.006	332	NA	2213	-	-
SYT1	0.006	333	NA	2021	-	-
CD1D	0.012	334	NA	1218	-	-
VAMP1	0.006	335	NA	1929	-	-
CIT	0.006	336	NA	2867	-	-
RECQL5	0.012	337	NA	974	-	-
PCDHB4	0.006	338	NA	2285	-	-
RNF8	0.006	339	NA	2151	-	-
ADCY8	0.006	340	NA	3030	-	-
ETS2	0.003	341	NA	4727	-	-
MYOG	0.006	342	NA	2432	-	-
PIM1	0.012	343	NA	999	CC	-
KCNB2	0.015	344	NA	736	-	-
KCNV2	0.012	345	NA	1088	-	-
ADCY5	0.018	346	NA	588	-	-
CACNA1B	0.015	347	NA	836	-	-
HLA-DOA	0.003	348	NA	4517	-	-
COL4A3	0.003	349	NA	4944	-	-
CLSPN	0.003	350	NA	4960	-	-
TJP1	0.009	351	NA	1333	-	-
NAP1L1	0.009	352	NA	1541	-	-
NCAPG	0.009	353	NA	1540	-	-
ANK3	0.012	354	NA	1254	-	-
KCNG1	0.012	355	NA	1093	-	-
SDC1	0.006	356	NA	2122	-	-
ROCK2	0.006	357	NA	2148	-	-
GRK5	0.018	358	NA	534	-	-
FGF13	0.003	359	NA	4682	-	-
CBLB	0.003	360	NA	5080	CC	-
HLA-DQB1	0.006	361	NA	2626	-	-
MELK	0.006	362	NA	2474	-	-
PPP3CB	0.024	363	NA	234	-	-
GABRA5	0.009	364	NA	1694	-	-
RPA2	0.006	365	NA	2145	-	-
PTPRM	0.009	366	NA	1429	-	-
NFKBIA	0.003	367	NA	4105	-	-
CACNA1C	0.015	368	NA	835	-	-
FLNB	0.006	369	NA	2697	-	-
ITGB2	0.012	370	47	1104	-	-
ITPR1	0.012	371	NA	1100	-	-
PPP2R5D	0.003	372	NA	3759	-	-
RUVBL2	0.006	373	NA	2134	-	-
CEBPB	0.003	374	NA	5011	-	-
PPP1CC	0.003	375	NA	3767	-	-
TCF12	0.012	376	NA	918	CC	PC
IFNGR1	0.003	377	NA	4461	-	-
CDK5RAP2	0.006	378	NA	2887	-	-
LUM	0.012	379	NA	1072	-	PC
EPS8	0.006	380	NA	2736	-	-
NFATC1	0.003	381	NA	4108	-	-
MCM3	0.006	382	NA	2480	-	-
CALM1	0.003	383	NA	5102	-	-
BLM	0.003	384	NA	5144	CC	PC
MCM4	0.006	385	NA	2479	-	-
RRM2	0.006	386	NA	2137	-	-
EIF4A1	0.003	387	NA	4760	-	-
NTRK1	0.006	388	NA	2387	CC	-
NKX3-2	0.006	389	NA	2404	-	-
IFI16	0.006	390	NA	2600	-	-
CNKSR2	0.006	391	NA	2851	-	-
HSPA8	0.006	392	NA	2611	-	PC
GRB2	0.003	393	NA	4575	-	-
CDC23	0.003	394	NA	5028	-	-
SDC2	0.003	395	NA	3563	-	-
STAT3	0.003	396	NA	3415	-	PC
MXD1	0.003	397	NA	4157	-	-
AKAP6	0.009	398	NA	1839	-	-
YWHAH	0.003	399	NA	3179	-	-
NGF	0.006	400	NA	2405	-	-
NEFH	0.006	401	NA	2415	-	-
BCL2	0.003	402	NA	5157	CC	-
SOS1	0.003	403	NA	3452	-	PC
PPP3CC	0.003	404	NA	3757	-	-
PLCB1	0.003	405	NA	3819	-	-
RAN	0.003	406	NA	3680	-	-
LILRB3	0.012	407	NA	1075	-	-
NEK2	0.006	408	NA	2413	-	-
MAP2K3	0.003	409	NA	4259	-	-
GNAO1	0.003	410	NA	4598	-	-
ANAPC7	0.003	411	NA	5270	-	-
NID1	0.003	412	NA	4100	-	-
PTK2B	0.003	413	NA	3719	-	-
TGFBI	0.003	414	NA	3350	-	-
IL7	0.003	415	NA	4429	-	-
ELAVL2	0.143	416	NA	40	-	-
MLL	0.009	417	NA	1561	CC	PC
GRID2	0.006	418	NA	2651	-	-
GRIN2C	0.006	419	NA	2649	-	-
CCL3L1	0.021	420	NA	381	-	-
DDB1	0.003	421	NA	4868	-	-
FZD10	0.012	422	NA	1148	-	-
PDGFD	0.006	423	NA	2270	-	-
SP1	0.003	424	NA	3447	-	-
F10	0.003	425	NA	4714	-	-
CCNF	0.003	426	NA	5058	-	-
GABRQ	0.003	427	NA	4642	-	-
FAT2	0.027	428	NA	201	-	-
PCDH15	0.027	429	NA	187	-	-
RAF1	0.003	430	NA	3683	CC	-
CDH9	0.021	431	NA	377	-	-
PCDH19	0.018	432	NA	473	-	-
PCDH9	0.015	433	NA	681	-	-
CELSR1	0.015	434	NA	824	-	-
PCDHB7	0.015	435	NA	680	-	-
SGCB	0.024	436	NA	230	-	-
TAP1	0.003	437	NA	3384	-	-
GABBR2	0.006	438	NA	2686	-	-
PCDH11X	0.024	439	NA	238	-	-
DACH1	0.006	440	NA	2798	-	-
PCDH7	0.012	441	NA	1013	-	-
MAP3K4	0.009	442	NA	1584	-	PC
DCHS2	0.015	443	NA	804	-	-
SREBF1	0.003	444	NA	3434	-	-
MYF5	0.006	445	NA	2442	-	-
GRASP	0.003	446	NA	4576	-	-
PCDHB13	0.012	447	NA	1011	-	-
HLF	0.003	448	NA	4512	CC	-
TUBA4B	0.003	449	NA	3266	-	-
CELSR3	0.012	450	NA	1213	-	-
CD79B	0.006	451	NA	2902	CC	-
SVEP1	0.012	452	NA	928	-	-
FOXG1	0.009	453	NA	1700	-	-
PLAT	0.006	454	NA	2245	-	-
KCNA4	0.006	455	NA	2560	-	-
HNRNPH3	0.021	456	NA	349	-	-
PCDHB6	0.006	457	NA	2283	-	-
SHANK3	0.006	458	NA	2098	-	-
CD97	0.003	459	NA	5030	-	-
KCNH1	0.012	460	NA	1092	-	-
KLC2	0.003	461	NA	4349	-	-
FRYL	0.009	462	NA	1696	-	-
GLI2	0.003	463	NA	4604	-	-
KCNB1	0.006	464	NA	2558	-	-
RASSF5	0.003	465	NA	3667	-	-
RECQL	0.009	466	NA	1411	-	-
SFI1	0.012	467	NA	956	-	-
PCDHB2	0.003	468	NA	3896	-	-
KCNV1	0.009	469	NA	1625	-	-
LRP8	0.003	470	NA	4282	-	-
RBMX	0.009	471	NA	1413	-	PC
CSNK1G1	0.003	472	NA	4915	-	-
CDH20	0.003	473	NA	5019	-	-
EEF1A1	0.012	474	NA	1177	-	PC
CDH17	0.003	475	NA	5020	-	-
CDH8	0.006	476	NA	2889	-	-
DCHS1	0.006	477	NA	2793	-	-
GNG12	0.003	478	NA	4595	-	-
CDH19	0.006	479	NA	2892	-	-
KCNS3	0.009	480	NA	1626	-	-
NCL	0.003	481	NA	4129	-	-
S100A8	0.009	482	NA	1395	-	-
RAD21	0.003	483	NA	3687	-	PC
CD8A	0.003	484	NA	5032	-	-
CEP70	0.009	485	NA	1781	-	-
LIPG	0.003	486	NA	4300	-	-
SLIT3	0.03	487	NA	160	-	-
DLG1	0.003	488	NA	4838	-	-
ADCY2	0.009	489	NA	1847	-	-
MAG	0.009	490	NA	1586	-	-
MYOD1	0.003	491	NA	4144	-	-
KCNJ4	0.003	492	NA	4375	-	-
FZD4	0.003	493	NA	4653	-	-
CELSR2	0.003	494	NA	5010	-	-
KIF15	0.003	495	NA	4359	-	-
ACVRL1	0.006	496	NA	3038	-	-
CDH22	0.003	497	NA	5018	-	-
SCML2	0.006	498	NA	2127	-	-
BMPR1B	0.003	499	NA	5138	-	-
SSRP1	0.003	500	NA	3425	-	-
HOXA2	0.015	501	NA	756	-	-
IKBKE	0.003	502	NA	4450	-	-
MVP	0.009	503	NA	1555	-	-
IL32	0.003	504	NA	4434	-	-
XIAP	0.003	505	NA	3191	-	-
TPX2	0.003	506	NA	3299	-	-
ELAVL1	0.003	507	NA	4751	-	-
CACNA1G	0.003	508	NA	5104	-	-
NDN	0.006	509	NA	2421	-	-
PIP5K1C	0.003	510	NA	3836	-	-
CUGBP2	0.012	511	NA	1199	-	-
NXF1	0.003	512	NA	4049	-	-
AKAP8	0.003	513	NA	5287	-	-
SRPR	0.006	514	NA	2040	-	-
APPL2	0.003	515	NA	5247	-	-
PPP1R1A	0.006	516	NA	2220	-	-
PCDH24	0.003	517	NA	3902	-	-
DYRK1B	0.003	518	NA	4795	-	-
NLRP12	0.021	519	NA	329	-	-
CKAP5	0.003	520	NA	4977	-	-
PSMA5	0.003	521	NA	3733	-	-
SGOL2	0.012	522	NA	954	-	-
ADCY6	0.015	523	NA	857	-	-
MMP12	0.003	524	NA	4195	-	-
CTBP1	0.006	525	NA	2814	-	-
P2RX2	0.003	526	NA	3935	-	-
PPARG	0.003	527	NA	3779	CC	-
RBBP4	0.003	528	NA	3666	-	-
VASP	0.003	529	NA	3222	-	-
KIFC3	0.003	530	NA	4352	-	PC
MNDA	0.006	531	NA	2460	-	-
ZNF274	0.006	532	NA	1891	-	-
PCDHB5	0.006	533	NA	2284	-	-
PLCZ1	0.009	534	NA	1446	-	-
POLA1	0.003	535	NA	3803	-	-
MRE11A	0.003	536	NA	4182	-	-
FOXO3	0.009	537	NA	1699	-	-
GNA15	0.003	538	NA	4599	-	-
IL12B	0.003	539	NA	4448	-	-
PIK3R5	0.003	540	NA	3839	-	-
MYBL1	0.003	541	NA	4154	-	-
ERCC6L	0.006	542	NA	2733	-	-
UGT2B17	0.125	NA	5	43	-	-
CYP27B1	0.137	NA	7	42	-	-
IDH1	0.061	NA	9	87	CC	PC
IFNA1	0.256	NA	11	9	-	-
RPS4Y1	0.192	NA	12	29	-	-
OR52N5	0.137	NA	14	41	-	-
UGT1A1	0.027	NA	15	180	-	-
OGDH	0.027	NA	16	188	-	-
OR2A1	0.061	NA	18	86	-	-
CDKN2B	0.448	NA	19	3	-	-
OR4M1	0.058	NA	20	89	-	-
SI	0.012	NA	21	949	-	-
ACACA	0.015	NA	22	864	-	-
OGDHL	0.021	NA	24	323	-	-
OR4C6	0.107	NA	26	50	-	-
ACACB	0.018	NA	30	589	-	-
INPPL1	0.006	NA	33	2577	-	-
OR4F5	0.064	NA	34	79	-	-
OR4K13	0.009	NA	35	1491	-	-
GDA	0.006	NA	37	2680	-	-
MGAM	0.018	NA	38	500	-	-
ALDOB	0.006	NA	41	3011	-	-
POLR2B	0.018	NA	46	466	-	-
JARID1D	0.53	NA	NA	1	-	-
IFNE1	0.262	NA	NA	8	-	-
IFNA8	0.253	NA	NA	10	-	-
IFNA6	0.232	NA	NA	12	-	-
IFNA5	0.223	NA	NA	14	-	-
IFNA10	0.213	NA	NA	15	-	-
IFNA17	0.21	NA	NA	16	-	-
IFNA14	0.21	NA	NA	17	-	-
IFNA7	0.207	NA	NA	19	-	-
IFNA21	0.207	NA	NA	20	-	-
IFNA16	0.207	NA	NA	21	-	-
HLA-DRB5	0.207	NA	NA	22	-	-
IFNW1	0.204	NA	NA	23	-	-
IFNA4	0.201	NA	NA	24	-	-
AMELY	0.195	NA	NA	28	-	-
DDX3Y	0.18	NA	NA	31	-	-
SRY	0.174	NA	NA	32	-	-
IFNB1	0.174	NA	NA	33	-	-
TMSB4Y	0.168	NA	NA	34	-	-
BPY2	0.168	NA	NA	35	-	-
DAZ4	0.165	NA	NA	36	-	-
DAZ1	0.162	NA	NA	37	-	-
CD24	0.162	NA	NA	38	-	-
RBMY1A1	0.149	NA	NA	39	-	-
ZNF713	0.116	NA	NA	44	-	-
2014-09-14	0.116	NA	NA	45	-	-
OR4P4	0.11	NA	NA	48	-	-
OR4S2	0.107	NA	NA	49	-	-
TSFM	0.101	NA	NA	51	-	-
CTDSP2	0.095	NA	NA	53	-	-
ASB13	0.095	NA	NA	54	-	-
OS9	0.091	NA	NA	56	-	-
MLLT3	0.091	NA	NA	58	CC	PC
FLG	0.085	NA	NA	59	-	-
GSX2	0.082	NA	NA	62	-	-
PHKG1	0.079	NA	NA	65	-	-
SPTA1	0.076	NA	NA	66	-	-
PIP4K2C	0.076	NA	NA	68	-	-
DTX3	0.076	NA	NA	69	-	-
OR2A7	0.073	NA	NA	70	-	-
GGT2	0.07	NA	NA	73	-	-
MARS	0.067	NA	NA	74	-	-
FFAR3	0.067	NA	NA	75	-	-
OR4N2	0.064	NA	NA	77	-	-
OR4K5	0.064	NA	NA	78	-	-
KIF5A	0.064	NA	NA	80	-	-
ARHGAP9	0.064	NA	NA	84	-	-
OR4Q3	0.061	NA	NA	85	-	-
OR4K2	0.058	NA	NA	90	-	-
OR4K1	0.055	NA	NA	92	-	-
INHBE	0.055	NA	NA	93	-	-
INHBC	0.052	NA	NA	95	-	-
CPM	0.052	NA	NA	96	-	-
TIMM23	0.049	NA	NA	97	-	-
PLAA	0.049	NA	NA	98	-	-
OR4N4	0.049	NA	NA	99	-	-
MLL3	0.049	NA	NA	100	CC	PC
LNX1	0.049	NA	NA	101	-	-
GSTM1	0.049	NA	NA	102	-	-
DNAH5	0.049	NA	NA	103	-	-
CNTNAP2	0.049	NA	NA	104	-	-
ARL17	0.049	NA	NA	105	-	-
ZNF479	0.046	NA	NA	106	-	-
TAS2R43	0.046	NA	NA	107	-	-
SEMA3C	0.046	NA	NA	108	-	-
IFNK	0.046	NA	NA	111	-	-
FIP1L1	0.046	NA	NA	112	CC	-
USH2A	0.043	NA	NA	113	-	-
REN	0.043	NA	NA	114	-	-
OR4M2	0.043	NA	NA	116	-	-
PPYR1	0.04	NA	NA	121	-	-
PPIAL4	0.04	NA	NA	122	-	-
MLL2	0.04	NA	NA	123	CC	PC
ZPBP	0.037	NA	NA	126	-	-
TCHH	0.037	NA	NA	127	-	-
SEMG2	0.037	NA	NA	128	-	-
DNAH2	0.037	NA	NA	131	-	-
DNAH11	0.037	NA	NA	132	-	-
CLOCK	0.037	NA	NA	133	-	-
ABCB1	0.037	NA	NA	135	-	PC
ZC3H11A	0.034	NA	NA	136	-	-
TRRAP	0.034	NA	NA	137	-	-
MUC4	0.034	NA	NA	139	-	-
MKI67	0.034	NA	NA	140	-	-
LAX1	0.034	NA	NA	142	-	-
KISS1	0.034	NA	NA	143	-	-
HCN1	0.034	NA	NA	145	-	-
EXOC1	0.034	NA	NA	146	-	-
DNAH8	0.034	NA	NA	148	-	-
DMBT1	0.034	NA	NA	149	-	-
DDC	0.034	NA	NA	150	-	-
CALCR	0.034	NA	NA	153	-	-
BCL11A	0.034	NA	NA	154	CC	-
ABCC9	0.034	NA	NA	155	-	-
ZMIZ1	0.03	NA	NA	156	-	-
WNT2	0.03	NA	NA	157	-	-
VWF	0.03	NA	NA	158	-	-
SNRPE	0.03	NA	NA	159	-	-
PRSS2	0.03	NA	NA	161	-	-
OBSCN	0.03	NA	NA	162	-	-
MYST4	0.03	NA	NA	163	CC	-
MYO3A	0.03	NA	NA	164	-	-
GRM3	0.03	NA	NA	166	-	-
GRIP1	0.03	NA	NA	167	-	-
ELMO1	0.03	NA	NA	168	-	-
DOCK1	0.03	NA	NA	169	-	-
DNAH3	0.03	NA	NA	170	-	-
DLG5	0.03	NA	NA	171	-	-
DEFA3	0.03	NA	NA	172	-	-
CHD5	0.03	NA	NA	173	-	-
CFHR3	0.03	NA	NA	174	-	-
CAND1	0.03	NA	NA	177	-	-
ATP2B4	0.03	NA	NA	178	-	-
ADCY1	0.03	NA	NA	179	-	PC
TNS3	0.027	NA	NA	181	-	-
TAS2R39	0.027	NA	NA	182	-	-
SEMA3E	0.027	NA	NA	183	-	-
PPP1R3A	0.027	NA	NA	185	-	-
NMU	0.027	NA	NA	190	-	-
MYO1A	0.027	NA	NA	191	-	-
LYZ	0.027	NA	NA	192	-	-
IL22	0.027	NA	NA	193	-	-
GTF2H2	0.027	NA	NA	194	-	-
GDF10	0.027	NA	NA	197	-	-
FRAS1	0.027	NA	NA	199	-	-
ERCC6	0.027	NA	NA	202	-	-
DTX2	0.027	NA	NA	203	-	-
DST	0.027	NA	NA	204	-	-
CTTNBP2	0.027	NA	NA	207	-	-
CTBP2	0.027	NA	NA	208	-	-
CPXM2	0.027	NA	NA	209	-	-
CPSF6	0.027	NA	NA	210	-	-
CDKN2C	0.027	NA	NA	213	CC	PC
BCOR	0.027	NA	NA	216	CC	PC
AHNAK	0.027	NA	NA	219	-	-
ADAMTS16	0.027	NA	NA	220	-	-
ACTA2	0.027	NA	NA	221	-	-
YEATS4	0.024	NA	NA	222	-	-
VDAC2	0.024	NA	NA	223	-	-
TAF1L	0.024	NA	NA	225	-	-
STAG2	0.024	NA	NA	226	-	PC
SRGAP1	0.024	NA	NA	227	-	-
SLC26A3	0.024	NA	NA	229	-	-
2014-09-07	0.024	NA	NA	231	-	-
PRELP	0.024	NA	NA	232	-	-
PRDM9	0.024	NA	NA	233	-	-
PDE1C	0.024	NA	NA	235	-	-
PCDHA10	0.024	NA	NA	237	-	-
PARG	0.024	NA	NA	239	-	-
PAPPA2	0.024	NA	NA	240	-	-
OCLN	0.024	NA	NA	241	-	-
NPTX2	0.024	NA	NA	242	-	-
NEBL	0.024	NA	NA	243	-	-
MMP21	0.024	NA	NA	244	-	-
LIPF	0.024	NA	NA	246	-	-
IRAK3	0.024	NA	NA	247	-	-
HIPK2	0.024	NA	NA	249	-	-
GRM8	0.024	NA	NA	250	-	-
GDF2	0.024	NA	NA	252	-	-
DEFB4	0.024	NA	NA	257	-	-
CUBN	0.024	NA	NA	258	-	-
COL17A1	0.024	NA	NA	259	-	-
CHN2	0.024	NA	NA	260	-	-
CHD9	0.024	NA	NA	262	-	-
CAPZA2	0.024	NA	NA	263	-	-
CACNA2D1	0.024	NA	NA	264	-	-
AZGP1	0.024	NA	NA	265	-	-
AVPR1A	0.024	NA	NA	266	-	-
ANXA7	0.024	NA	NA	267	-	-
ABP1	0.024	NA	NA	269	-	-
ABCB4	0.024	NA	NA	270	-	-
A1CF	0.024	NA	NA	271	-	-
ZRANB1	0.021	NA	NA	272	-	-
ZMIZ2	0.021	NA	NA	273	-	-
VCL	0.021	NA	NA	274	-	-
USP15	0.021	NA	NA	275	-	-
UROS	0.021	NA	NA	276	-	-
UPP1	0.021	NA	NA	277	-	-
UNC5B	0.021	NA	NA	278	-	-
UBE3C	0.021	NA	NA	279	-	-
TYRP1	0.021	NA	NA	280	-	-
TLL2	0.021	NA	NA	281	-	-
TIAL1	0.021	NA	NA	282	-	-
TFPI2	0.021	NA	NA	283	-	-
SVIL	0.021	NA	NA	285	-	-
SRP72	0.021	NA	NA	287	-	-
SLK	0.021	NA	NA	289	-	-
SLCO1B3	0.021	NA	NA	290	-	-
SKAP2	0.021	NA	NA	291	-	-
SHMT2	0.021	NA	NA	292	-	-
SFTPD	0.021	NA	NA	293	-	-
SEC24C	0.021	NA	NA	294	-	-
SEC23IP	0.021	NA	NA	295	-	-
SAR1A	0.021	NA	NA	296	-	-
RGPD5	0.021	NA	NA	297	-	-
RET	0.021	NA	NA	298	CC	-
REST	0.021	NA	NA	299	-	-
RAMP3	0.021	NA	NA	300	-	-
RABGEF1	0.021	NA	NA	301	-	-
RAB3IP	0.021	NA	NA	302	-	-
PTPRZ1	0.021	NA	NA	303	-	-
PTPRT	0.021	NA	NA	304	-	-
PTPRR	0.021	NA	NA	305	-	-
PSAP	0.021	NA	NA	307	-	-
PRSS1	0.021	NA	NA	308	-	-
PRF1	0.021	NA	NA	309	CC	-
PPAT	0.021	NA	NA	310	-	-
PLEKHA1	0.021	NA	NA	311	-	-
PLA2G12B	0.021	NA	NA	313	-	-
PEX1	0.021	NA	NA	314	-	-
PDPR	0.021	NA	NA	315	-	-
PDCD11	0.021	NA	NA	316	-	-
PCBD1	0.021	NA	NA	317	-	-
PAPSS2	0.021	NA	NA	318	-	-
PAICS	0.021	NA	NA	319	-	-
P4HA1	0.021	NA	NA	320	-	-
OR52E8	0.021	NA	NA	321	-	-
OR51I2	0.021	NA	NA	322	-	-
NUP107	0.021	NA	NA	324	-	-
NSUN5	0.021	NA	NA	325	-	-
NPFFR1	0.021	NA	NA	326	-	-
NODAL	0.021	NA	NA	327	-	-
NAB2	0.021	NA	NA	330	-	-
MYH2	0.021	NA	NA	331	-	-
MYCN	0.021	NA	NA	332	CC	-
MXRA5	0.021	NA	NA	333	-	-
MRPS24	0.021	NA	NA	334	-	-
MRPS16	0.021	NA	NA	335	-	-
MGMT	0.021	NA	NA	336	-	-
MBL2	0.021	NA	NA	337	-	-
MAT1A	0.021	NA	NA	338	-	-
MAST4	0.021	NA	NA	339	-	-
LRP1B	0.021	NA	NA	340	-	-
LIPA	0.021	NA	NA	341	-	-
KRIT1	0.021	NA	NA	342	-	-
KLF6	0.021	NA	NA	343	-	-
KCNMA1	0.021	NA	NA	344	-	-
IKZF5	0.021	NA	NA	345	-	-
HTRA1	0.021	NA	NA	346	-	-
HTR5A	0.021	NA	NA	347	-	-
HOPX	0.021	NA	NA	348	-	-
HMGA2	0.021	NA	NA	350	CC	-
GPRIN2	0.021	NA	NA	351	-	-
GPR26	0.021	NA	NA	352	-	-
GHRHR	0.021	NA	NA	353	-	-
GCK	0.021	NA	NA	354	-	-
FMOD	0.021	NA	NA	357	-	-
F5	0.021	NA	NA	359	-	-
EPHB6	0.021	NA	NA	360	-	-
EP400	0.021	NA	NA	361	-	-
EIF4EBP2	0.021	NA	NA	362	-	-
ECD	0.021	NA	NA	363	-	-
EBF3	0.021	NA	NA	364	-	-
DYNC1I1	0.021	NA	NA	365	-	-
DNA2	0.021	NA	NA	366	-	-
DDIT4	0.021	NA	NA	367	-	-
CUL1	0.021	NA	NA	368	-	PC
CTNNA3	0.021	NA	NA	369	-	-
CRHR2	0.021	NA	NA	370	-	-
CHD8	0.021	NA	NA	373	-	PC
CFHR1	0.021	NA	NA	375	-	-
CFH	0.021	NA	NA	376	-	PC
CDC2L2	0.021	NA	NA	378	-	-
CDC2L1	0.021	NA	NA	379	-	-
CD36	0.021	NA	NA	380	-	-
CCL24	0.021	NA	NA	382	-	-
CARD6	0.021	NA	NA	383	-	-
CAMK2G	0.021	NA	NA	384	-	-
BNC2	0.021	NA	NA	386	-	-
BCCIP	0.021	NA	NA	387	-	-
ATE1	0.021	NA	NA	389	-	-
ASCC1	0.021	NA	NA	390	-	-
APBB1IP	0.021	NA	NA	391	-	-
AP3M1	0.021	NA	NA	392	-	-
ANLN	0.021	NA	NA	393	-	-
ALOX5	0.021	NA	NA	395	-	-
AIFM2	0.021	NA	NA	396	-	-
AHR	0.021	NA	NA	397	-	-
AEBP1	0.021	NA	NA	398	-	-
ADAMTS14	0.021	NA	NA	399	-	-
ACADSB	0.021	NA	NA	400	-	-
ZNF844	0.018	NA	NA	401	-	PC
ZNF786	0.018	NA	NA	402	-	-
ZNF37A	0.018	NA	NA	403	-	-
ZNF239	0.018	NA	NA	404	-	-
ZNF22	0.018	NA	NA	405	-	-
ZNF138	0.018	NA	NA	406	-	-
ZNF107	0.018	NA	NA	407	-	-
ZFHX3	0.018	NA	NA	408	-	PC
YKT6	0.018	NA	NA	409	-	-
VPS41	0.018	NA	NA	411	-	-
VPS26A	0.018	NA	NA	412	-	-
UGT2B15	0.018	NA	NA	413	-	-
UBE2D4	0.018	NA	NA	414	-	-
TRPV5	0.018	NA	NA	415	-	-
TRGV3	0.018	NA	NA	416	-	-
TPTE	0.018	NA	NA	417	-	-
TP63	0.018	NA	NA	418	-	-
TIAM2	0.018	NA	NA	419	-	-
TBX20	0.018	NA	NA	421	-	-
TBRG4	0.018	NA	NA	422	-	-
TAS2R41	0.018	NA	NA	423	-	-
TAS1R1	0.018	NA	NA	424	-	-
TACR2	0.018	NA	NA	425	-	-
TAC3	0.018	NA	NA	426	-	-
STK17A	0.018	NA	NA	427	-	-
SRGN	0.018	NA	NA	428	-	-
SPTBN5	0.018	NA	NA	429	-	-
SPOCK2	0.018	NA	NA	430	-	-
SORBS1	0.018	NA	NA	431	-	-
SLC4A2	0.018	NA	NA	433	-	-
SLC18A3	0.018	NA	NA	434	-	-
SLC16A7	0.018	NA	NA	436	-	-
SIRT1	0.018	NA	NA	437	-	-
SGMS1	0.018	NA	NA	438	-	-
SFTPA1	0.018	NA	NA	439	-	-
SCN5A	0.018	NA	NA	440	-	-
RPSA	0.018	NA	NA	441	-	-
RPS24	0.018	NA	NA	442	-	-
ROS1	0.018	NA	NA	443	CC	-
ROR2	0.018	NA	NA	444	-	-
RGS10	0.018	NA	NA	445	-	-
RGR	0.018	NA	NA	446	-	-
RFX6	0.018	NA	NA	447	-	-
RBBP5	0.018	NA	NA	448	-	-
RASSF4	0.018	NA	NA	449	-	-
RANBP6	0.018	NA	NA	450	-	-
RAB11FIP2	0.018	NA	NA	451	-	-
PURB	0.018	NA	NA	452	-	-
PTPRE	0.018	NA	NA	453	-	-
PTPN12	0.018	NA	NA	454	-	-
PRLHR	0.018	NA	NA	455	-	-
PRKG1	0.018	NA	NA	456	-	-
PRKAG2	0.018	NA	NA	458	-	-
PRIC285	0.018	NA	NA	459	-	-
PPP1R9A	0.018	NA	NA	460	-	-
PPIF	0.018	NA	NA	461	-	-
PON1	0.018	NA	NA	463	-	-
POM121	0.018	NA	NA	464	-	-
POLR3A	0.018	NA	NA	465	-	-
POLD2	0.018	NA	NA	467	-	-
PLEKHA8	0.018	NA	NA	468	-	-
PLCE1	0.018	NA	NA	469	-	-
PIP	0.018	NA	NA	470	-	-
PARD3	0.018	NA	NA	474	-	-
OR5P2	0.018	NA	NA	475	-	-
OR5D13	0.018	NA	NA	476	-	-
OR4F21	0.018	NA	NA	477	-	-
OR2F2	0.018	NA	NA	478	-	-
OPN4	0.018	NA	NA	479	-	-
NUPL2	0.018	NA	NA	480	-	-
NUB1	0.018	NA	NA	481	-	-
NRP1	0.018	NA	NA	482	-	-
NRF1	0.018	NA	NA	483	-	-
NLRP3	0.018	NA	NA	485	-	PC
NFIB	0.018	NA	NA	486	CC	-
NFASC	0.018	NA	NA	487	-	-
NEUROG3	0.018	NA	NA	488	-	-
NEB	0.018	NA	NA	489	-	PC
NBEA	0.018	NA	NA	491	-	-
NANOS1	0.018	NA	NA	492	-	-
MYO1B	0.018	NA	NA	493	-	-
MYL7	0.018	NA	NA	494	-	-
MYH8	0.018	NA	NA	495	-	-
MYH13	0.018	NA	NA	496	-	-
MUC2	0.018	NA	NA	497	-	-
MRC1	0.018	NA	NA	499	-	-
2014-03-08	0.018	NA	NA	501	-	-
MAGI2	0.018	NA	NA	503	-	-
LILRB2	0.018	NA	NA	504	-	-
LAT2	0.018	NA	NA	505	-	-
KIR2DL4	0.018	NA	NA	510	-	-
KIF5B	0.018	NA	NA	511	CC	-
KIF4B	0.018	NA	NA	512	-	-
KIF2B	0.018	NA	NA	513	-	-
ITPR3	0.018	NA	NA	514	-	-
ITPR2	0.018	NA	NA	515	-	-
INHBA	0.018	NA	NA	518	-	-
IGFBP1	0.018	NA	NA	520	-	-
IFITM3	0.018	NA	NA	521	-	-
IFIT3	0.018	NA	NA	522	-	-
IFIT2	0.018	NA	NA	523	-	-
IFIT1	0.018	NA	NA	524	-	-
HUWE1	0.018	NA	NA	525	-	PC
HUS1	0.018	NA	NA	526	-	-
HTR7	0.018	NA	NA	527	-	-
HNRNPF	0.018	NA	NA	528	-	-
HKDC1	0.018	NA	NA	529	-	-
HK1	0.018	NA	NA	530	-	-
H2AFV	0.018	NA	NA	532	-	-
GTF2IRD1	0.018	NA	NA	533	-	-
GNAI1	0.018	NA	NA	535	-	PC
GLRX3	0.018	NA	NA	536	-	-
FOXP2	0.018	NA	NA	538	-	-
FBXW7	0.018	NA	NA	542	CC	PC
EPPK1	0.018	NA	NA	544	-	-
EPHB4	0.018	NA	NA	545	-	-
EPHA8	0.018	NA	NA	546	-	-
ELN	0.018	NA	NA	548	CC	-
EIF5AL1	0.018	NA	NA	549	-	-
DSG3	0.018	NA	NA	550	-	-
DOCK2	0.018	NA	NA	551	-	PC
DKK1	0.018	NA	NA	552	-	-
DDX56	0.018	NA	NA	553	-	-
DDX50	0.018	NA	NA	554	-	-
DCLRE1A	0.018	NA	NA	555	-	-
DCC	0.018	NA	NA	556	-	-
DBNL	0.018	NA	NA	557	-	-
CYP3A4	0.018	NA	NA	558	-	-
CSTF2T	0.018	NA	NA	559	-	-
CSF2RB	0.018	NA	NA	560	-	-
CREB5	0.018	NA	NA	561	-	-
CPA2	0.018	NA	NA	562	-	-
COL3A1	0.018	NA	NA	563	-	-
COL13A1	0.018	NA	NA	565	-	-
CLCN1	0.018	NA	NA	568	-	-
CHRM2	0.018	NA	NA	569	-	-
CCT8L1	0.018	NA	NA	571	-	-
CCM2	0.018	NA	NA	572	-	-
CCAR1	0.018	NA	NA	573	-	PC
CARD11	0.018	NA	NA	574	CC	-
CAMK2B	0.018	NA	NA	575	-	-
C3	0.018	NA	NA	576	-	-
BTAF1	0.018	NA	NA	577	-	-
BRAF	0.018	NA	NA	578	CC	PC
BMPR1A	0.018	NA	NA	579	CC	-
ATP8B4	0.018	NA	NA	581	-	-
ARHGEF5	0.018	NA	NA	583	-	-
AQP1	0.018	NA	NA	584	-	-
APOF	0.018	NA	NA	585	-	-
AFAP1L2	0.018	NA	NA	586	-	-
ZNF92	0.015	NA	NA	591	-	-
ZNF705D	0.015	NA	NA	592	-	-
ZNF680	0.015	NA	NA	593	-	-
ZNF485	0.015	NA	NA	594	-	-
ZNF33B	0.015	NA	NA	595	-	-
ZNF32	0.015	NA	NA	596	-	-
ZNF28	0.015	NA	NA	597	-	-
ZNF273	0.015	NA	NA	598	-	-
ZNF208	0.015	NA	NA	599	-	-
ZNF117	0.015	NA	NA	600	-	-
ZEB1	0.015	NA	NA	601	-	-
ZDHHC21	0.015	NA	NA	602	-	-
YME1L1	0.015	NA	NA	603	-	-
WNT16	0.015	NA	NA	604	-	-
WIF1	0.015	NA	NA	605	CC	-
WAPAL	0.015	NA	NA	607	-	-
VWA2	0.015	NA	NA	608	-	-
VTI1A	0.015	NA	NA	609	CC	-
VIM	0.015	NA	NA	610	-	-
USP6	0.015	NA	NA	611	CC	-
UPF2	0.015	NA	NA	612	-	-
UBE2H	0.015	NA	NA	613	-	-
TRA2A	0.015	NA	NA	615	-	-
TPO	0.015	NA	NA	616	-	-
TNPO3	0.015	NA	NA	617	-	-
TNKS2	0.015	NA	NA	618	-	-
TNK2	0.015	NA	NA	619	-	-
TNFRSF9	0.015	NA	NA	620	-	-
TIMELESS	0.015	NA	NA	621	-	-
THEG	0.015	NA	NA	622	-	-
TG	0.015	NA	NA	623	-	-
TFEC	0.015	NA	NA	624	-	-
TERT	0.015	NA	NA	625	-	-
TBK1	0.015	NA	NA	626	-	-
TAX1BP1	0.015	NA	NA	627	-	-
TAF1	0.015	NA	NA	628	-	PC
SUV39H2	0.015	NA	NA	629	-	-
SPAG6	0.015	NA	NA	632	-	-
SP4	0.015	NA	NA	633	-	-
SORCS3	0.015	NA	NA	634	-	-
SNX13	0.015	NA	NA	635	-	-
SMURF1	0.015	NA	NA	636	-	-
SMARCD3	0.015	NA	NA	639	-	-
SMARCC2	0.015	NA	NA	640	-	-
SLC25A13	0.015	NA	NA	641	-	-
SIM1	0.015	NA	NA	642	-	-
SHOC2	0.015	NA	NA	643	-	-
SGCE	0.015	NA	NA	644	-	-
SFRP4	0.015	NA	NA	645	-	-
SERPINB3	0.015	NA	NA	646	-	-
SEMA3D	0.015	NA	NA	647	-	-
RPP30	0.015	NA	NA	649	-	-
RPL5	0.015	NA	NA	650	-	PC
RP9	0.015	NA	NA	651	-	-
RHPN2	0.015	NA	NA	652	-	-
RHEB	0.015	NA	NA	653	-	PC
RBAK	0.015	NA	NA	654	-	-
RAG1	0.015	NA	NA	655	-	-
QKI	0.015	NA	NA	656	-	-
PTPRD	0.015	NA	NA	657	-	-
PRPS1L1	0.015	NA	NA	659	-	-
PRKG2	0.015	NA	NA	660	-	-
PREX1	0.015	NA	NA	662	-	-
PRDX3	0.015	NA	NA	663	-	-
PPFIBP1	0.015	NA	NA	664	-	-
POR	0.015	NA	NA	665	-	-
POLRMT	0.015	NA	NA	666	-	-
POLL	0.015	NA	NA	667	-	-
PNLIPRP2	0.015	NA	NA	668	-	-
PMS2L5	0.015	NA	NA	670	-	-
PKP2	0.015	NA	NA	671	-	-
PITX3	0.015	NA	NA	672	-	-
PIPSL	0.015	NA	NA	673	-	-
PIP4K2A	0.015	NA	NA	674	-	-
PFKP	0.015	NA	NA	675	-	-
PER3	0.015	NA	NA	676	-	-
PDE3A	0.015	NA	NA	677	-	-
PDCD4	0.015	NA	NA	678	-	-
PCGF6	0.015	NA	NA	679	-	-
PCDH21	0.015	NA	NA	682	-	-
PARK7	0.015	NA	NA	683	-	-
PAN3	0.015	NA	NA	684	-	-
OR8K3	0.015	NA	NA	685	-	-
OR6V1	0.015	NA	NA	686	-	-
OR6C75	0.015	NA	NA	687	-	-
OR6C74	0.015	NA	NA	688	-	-
OR6C6	0.015	NA	NA	689	-	-
OR6B1	0.015	NA	NA	690	-	-
OR5D18	0.015	NA	NA	691	-	-
OR5AR1	0.015	NA	NA	692	-	-
OR52N1	0.015	NA	NA	693	-	-
OR4D5	0.015	NA	NA	694	-	-
ODZ4	0.015	NA	NA	695	-	-
ODZ3	0.015	NA	NA	696	-	-
ODZ2	0.015	NA	NA	697	-	-
NUP205	0.015	NA	NA	698	-	-
NSUN5C	0.015	NA	NA	699	-	-
NRG3	0.015	NA	NA	701	-	-
NPY	0.015	NA	NA	702	-	-
NOX3	0.015	NA	NA	703	-	-
NFKB2	0.015	NA	NA	704	CC	-
NAIP	0.015	NA	NA	705	-	-
MYO9B	0.015	NA	NA	706	-	-
MYH4	0.015	NA	NA	707	-	-
MYH11	0.015	NA	NA	708	CC	-
MYH1	0.015	NA	NA	709	-	-
MX2	0.015	NA	NA	710	-	-
MPDZ	0.015	NA	NA	711	-	-
MMP13	0.015	NA	NA	712	-	-
MLXIPL	0.015	NA	NA	713	-	-
MICB	0.015	NA	NA	715	-	-
MGEA5	0.015	NA	NA	716	-	-
MDH2	0.015	NA	NA	717	-	-
MDC1	0.015	NA	NA	718	-	PC
MAP3K1	0.015	NA	NA	719	-	PC
MAN2B1	0.015	NA	NA	720	-	-
LSM5	0.015	NA	NA	721	-	-
LIMK1	0.015	NA	NA	723	-	-
LILRB1	0.015	NA	NA	724	-	-
LDB3	0.015	NA	NA	725	-	-
L1CAM	0.015	NA	NA	729	-	-
KSR2	0.015	NA	NA	730	-	-
KLRC2	0.015	NA	NA	731	-	-
KIR2DL1	0.015	NA	NA	732	-	-
KIF13A	0.015	NA	NA	733	-	-
KCNH2	0.015	NA	NA	734	-	-
KCNC2	0.015	NA	NA	735	-	-
JMJD1C	0.015	NA	NA	737	-	-
JAZF1	0.015	NA	NA	738	CC	-
IRF5	0.015	NA	NA	742	-	-
ING4	0.015	NA	NA	743	-	-
ING3	0.015	NA	NA	744	-	-
INA	0.015	NA	NA	745	-	-
IL6	0.015	NA	NA	746	-	-
IL4R	0.015	NA	NA	747	-	-
IL18RAP	0.015	NA	NA	748	-	-
IL15RA	0.015	NA	NA	749	-	-
IGF2BP3	0.015	NA	NA	751	-	-
IDE	0.015	NA	NA	752	-	-
HSPA14	0.015	NA	NA	753	-	-
HPS6	0.015	NA	NA	754	-	-
HOXA13	0.015	NA	NA	757	CC	-
HIP1	0.015	NA	NA	758	CC	-
HDAC9	0.015	NA	NA	759	-	-
HABP2	0.015	NA	NA	761	-	-
GUSB	0.015	NA	NA	762	-	-
GTF2I	0.015	NA	NA	763	-	-
GPR37	0.015	NA	NA	764	-	-
GPNMB	0.015	NA	NA	765	-	-
GOLGA8B	0.015	NA	NA	766	-	-
GNGT1	0.015	NA	NA	767	-	-
GNG11	0.015	NA	NA	768	-	-
GLUD1	0.015	NA	NA	769	-	-
GFRA1	0.015	NA	NA	770	-	-
GCC2	0.015	NA	NA	771	-	-
GATA3	0.015	NA	NA	772	CC	PC
GARS	0.015	NA	NA	773	-	-
GAD2	0.015	NA	NA	774	-	-
FZD9	0.015	NA	NA	777	-	-
FLT3	0.015	NA	NA	778	CC	PC
FGL2	0.015	NA	NA	779	-	-
FGF6	0.015	NA	NA	782	-	-
FGF23	0.015	NA	NA	783	-	-
FGA	0.015	NA	NA	784	-	-
F13A1	0.015	NA	NA	786	-	-
EXOC6	0.015	NA	NA	788	-	-
ERRFI1	0.015	NA	NA	789	-	-
EPHA7	0.015	NA	NA	790	-	-
EPB41L3	0.015	NA	NA	791	-	-
EMX2	0.015	NA	NA	792	-	-
EIF4H	0.015	NA	NA	793	-	-
EIF3A	0.015	NA	NA	794	-	-
EGR2	0.015	NA	NA	795	-	-
DUSP5	0.015	NA	NA	796	-	-
DNTT	0.015	NA	NA	797	-	-
DNAH7	0.015	NA	NA	798	-	-
DICER1	0.015	NA	NA	799	CC	PC
DHTKD1	0.015	NA	NA	800	-	-
DGKI	0.015	NA	NA	801	-	-
DGKD	0.015	NA	NA	802	-	-
DEFB103A	0.015	NA	NA	803	-	-
CYP3A7	0.015	NA	NA	805	-	-
CYP2C8	0.015	NA	NA	806	-	-
CYP2C19	0.015	NA	NA	807	-	-
CXCL12	0.015	NA	NA	808	-	-
CUL2	0.015	NA	NA	809	-	-
CTNND2	0.015	NA	NA	810	-	-
CR2	0.015	NA	NA	812	-	-
CPS1	0.015	NA	NA	813	-	-
CPA5	0.015	NA	NA	814	-	-
CPA4	0.015	NA	NA	815	-	-
CPA1	0.015	NA	NA	816	-	-
COPG2	0.015	NA	NA	817	-	-
COL22A1	0.015	NA	NA	818	-	-
CLDN4	0.015	NA	NA	820	-	-
CLDN3	0.015	NA	NA	821	-	-
CHIT1	0.015	NA	NA	822	-	-
CER1	0.015	NA	NA	823	-	-
CD33	0.015	NA	NA	826	-	-
CD22	0.015	NA	NA	827	-	-
CCND2	0.015	NA	NA	828	CC	-
CCL26	0.015	NA	NA	829	-	-
CASP7	0.015	NA	NA	830	-	-
CAMK1D	0.015	NA	NA	831	-	-
BRCA2	0.015	NA	NA	838	CC	PC
BNIP3	0.015	NA	NA	839	-	-
BMI1	0.015	NA	NA	840	-	-
BET1	0.015	NA	NA	841	-	-
BCL6	0.015	NA	NA	843	CC	-
BAZ1B	0.015	NA	NA	844	-	-
BAMBI	0.015	NA	NA	845	-	-
BAG3	0.015	NA	NA	846	-	-
ARNTL2	0.015	NA	NA	848	-	-
ARID2	0.015	NA	NA	849	CC	PC
ARHGAP22	0.015	NA	NA	850	-	-
ARHGAP12	0.015	NA	NA	851	-	-
ANXA11	0.015	NA	NA	852	-	-
ANGPT4	0.015	NA	NA	853	-	-
AKR1C3	0.015	NA	NA	854	-	-
ADRB1	0.015	NA	NA	855	-	-
ADRA2A	0.015	NA	NA	856	-	-
ADAMTS19	0.015	NA	NA	858	-	-
ADAMTS12	0.015	NA	NA	859	-	-
ADAMTS10	0.015	NA	NA	860	-	-
ACTR3B	0.015	NA	NA	861	-	-
ACSL5	0.015	NA	NA	862	-	-
ACADS	0.015	NA	NA	863	-	-
ABLIM1	0.015	NA	NA	865	-	-
ABI1	0.015	NA	NA	866	-	-
ABCD2	0.015	NA	NA	867	-	-
ZNF99	0.012	NA	NA	868	-	-
ZNF718	0.012	NA	NA	869	-	-
ZNF679	0.012	NA	NA	870	-	-
ZNF630	0.012	NA	NA	871	-	-
ZNF492	0.012	NA	NA	872	-	-
ZNF467	0.012	NA	NA	873	-	-
ZNF425	0.012	NA	NA	874	-	-
ZNF398	0.012	NA	NA	875	-	-
ZNF33A	0.012	NA	NA	876	-	-
ZNF25	0.012	NA	NA	878	-	-
ZNF248	0.012	NA	NA	879	-	-
ZMYND11	0.012	NA	NA	881	-	-
YARS2	0.012	NA	NA	883	-	-
XPOT	0.012	NA	NA	884	-	-
XPNPEP1	0.012	NA	NA	885	-	-
WNT8B	0.012	NA	NA	886	-	-
WAC	0.012	NA	NA	887	-	-
UTS2	0.012	NA	NA	891	-	-
UNC13C	0.012	NA	NA	892	-	-
UBE2D1	0.012	NA	NA	893	-	-
TXNRD2	0.012	NA	NA	895	-	-
TUBAL3	0.012	NA	NA	896	-	-
TRPV4	0.012	NA	NA	899	-	-
TRPS1	0.012	NA	NA	900	-	-
TRPM2	0.012	NA	NA	901	-	-
TRIP6	0.012	NA	NA	902	-	-
TRIM24	0.012	NA	NA	903	-	-
TRH	0.012	NA	NA	904	-	-
TRDMT1	0.012	NA	NA	905	-	-
TRAT1	0.012	NA	NA	906	-	-
TOMM7	0.012	NA	NA	907	-	-
TNFRSF8	0.012	NA	NA	908	-	-
TLX1	0.012	NA	NA	910	CC	-
TLR6	0.012	NA	NA	911	-	-
TLL1	0.012	NA	NA	912	-	-
THOC2	0.012	NA	NA	913	-	-
THBS1	0.012	NA	NA	914	-	-
TGM3	0.012	NA	NA	915	-	-
TFAM	0.012	NA	NA	916	-	-
TESK1	0.012	NA	NA	917	-	-
TBX5	0.012	NA	NA	919	-	-
TAS2R5	0.012	NA	NA	920	-	-
TAS2R46	0.012	NA	NA	921	-	-
TAS2R4	0.012	NA	NA	922	-	-
TAS2R16	0.012	NA	NA	923	-	-
TAOK3	0.012	NA	NA	924	-	-
TAF5	0.012	NA	NA	925	-	-
SYT16	0.012	NA	NA	926	-	-
SYN3	0.012	NA	NA	927	-	-
SUFU	0.012	NA	NA	929	CC	-
STK38L	0.012	NA	NA	930	-	-
STAT2	0.012	NA	NA	931	-	-
STAM	0.012	NA	NA	932	-	-
STAB1	0.012	NA	NA	933	-	-
SSTR4	0.012	NA	NA	934	-	-
SRRM2	0.012	NA	NA	935	-	-
SPSB1	0.012	NA	NA	936	-	-
SPHKAP	0.012	NA	NA	937	-	-
SPEN	0.012	NA	NA	938	-	PC
SPAG5	0.012	NA	NA	939	-	-
SP8	0.012	NA	NA	940	-	-
SND1	0.012	NA	NA	941	-	-
SNAPC3	0.012	NA	NA	942	-	-
SMNDC1	0.012	NA	NA	943	-	-
SLIT1	0.012	NA	NA	944	-	-
SLC4A1	0.012	NA	NA	945	-	-
SLC2A14	0.012	NA	NA	946	-	-
SLC25A40	0.012	NA	NA	948	-	-
SHH	0.012	NA	NA	950	-	-
SH3PXD2A	0.012	NA	NA	952	-	-
SH3GL2	0.012	NA	NA	953	-	-
SFRP5	0.012	NA	NA	955	-	-
SETD2	0.012	NA	NA	957	CC	PC
SERPINE1	0.012	NA	NA	958	-	-
SEMA4G	0.012	NA	NA	959	-	-
SEMA3A	0.012	NA	NA	960	-	-
SEC61A2	0.012	NA	NA	961	-	-
SEC31B	0.012	NA	NA	962	-	-
SCNN1G	0.012	NA	NA	964	-	-
SCIN	0.012	NA	NA	965	-	-
SCD	0.012	NA	NA	966	-	-
SBF1	0.012	NA	NA	967	-	-
RSU1	0.012	NA	NA	968	-	-
RRAGA	0.012	NA	NA	969	-	-
RPP38	0.012	NA	NA	970	-	-
RILP	0.012	NA	NA	971	-	-
RFX3	0.012	NA	NA	972	-	-
RFC2	0.012	NA	NA	973	-	-
RBP4	0.012	NA	NA	975	-	-
RBM17	0.012	NA	NA	976	-	-
RAB18	0.012	NA	NA	979	-	-
PTPRF	0.012	NA	NA	980	-	-
PTN	0.012	NA	NA	982	-	-
PTF1A	0.012	NA	NA	983	-	-
PSG4	0.012	NA	NA	985	-	-
PRTFDC1	0.012	NA	NA	986	-	-
PRPF18	0.012	NA	NA	987	-	-
PRMT8	0.012	NA	NA	988	-	-
PRIM1	0.012	NA	NA	990	-	-
PPRC1	0.012	NA	NA	991	-	-
PPP2R2D	0.012	NA	NA	992	-	-
PPP1R3C	0.012	NA	NA	993	-	-
PMS2	0.012	NA	NA	994	CC	-
PMPCB	0.012	NA	NA	995	-	-
PLXNA4	0.012	NA	NA	996	-	-
PITRM1	0.012	NA	NA	998	-	-
PIGR	0.012	NA	NA	1001	-	-
PHYH	0.012	NA	NA	1002	-	-
PGM5	0.012	NA	NA	1003	-	-
PFTK1	0.012	NA	NA	1004	-	-
PFKFB3	0.012	NA	NA	1005	-	-
PEX14	0.012	NA	NA	1006	-	-
PEG3	0.012	NA	NA	1007	-	-
PDIA4	0.012	NA	NA	1008	-	-
PDE6C	0.012	NA	NA	1009	-	-
PDCD1LG2	0.012	NA	NA	1010	-	-
PAX2	0.012	NA	NA	1014	-	-
PAPD1	0.012	NA	NA	1015	-	-
PAN2	0.012	NA	NA	1016	-	-
OSBPL8	0.012	NA	NA	1017	-	-
OR9A4	0.012	NA	NA	1018	-	-
OR8S1	0.012	NA	NA	1019	-	-
OR8J3	0.012	NA	NA	1020	-	-
OR6C4	0.012	NA	NA	1021	-	-
OR5M3	0.012	NA	NA	1022	-	-
OR5L2	0.012	NA	NA	1023	-	-
OR5I1	0.012	NA	NA	1024	-	-
OR5D16	0.012	NA	NA	1025	-	-
OR5D14	0.012	NA	NA	1026	-	-
OR5A1	0.012	NA	NA	1027	-	-
OR52M1	0.012	NA	NA	1028	-	-
OR51A4	0.012	NA	NA	1029	-	-
OR51A2	0.012	NA	NA	1030	-	-
OR2A5	0.012	NA	NA	1031	-	-
OR2A25	0.012	NA	NA	1032	-	-
OR2A12	0.012	NA	NA	1033	-	-
OR10G8	0.012	NA	NA	1034	-	-
OCRL	0.012	NA	NA	1035	-	-
NTN4	0.012	NA	NA	1037	-	-
NT5C2	0.012	NA	NA	1038	-	-
NRK	0.012	NA	NA	1039	-	-
NRIP1	0.012	NA	NA	1040	-	-
NPHP4	0.012	NA	NA	1041	-	-
NOTCH4	0.012	NA	NA	1042	-	-
NOLC1	0.012	NA	NA	1043	-	-
NMUR2	0.012	NA	NA	1044	-	-
NME7	0.012	NA	NA	1045	-	-
NLRP4	0.012	NA	NA	1046	-	-
NKX2-3	0.012	NA	NA	1047	-	-
NFE2L3	0.012	NA	NA	1048	-	-
NET1	0.012	NA	NA	1049	-	-
NEFM	0.012	NA	NA	1050	-	-
NDUFB8	0.012	NA	NA	1051	-	-
NDUFA9	0.012	NA	NA	1052	-	-
NDUFA4	0.012	NA	NA	1053	-	-
NCOA4	0.012	NA	NA	1054	CC	PC
MYOM2	0.012	NA	NA	1055	-	-
MYH9	0.012	NA	NA	1056	CC	PC
MXI1	0.012	NA	NA	1057	-	-
MSR1	0.012	NA	NA	1058	-	-
MSMB	0.012	NA	NA	1059	-	-
MPP6	0.012	NA	NA	1060	-	-
MON2	0.012	NA	NA	1061	-	-
MMS19	0.012	NA	NA	1062	-	-
MIP	0.012	NA	NA	1063	-	-
MED12	0.012	NA	NA	1064	CC	PC
MCM10	0.012	NA	NA	1066	-	-
MC3R	0.012	NA	NA	1067	-	-
MAP3K8	0.012	NA	NA	1069	-	-
MAP1S	0.012	NA	NA	1070	-	-
LYST	0.012	NA	NA	1071	-	-
LSM8	0.012	NA	NA	1073	-	-
LMO7	0.012	NA	NA	1074	-	-
LGI1	0.012	NA	NA	1076	-	-
LDB1	0.012	NA	NA	1077	-	-
LCT	0.012	NA	NA	1078	-	-
LBX1	0.012	NA	NA	1079	-	-
KRT13	0.012	NA	NA	1082	-	-
KLHL13	0.012	NA	NA	1083	-	-
KIR3DL1	0.012	NA	NA	1084	-	-
KIN	0.012	NA	NA	1085	-	-
KIF1B	0.012	NA	NA	1086	-	-
KIF11	0.012	NA	NA	1087	-	-
KCNQ5	0.012	NA	NA	1089	-	-
KCNIP2	0.012	NA	NA	1090	-	-
KCNH5	0.012	NA	NA	1091	-	-
KCND2	0.012	NA	NA	1094	-	-
JPH1	0.012	NA	NA	1096	-	-
JAG2	0.012	NA	NA	1097	-	-
JAG1	0.012	NA	NA	1098	-	-
ITIH2	0.012	NA	NA	1101	-	-
IRS4	0.012	NA	NA	1105	-	-
IMPDH1	0.012	NA	NA	1106	-	-
IL2RA	0.012	NA	NA	1107	-	-
IKZF4	0.012	NA	NA	1108	-	-
IFT172	0.012	NA	NA	1109	-	-
IAPP	0.012	NA	NA	1110	-	-
HSPB1	0.012	NA	NA	1111	-	-
HPS1	0.012	NA	NA	1112	-	-
HOXA7	0.012	NA	NA	1113	-	-
HOXA5	0.012	NA	NA	1114	-	-
HOXA4	0.012	NA	NA	1115	-	-
HOXA3	0.012	NA	NA	1116	-	-
HOXA11	0.012	NA	NA	1117	CC	-
HOXA1	0.012	NA	NA	1118	-	-
HOXA10	0.012	NA	NA	1119	-	-
HNRNPU	0.012	NA	NA	1120	-	-
HNF4A	0.012	NA	NA	1122	-	-
HIRA	0.012	NA	NA	1123	-	-
HIF1AN	0.012	NA	NA	1124	-	-
HIC2	0.012	NA	NA	1125	-	-
HHEX	0.012	NA	NA	1126	-	-
HELLS	0.012	NA	NA	1127	-	-
GTPBP4	0.012	NA	NA	1129	-	-
GTF3C1	0.012	NA	NA	1130	-	-
GSTO1	0.012	NA	NA	1131	-	-
GRM6	0.012	NA	NA	1132	-	-
GRM5	0.012	NA	NA	1133	-	-
GRIK3	0.012	NA	NA	1134	-	-
GRHL3	0.012	NA	NA	1135	-	-
GPX5	0.012	NA	NA	1136	-	-
GPR45	0.012	NA	NA	1137	-	-
GPR143	0.012	NA	NA	1138	-	-
GOT1	0.012	NA	NA	1139	-	-
GLS2	0.012	NA	NA	1140	-	-
GIMAP5	0.012	NA	NA	1141	-	-
GDI2	0.012	NA	NA	1142	-	-
GBF1	0.012	NA	NA	1143	-	-
GATA6	0.012	NA	NA	1144	-	-
GABRA4	0.012	NA	NA	1145	-	-
FZD8	0.012	NA	NA	1146	-	-
FZD1	0.012	NA	NA	1147	-	-
FTMT	0.012	NA	NA	1149	-	-
FSCN1	0.012	NA	NA	1150	-	-
FRAT2	0.012	NA	NA	1151	-	-
FRAT1	0.012	NA	NA	1152	-	-
FRAP1	0.012	NA	NA	1153	-	-
FMN1	0.012	NA	NA	1154	-	-
FIS1	0.012	NA	NA	1155	-	-
FGG	0.012	NA	NA	1156	-	-
FGF8	0.012	NA	NA	1157	-	-
FGD4	0.012	NA	NA	1158	-	-
FER1L3	0.012	NA	NA	1159	-	-
FBXW4	0.012	NA	NA	1160	-	-
FBXO18	0.012	NA	NA	1161	-	-
FBN1	0.012	NA	NA	1162	-	-
FASTK	0.012	NA	NA	1164	-	-
FANCM	0.012	NA	NA	1165	-	-
EXOSC1	0.012	NA	NA	1167	-	-
EVX1	0.012	NA	NA	1168	-	-
EVPL	0.012	NA	NA	1169	-	-
ENPP2	0.012	NA	NA	1172	-	-
ENPEP	0.012	NA	NA	1173	-	-
EN2	0.012	NA	NA	1174	-	-
EIF3C	0.012	NA	NA	1175	-	-
EHD3	0.012	NA	NA	1176	-	-
EBF2	0.012	NA	NA	1178	-	-
DVL2	0.012	NA	NA	1179	-	-
DSC3	0.012	NA	NA	1180	-	-
DNAH1	0.012	NA	NA	1181	-	-
DNAH10	0.012	NA	NA	1182	-	-
DMTF1	0.012	NA	NA	1183	-	-
DLGAP2	0.012	NA	NA	1184	-	-
DLD	0.012	NA	NA	1185	-	-
DLC1	0.012	NA	NA	1186	-	-
DEFA4	0.012	NA	NA	1187	-	-
DDX1	0.012	NA	NA	1188	-	-
DDR1	0.012	NA	NA	1189	-	-
DCLRE1C	0.012	NA	NA	1190	-	-
DAO	0.012	NA	NA	1192	-	-
CYP51A1	0.012	NA	NA	1193	-	-
CYP2C9	0.012	NA	NA	1194	-	-
CYP2C18	0.012	NA	NA	1195	-	-
CYP2B6	0.012	NA	NA	1196	-	-
CYP17A1	0.012	NA	NA	1197	-	-
CYCS	0.012	NA	NA	1198	-	-
CSPG4	0.012	NA	NA	1200	-	-
CREM	0.012	NA	NA	1201	-	-
CP	0.012	NA	NA	1202	-	-
COL6A6	0.012	NA	NA	1203	-	-
CNTNAP5	0.012	NA	NA	1205	-	-
CNTN6	0.012	NA	NA	1206	-	-
CLSTN1	0.012	NA	NA	1207	-	-
CHUK	0.012	NA	NA	1208	-	-
CHI3L1	0.012	NA	NA	1209	-	-
CEP55	0.012	NA	NA	1211	-	-
CENPF	0.012	NA	NA	1212	-	-
CDK5	0.012	NA	NA	1214	-	-
CDC42BPB	0.012	NA	NA	1215	-	-
CD274	0.012	NA	NA	1216	CC	-
CD209	0.012	NA	NA	1217	-	-
CD163	0.012	NA	NA	1219	-	-
CCNT1	0.012	NA	NA	1220	-	-
CBX3	0.012	NA	NA	1221	-	-
CASR	0.012	NA	NA	1222	-	-
CALML3	0.012	NA	NA	1223	-	-
CALD1	0.012	NA	NA	1224	-	-
CACNB2	0.012	NA	NA	1225	-	-
CACNA1D	0.012	NA	NA	1227	-	-
CABIN1	0.012	NA	NA	1228	-	-
C1S	0.012	NA	NA	1229	-	-
BTG2	0.012	NA	NA	1230	-	-
BPGM	0.012	NA	NA	1232	-	-
BMP5	0.012	NA	NA	1233	-	-
BLOC1S2	0.012	NA	NA	1234	-	-
BLNK	0.012	NA	NA	1235	-	-
BIRC6	0.012	NA	NA	1236	-	-
BICD1	0.012	NA	NA	1237	-	-
BAZ2A	0.012	NA	NA	1239	-	-
ATP5C1	0.012	NA	NA	1240	-	-
ATP5B	0.012	NA	NA	1241	-	-
ATP2B2	0.012	NA	NA	1242	-	-
ATF7IP	0.012	NA	NA	1243	-	-
ASCC3	0.012	NA	NA	1244	-	-
ARL5B	0.012	NA	NA	1245	-	-
ARL4A	0.012	NA	NA	1246	-	-
ARL3	0.012	NA	NA	1247	-	-
ARHGEF16	0.012	NA	NA	1248	-	-
ARHGAP19	0.012	NA	NA	1249	-	-
APOBEC1	0.012	NA	NA	1250	-	-
AOX1	0.012	NA	NA	1251	-	-
ANKRD7	0.012	NA	NA	1252	-	-
ANKRD1	0.012	NA	NA	1253	-	-
AKR1CL2	0.012	NA	NA	1256	-	-
AKR1C2	0.012	NA	NA	1257	-	-
AKR1C1	0.012	NA	NA	1258	-	-
ADD3	0.012	NA	NA	1259	-	-
ACTRT2	0.012	NA	NA	1260	-	-
ACTRT1	0.012	NA	NA	1261	-	-
ACTR1A	0.012	NA	NA	1262	-	-
ACTG1	0.012	NA	NA	1263	-	-
ACE	0.012	NA	NA	1265	-	-
ACCN3	0.012	NA	NA	1266	-	-
ABCC2	0.012	NA	NA	1268	-	-
A2M	0.012	NA	NA	1269	-	-
ZNF91	0.009	NA	NA	1270	-	PC
ZNF845	0.009	NA	NA	1271	-	-
ZNF813	0.009	NA	NA	1272	-	-
ZNF71	0.009	NA	NA	1273	-	-
ZNF681	0.009	NA	NA	1274	-	-
ZNF676	0.009	NA	NA	1275	-	-
ZNF674	0.009	NA	NA	1276	-	-
ZNF658	0.009	NA	NA	1277	-	-
ZNF655	0.009	NA	NA	1278	-	-
ZNF569	0.009	NA	NA	1279	-	-
ZNF493	0.009	NA	NA	1280	-	-
ZNF358	0.009	NA	NA	1281	-	-
ZNF317	0.009	NA	NA	1282	-	-
ZNF292	0.009	NA	NA	1283	-	-
ZNF238	0.009	NA	NA	1284	-	-
ZNF181	0.009	NA	NA	1285	-	-
ZNF12	0.009	NA	NA	1286	-	-
ZIC1	0.009	NA	NA	1287	-	-
ZFHX4	0.009	NA	NA	1288	-	-
ZAP70	0.009	NA	NA	1289	-	-
XDH	0.009	NA	NA	1290	-	-
WNT5B	0.009	NA	NA	1291	-	-
WNT10B	0.009	NA	NA	1292	-	-
WNT1	0.009	NA	NA	1293	-	-
WNK1	0.009	NA	NA	1294	-	-
WASL	0.009	NA	NA	1295	-	-
UTRN	0.009	NA	NA	1300	-	-
UTF1	0.009	NA	NA	1301	-	-
UPF1	0.009	NA	NA	1302	-	-
UNC5C	0.009	NA	NA	1303	-	-
UGT2B4	0.009	NA	NA	1304	-	-
UBE4B	0.009	NA	NA	1305	-	-
TWIST1	0.009	NA	NA	1306	-	-
TWF1	0.009	NA	NA	1307	-	-
TUBB8	0.009	NA	NA	1309	-	-
TUBA1B	0.009	NA	NA	1310	-	-
TUBA1A	0.009	NA	NA	1311	-	PC
TTC37	0.009	NA	NA	1312	-	-
TRPM6	0.009	NA	NA	1313	-	-
TRPC7	0.009	NA	NA	1314	-	-
TRIO	0.009	NA	NA	1315	-	PC
TRIM3	0.009	NA	NA	1316	-	-
TRAF3IP2	0.009	NA	NA	1317	-	-
TPSAB1	0.009	NA	NA	1318	-	-
TPH2	0.009	NA	NA	1319	-	-
TP73	0.009	NA	NA	1320	-	-
TOP3B	0.009	NA	NA	1321	-	-
TNXB	0.009	NA	NA	1322	-	-
TNS1	0.009	NA	NA	1323	-	-
TNFRSF25	0.009	NA	NA	1324	-	-
TNFRSF1B	0.009	NA	NA	1325	-	-
TNFRSF1A	0.009	NA	NA	1326	-	-
TNFRSF11A	0.009	NA	NA	1327	-	-
TNFRSF10A	0.009	NA	NA	1328	-	-
TLR7	0.009	NA	NA	1329	-	-
TLR2	0.009	NA	NA	1330	-	-
TLE4	0.009	NA	NA	1331	-	-
TJP3	0.009	NA	NA	1332	-	-
TIE1	0.009	NA	NA	1334	-	-
THBS4	0.009	NA	NA	1335	-	-
TGFBR2	0.009	NA	NA	1336	-	PC
TEP1	0.009	NA	NA	1337	-	-
TCF20	0.009	NA	NA	1339	-	-
TCEB3C	0.009	NA	NA	1340	-	-
TBXAS1	0.009	NA	NA	1341	-	-
TBX1	0.009	NA	NA	1342	-	-
TBL1XR1	0.009	NA	NA	1343	-	PC
TBL1X	0.009	NA	NA	1344	-	-
TAS2R60	0.009	NA	NA	1345	-	-
TAS2R42	0.009	NA	NA	1346	-	-
TAS2R38	0.009	NA	NA	1347	-	-
TAS2R3	0.009	NA	NA	1348	-	-
TAS1R2	0.009	NA	NA	1349	-	-
TAP2	0.009	NA	NA	1350	-	-
TAF6	0.009	NA	NA	1351	-	-
TAF2	0.009	NA	NA	1352	-	-
TACR3	0.009	NA	NA	1353	-	-
SYNM	0.009	NA	NA	1354	-	-
SYDE2	0.009	NA	NA	1356	-	-
SUDS3	0.009	NA	NA	1357	-	-
STXBP2	0.009	NA	NA	1358	-	-
SSTR3	0.009	NA	NA	1359	-	-
SSPN	0.009	NA	NA	1360	-	-
SSBP1	0.009	NA	NA	1361	-	-
SRPK2	0.009	NA	NA	1362	-	-
SPTLC3	0.009	NA	NA	1364	-	-
SPINT1	0.009	NA	NA	1365	-	-
SOX7	0.009	NA	NA	1366	-	-
SOX5	0.009	NA	NA	1367	-	-
SOX3	0.009	NA	NA	1368	-	-
SNX9	0.009	NA	NA	1369	-	-
SNF1LK2	0.009	NA	NA	1370	-	-
SMG5	0.009	NA	NA	1371	-	-
SMC6	0.009	NA	NA	1372	-	-
SMC1B	0.009	NA	NA	1373	-	-
SMARCA1	0.009	NA	NA	1374	-	-
SLCO1C1	0.009	NA	NA	1375	-	-
SLCO1B1	0.009	NA	NA	1376	-	-
SLCO1A2	0.009	NA	NA	1377	-	-
SLC4A7	0.009	NA	NA	1378	-	-
SLC12A2	0.009	NA	NA	1379	-	-
SIVA1	0.009	NA	NA	1380	-	-
SIPA1L1	0.009	NA	NA	1381	-	-
SIN3A	0.009	NA	NA	1382	-	PC
SIGLEC9	0.009	NA	NA	1383	-	-
SHFM1	0.009	NA	NA	1384	-	-
SHANK1	0.009	NA	NA	1385	-	-
SH2B2	0.009	NA	NA	1386	-	-
SFTPC	0.009	NA	NA	1387	-	-
SFRS2IP	0.009	NA	NA	1388	-	-
SETD1A	0.009	NA	NA	1389	-	-
SESN1	0.009	NA	NA	1390	-	-
SERPINA1	0.009	NA	NA	1391	-	-
SEC63	0.009	NA	NA	1392	-	-
SEC23B	0.009	NA	NA	1393	-	-
SCNN1A	0.009	NA	NA	1394	-	-
RXFP1	0.009	NA	NA	1396	-	-
RTN1	0.009	NA	NA	1397	-	-
RPL41	0.009	NA	NA	1398	-	-
RPL22	0.009	NA	NA	1399	CC	PC
ROBO1	0.009	NA	NA	1400	-	-
RNF41	0.009	NA	NA	1401	-	-
RND1	0.009	NA	NA	1402	-	-
RLN1	0.009	NA	NA	1403	-	-
RIPK5	0.009	NA	NA	1404	-	-
RINT1	0.009	NA	NA	1405	-	-
RHOBTB1	0.009	NA	NA	1406	-	-
RGS9	0.009	NA	NA	1407	-	-
RGS3	0.009	NA	NA	1408	-	-
RGS12	0.009	NA	NA	1409	-	-
REM1	0.009	NA	NA	1410	-	-
RBPJL	0.009	NA	NA	1412	-	-
RBM28	0.009	NA	NA	1414	-	-
RASGRF2	0.009	NA	NA	1415	-	-
RAPGEF6	0.009	NA	NA	1417	-	-
RAPGEF5	0.009	NA	NA	1418	-	-
RAPGEF3	0.009	NA	NA	1419	-	-
RANGAP1	0.009	NA	NA	1420	-	-
RAG2	0.009	NA	NA	1421	-	-
RAD51AP1	0.009	NA	NA	1422	-	-
RAB3GAP1	0.009	NA	NA	1423	-	-
RAB11FIP5	0.009	NA	NA	1424	-	-
RAB11FIP1	0.009	NA	NA	1425	-	-
PYROXD1	0.009	NA	NA	1426	-	-
PVRL4	0.009	NA	NA	1427	-	-
PUM2	0.009	NA	NA	1428	-	-
PTHLH	0.009	NA	NA	1431	-	-
PTGES3	0.009	NA	NA	1432	-	-
PRICKLE1	0.009	NA	NA	1436	-	-
PREP	0.009	NA	NA	1437	-	-
PRDM2	0.009	NA	NA	1438	-	-
PPL	0.009	NA	NA	1439	-	-
POU5F1	0.009	NA	NA	1441	CC	-
POT1	0.009	NA	NA	1442	-	-
PLXNA2	0.009	NA	NA	1443	-	-
PLEKHG5	0.009	NA	NA	1445	-	-
PLCL1	0.009	NA	NA	1447	-	-
PLCD1	0.009	NA	NA	1449	-	-
PLCB2	0.009	NA	NA	1450	-	-
PLA2G4A	0.009	NA	NA	1451	-	-
PIWIL1	0.009	NA	NA	1452	-	-
PILRA	0.009	NA	NA	1453	-	-
PIK3C2A	0.009	NA	NA	1455	-	-
PIGO	0.009	NA	NA	1456	-	-
PHF12	0.009	NA	NA	1457	-	-
PER2	0.009	NA	NA	1458	-	-
PDZD2	0.009	NA	NA	1459	-	-
PDYN	0.009	NA	NA	1460	-	-
PDHA2	0.009	NA	NA	1461	-	-
PDGFA	0.009	NA	NA	1462	-	-
PDE6B	0.009	NA	NA	1463	-	-
PDAP1	0.009	NA	NA	1464	-	-
PCSK6	0.009	NA	NA	1465	-	-
PCDH18	0.009	NA	NA	1466	-	-
PAXIP1	0.009	NA	NA	1467	-	-
PAX6	0.009	NA	NA	1468	-	-
PAX4	0.009	NA	NA	1469	-	-
PAX3	0.009	NA	NA	1470	CC	-
PARP4	0.009	NA	NA	1471	-	-
PABPC4	0.009	NA	NA	1472	-	-
PABPC3	0.009	NA	NA	1473	-	-
PA2G4	0.009	NA	NA	1474	-	-
OSMR	0.009	NA	NA	1475	-	-
OSBP2	0.009	NA	NA	1476	-	-
ORAI1	0.009	NA	NA	1477	-	-
OR9K2	0.009	NA	NA	1478	-	-
OR9G4	0.009	NA	NA	1479	-	-
OR8I2	0.009	NA	NA	1480	-	-
OR8H3	0.009	NA	NA	1481	-	-
OR8H2	0.009	NA	NA	1482	-	-
OR7G2	0.009	NA	NA	1483	-	-
OR6N2	0.009	NA	NA	1484	-	-
OR6K2	0.009	NA	NA	1485	-	-
OR6C3	0.009	NA	NA	1486	-	-
OR5K1	0.009	NA	NA	1487	-	-
OR51T1	0.009	NA	NA	1488	-	-
OR51G1	0.009	NA	NA	1489	-	-
OR51F1	0.009	NA	NA	1490	-	-
OR4F17	0.009	NA	NA	1492	-	-
OR4C15	0.009	NA	NA	1493	-	-
OR4A47	0.009	NA	NA	1494	-	-
OR2Z1	0.009	NA	NA	1495	-	-
OR2T6	0.009	NA	NA	1496	-	-
OR2T34	0.009	NA	NA	1497	-	-
OR2T3	0.009	NA	NA	1498	-	-
OR2T2	0.009	NA	NA	1499	-	-
OR2M3	0.009	NA	NA	1500	-	-
OR2L8	0.009	NA	NA	1501	-	-
OR2H1	0.009	NA	NA	1502	-	-
OR2F1	0.009	NA	NA	1503	-	-
OR2AE1	0.009	NA	NA	1504	-	-
OR2A14	0.009	NA	NA	1505	-	-
OR13C8	0.009	NA	NA	1506	-	-
OR13C5	0.009	NA	NA	1507	-	-
OR10S1	0.009	NA	NA	1508	-	-
OR10H5	0.009	NA	NA	1509	-	-
OR10H1	0.009	NA	NA	1510	-	-
OR10A7	0.009	NA	NA	1511	-	-
OLR1	0.009	NA	NA	1512	-	-
ODZ1	0.009	NA	NA	1513	-	-
OBFC2B	0.009	NA	NA	1514	-	-
OAS2	0.009	NA	NA	1515	-	-
NUP62	0.009	NA	NA	1516	-	-
NUP153	0.009	NA	NA	1517	-	-
NTF3	0.009	NA	NA	1518	-	-
NRCAM	0.009	NA	NA	1519	-	-
NRBF2	0.009	NA	NA	1520	-	-
NR4A1	0.009	NA	NA	1521	-	-
NR3C2	0.009	NA	NA	1522	-	-
NR1H4	0.009	NA	NA	1523	-	-
NPY5R	0.009	NA	NA	1524	-	-
NPR1	0.009	NA	NA	1525	-	-
NPHS1	0.009	NA	NA	1526	-	-
NOX4	0.009	NA	NA	1527	-	-
NOTCH2	0.009	NA	NA	1528	CC	-
NOD2	0.009	NA	NA	1529	-	-
NLRP2	0.009	NA	NA	1530	-	-
NLRP1	0.009	NA	NA	1531	-	-
NHP2L1	0.009	NA	NA	1532	-	-
NFKBIE	0.009	NA	NA	1533	-	-
NFIX	0.009	NA	NA	1534	-	-
NELL1	0.009	NA	NA	1535	-	-
NEFL	0.009	NA	NA	1536	-	-
NDUFA5	0.009	NA	NA	1537	-	-
NCOR2	0.009	NA	NA	1538	-	PC
NCKAP1L	0.009	NA	NA	1539	-	-
NACA	0.009	NA	NA	1542	CC	-
MYOCD	0.009	NA	NA	1543	-	-
MYO7B	0.009	NA	NA	1544	-	-
MYO5B	0.009	NA	NA	1545	-	-
MYO1D	0.009	NA	NA	1546	-	-
MYO18B	0.009	NA	NA	1547	-	-
MYO18A	0.009	NA	NA	1548	-	-
MYO15A	0.009	NA	NA	1549	-	-
MYLC2PL	0.009	NA	NA	1550	-	-
MYH16	0.009	NA	NA	1551	-	-
MYH15	0.009	NA	NA	1552	-	-
MYH14	0.009	NA	NA	1553	-	-
MYBPH	0.009	NA	NA	1554	-	-
MST1	0.009	NA	NA	1556	-	PC
MSI1	0.009	NA	NA	1557	-	-
MOCS3	0.009	NA	NA	1558	-	-
MMRN1	0.009	NA	NA	1559	-	-
MMP3	0.009	NA	NA	1560	-	-
MKL1	0.009	NA	NA	1562	CC	-
MINA	0.009	NA	NA	1563	-	-
MIB1	0.009	NA	NA	1564	-	-
MEN1	0.009	NA	NA	1565	CC	-
MEF2D	0.009	NA	NA	1566	-	-
MED7	0.009	NA	NA	1567	-	-
MED21	0.009	NA	NA	1568	-	-
MED15	0.009	NA	NA	1569	-	-
MDFIC	0.009	NA	NA	1571	-	-
MC4R	0.009	NA	NA	1574	-	-
MC2R	0.009	NA	NA	1575	-	-
MAVS	0.009	NA	NA	1576	-	-
MAP4K4	0.009	NA	NA	1579	-	-
MAP4K3	0.009	NA	NA	1580	-	-
MAP3K9	0.009	NA	NA	1582	-	-
MAP3K7	0.009	NA	NA	1583	-	-
MAN1A1	0.009	NA	NA	1585	-	-
MAFK	0.009	NA	NA	1587	-	-
MADD	0.009	NA	NA	1588	-	-
MAD1L1	0.009	NA	NA	1589	-	-
LTF	0.009	NA	NA	1591	-	-
LRRK1	0.009	NA	NA	1592	-	-
LRP3	0.009	NA	NA	1593	-	-
LPAR3	0.009	NA	NA	1594	-	-
LPA	0.009	NA	NA	1595	-	-
LGR5	0.009	NA	NA	1596	-	-
LGI2	0.009	NA	NA	1597	-	-
LGALS3BP	0.009	NA	NA	1598	-	-
LFNG	0.009	NA	NA	1599	-	-
LEP	0.009	NA	NA	1600	-	-
LDLR	0.009	NA	NA	1601	-	-
LDHB	0.009	NA	NA	1602	-	-
LBP	0.009	NA	NA	1603	-	-
LARP1	0.009	NA	NA	1604	-	-
KRT9	0.009	NA	NA	1605	-	-
KRT15	0.009	NA	NA	1606	-	-
KRR1	0.009	NA	NA	1607	-	-
KPNA7	0.009	NA	NA	1608	-	-
KLRK1	0.009	NA	NA	1609	-	-
KLRG1	0.009	NA	NA	1610	-	-
KLRD1	0.009	NA	NA	1611	-	-
KLKB1	0.009	NA	NA	1612	-	-
KLHL12	0.009	NA	NA	1613	-	-
KLF4	0.009	NA	NA	1614	-	-
KLF11	0.009	NA	NA	1615	-	-
KISS1R	0.009	NA	NA	1616	-	-
KIRREL	0.009	NA	NA	1617	-	-
KIR2DS4	0.009	NA	NA	1618	-	-
KIR2DS2	0.009	NA	NA	1619	-	-
KIF4A	0.009	NA	NA	1620	-	-
KIF21A	0.009	NA	NA	1621	-	-
KIF17	0.009	NA	NA	1622	-	-
KIAA0907	0.009	NA	NA	1623	-	-
KIAA0528	0.009	NA	NA	1624	-	-
KCNJ8	0.009	NA	NA	1627	-	-
KCNH6	0.009	NA	NA	1628	-	-
KCNA6	0.009	NA	NA	1629	-	-
KCNA5	0.009	NA	NA	1630	-	-
KCNA1	0.009	NA	NA	1631	-	-
KCNA10	0.009	NA	NA	1632	-	-
KARS	0.009	NA	NA	1633	-	-
JPH2	0.009	NA	NA	1634	-	-
JMJD2C	0.009	NA	NA	1635	-	-
ITIH3	0.009	NA	NA	1636	-	-
ITGA5	0.009	NA	NA	1638	-	-
IRS1	0.009	NA	NA	1641	-	-
IRF6	0.009	NA	NA	1642	-	-
IRF4	0.009	NA	NA	1643	CC	-
IPO8	0.009	NA	NA	1644	-	-
INSRR	0.009	NA	NA	1645	-	-
INSIG1	0.009	NA	NA	1646	-	-
INPP5D	0.009	NA	NA	1647	-	-
INPP4B	0.009	NA	NA	1648	-	-
IL23A	0.009	NA	NA	1649	-	-
IL1RL1	0.009	NA	NA	1650	-	-
IL1R1	0.009	NA	NA	1651	-	-
IL18R1	0.009	NA	NA	1652	-	-
IGF2BP1	0.009	NA	NA	1654	-	-
IFITM1	0.009	NA	NA	1655	-	-
IARS	0.009	NA	NA	1656	-	-
HRH2	0.009	NA	NA	1658	-	-
HRG	0.009	NA	NA	1659	-	-
HPSE	0.009	NA	NA	1660	-	-
HPS3	0.009	NA	NA	1661	-	-
HNF1A	0.009	NA	NA	1662	-	-
HLTF	0.009	NA	NA	1664	-	-
HLA-E	0.009	NA	NA	1665	-	-
HLA-DQA1/DRA	0.009	NA	NA	1666	-	-
HLA-DQA1	0.009	NA	NA	1667	-	-
HEY2	0.009	NA	NA	1669	-	-
HCN2	0.009	NA	NA	1670	-	-
GZMM	0.009	NA	NA	1672	-	-
GYS2	0.009	NA	NA	1673	-	-
GYPA	0.009	NA	NA	1674	-	-
GUCY2C	0.009	NA	NA	1675	-	-
GTSE1	0.009	NA	NA	1676	-	-
GRM1	0.009	NA	NA	1677	-	-
GRIN2B	0.009	NA	NA	1678	-	-
GRIA3	0.009	NA	NA	1679	-	-
GPR65	0.009	NA	NA	1680	-	-
GPR31	0.009	NA	NA	1681	-	-
GPER	0.009	NA	NA	1682	-	-
GOLGA4	0.009	NA	NA	1683	-	-
GNB4	0.009	NA	NA	1684	-	-
GLUD2	0.009	NA	NA	1685	-	-
GLIS1	0.009	NA	NA	1686	-	-
GK	0.009	NA	NA	1687	-	-
GGA1	0.009	NA	NA	1688	-	-
GDF7	0.009	NA	NA	1689	-	-
GCC1	0.009	NA	NA	1690	-	-
GATA4	0.009	NA	NA	1691	-	-
GAPDH	0.009	NA	NA	1692	-	-
FURIN	0.009	NA	NA	1695	-	-
FRK	0.009	NA	NA	1697	-	-
FPR2	0.009	NA	NA	1698	-	-
FOXA1	0.009	NA	NA	1701	-	PC
FGB	0.009	NA	NA	1702	-	-
FFAR2	0.009	NA	NA	1703	-	-
FCGR2C	0.009	NA	NA	1704	-	-
FBXO44	0.009	NA	NA	1705	-	-
FAT1	0.009	NA	NA	1706	-	-
FAR2	0.009	NA	NA	1707	-	-
EXOSC10	0.009	NA	NA	1709	-	-
ETV1	0.009	NA	NA	1710	CC	-
ESRRB	0.009	NA	NA	1711	-	-
ESR2	0.009	NA	NA	1712	-	-
ESPL1	0.009	NA	NA	1713	-	-
ERC1	0.009	NA	NA	1714	-	-
EPRS	0.009	NA	NA	1715	-	-
EPO	0.009	NA	NA	1716	-	-
EPHB2	0.009	NA	NA	1717	-	-
EPHA5	0.009	NA	NA	1718	-	-
EPHA3	0.009	NA	NA	1719	-	-
ENO2	0.009	NA	NA	1722	-	-
ENO1	0.009	NA	NA	1723	-	-
EMID2	0.009	NA	NA	1724	-	-
ELSPBP1	0.009	NA	NA	1725	-	-
E2F7	0.009	NA	NA	1728	-	-
DSG2	0.009	NA	NA	1729	-	-
DSC2	0.009	NA	NA	1730	-	-
DPYSL4	0.009	NA	NA	1731	-	-
DOK2	0.009	NA	NA	1732	-	-
DOCK10	0.009	NA	NA	1733	-	-
DNM1L	0.009	NA	NA	1734	-	-
DNAJB11	0.009	NA	NA	1735	-	-
DLX6	0.009	NA	NA	1736	-	-
DKK2	0.009	NA	NA	1738	-	-
DIS3	0.009	NA	NA	1739	-	-
DIAPH3	0.009	NA	NA	1740	-	-
DIAPH2	0.009	NA	NA	1741	-	-
DHH	0.009	NA	NA	1742	-	-
DGKZ	0.009	NA	NA	1743	-	-
DGKG	0.009	NA	NA	1744	-	-
DGKB	0.009	NA	NA	1745	-	-
DGCR8	0.009	NA	NA	1746	-	-
DDX53	0.009	NA	NA	1748	-	-
DDX23	0.009	NA	NA	1749	-	-
DDX17	0.009	NA	NA	1750	-	-
CYP3A43	0.009	NA	NA	1751	-	-
CYP2D6	0.009	NA	NA	1752	-	-
CYP11A1	0.009	NA	NA	1753	-	-
CYLC2	0.009	NA	NA	1754	-	-
CUX1	0.009	NA	NA	1755	-	-
CTNNBIP1	0.009	NA	NA	1756	-	-
CSF2	0.009	NA	NA	1759	-	-
CS	0.009	NA	NA	1760	-	-
CREB3L3	0.009	NA	NA	1761	-	-
CREB3L2	0.009	NA	NA	1762	CC	-
CPSF1	0.009	NA	NA	1763	-	-
COL4A4	0.009	NA	NA	1764	-	-
COL27A1	0.009	NA	NA	1767	-	-
COL12A1	0.009	NA	NA	1768	-	-
CNTNAP3	0.009	NA	NA	1769	-	-
CNOT4	0.009	NA	NA	1770	-	-
[truncated: 3,343 more rows]

## Sheet: Ovarian Cancer
Gene	Mutation_Frequency	OncoIMPACT_Rank	DriverNET_Rank	Frequency_Rank	Cancer_Census	Pan_Cancer_Driver
TP53	0.949	1	1	1	CC	PC
MYC	0.307	2	14	2	CC	-
PTK2	0.247	3	6	37	-	-
PIK3CA	0.177	4	3	90	CC	PC
PRKCI	0.199	5	18	72	-	-
CCNE1	0.203	6	NA	71	CC	-
COL14A1	0.247	7	NA	38	-	-
NOV	0.218	8	NA	61	-	-
TNFSF10	0.196	9	NA	76	-	-
PAK2	0.142	10	NA	136	-	-
RB1	0.101	11	NA	215	CC	PC
PRKACA	0.117	12	5	169	-	-
KRAS	0.114	13	9	178	CC	PC
MAFA	0.253	14	NA	23	-	-
YWHAZ	0.098	15	NA	237	-	-
NOTCH3	0.12	16	NA	166	-	-
WISP1	0.263	17	NA	10	-	-
ANGPT1	0.114	18	NA	180	-	-
USF2	0.085	19	NA	362	-	-
DVL3	0.158	20	NA	106	-	-
LAMA5	0.089	21	NA	346	-	-
CEBPA	0.076	22	NA	464	CC	PC
NCOA3	0.079	23	NA	426	-	PC
TNFRSF11B	0.203	24	NA	70	-	-
EPOR	0.095	25	NA	291	-	-
TTN	0.209	26	NA	65	-	-
SHC1	0.054	27	28	850	-	-
GP5	0.146	28	NA	131	-	-
UBR5	0.092	29	NA	307	-	-
PSMB4	0.066	30	NA	558	-	-
AKT2	0.063	31	17	648	CC	-
ECE2	0.161	32	NA	103	-	-
BCL2L1	0.051	33	NA	1074	-	-
CREBBP	0.06	34	41	715	CC	-
PIAS3	0.057	35	NA	758	-	-
RFX1	0.12	36	NA	164	-	-
PTEN	0.079	37	21	425	CC	PC
GLI2	0.035	38	NA	1953	-	-
SIN3B	0.095	39	NA	268	-	-
GRB2	0.041	40	30	1495	-	-
TRIM24	0.063	41	NA	591	-	-
STAT1	0.047	42	NA	1105	-	-
AKT3	0.051	43	NA	1078	-	-
JUNB	0.092	44	NA	317	-	-
NUMA1	0.051	45	NA	1011	CC	PC
YWHAE	0.044	46	NA	1243	CC	-
CYC1	0.253	47	NA	30	-	-
BCL6	0.13	48	NA	158	CC	-
ITGAV	0.047	49	NA	1172	-	-
EHHADH	0.158	50	33	105	-	-
AKT1	0.032	51	NA	2408	CC	PC
TFAP2A	0.047	52	NA	1098	-	-
CDK2	0.032	53	NA	2357	-	-
CSNK2A1	0.041	54	NA	1526	-	-
EDN1	0.047	55	NA	1200	-	-
MMP8	0.051	56	NA	1023	-	-
ETS1	0.035	57	NA	1969	-	-
SCMH1	0.098	58	NA	240	-	-
KIF21A	0.047	59	NA	1167	-	-
GLIS3	0.044	60	NA	1352	-	-
PIK3R3	0.057	61	NA	757	-	-
AURKA	0.035	62	NA	2024	-	-
NF1	0.117	63	NA	173	CC	PC
CASP2	0.044	64	NA	1378	-	-
CDKN1B	0.047	65	NA	1219	-	PC
MAPK14	0.028	66	NA	2638	-	-
PGR	0.044	67	NA	1295	-	-
SRF	0.041	68	NA	1416	-	-
LAMB1	0.032	69	NA	2243	-	-
TFDP1	0.035	70	NA	1808	-	PC
KCNQ3	0.275	71	NA	6	-	-
TPX2	0.051	72	NA	963	-	-
JUN	0.032	73	NA	2253	CC	-
GLI1	0.032	74	NA	2288	-	-
INSR	0.047	75	NA	1173	-	-
PIK3CB	0.047	76	NA	1132	-	PC
CLDN1	0.133	77	NA	155	-	-
CDC25B	0.035	78	NA	2005	-	-
NCOR2	0.025	79	NA	3049	-	PC
MEIS1	0.032	80	NA	2228	-	-
CCND3	0.032	81	NA	2369	CC	-
SRPK1	0.028	82	NA	2504	-	-
PRKCB	0.019	83	NA	4140	-	-
LRP2	0.07	84	NA	525	-	-
ESR1	0.022	85	NA	3756	-	PC
S100A9	0.054	86	NA	854	-	-
TLE1	0.016	87	NA	4679	-	-
CBX3	0.022	88	NA	3848	-	-
YWHAH	0.019	89	NA	3958	-	-
TNF	0.032	90	NA	2087	-	-
FOS	0.019	91	NA	4406	-	-
PRKCZ	0.028	92	NA	2562	-	-
PKN1	0.12	93	NA	165	-	-
NFIB	0.035	94	NA	1897	CC	-
ATN1	0.06	95	NA	723	-	-
PIAS2	0.022	96	NA	3515	-	-
NOTCH4	0.038	97	NA	1659	-	-
MMP14	0.028	98	NA	2630	-	-
CDKN2A	0.025	99	NA	3226	CC	PC
RNF4	0.025	100	NA	2974	-	-
OVGP1	0.022	101	NA	3551	-	-
PVRL1	0.025	102	NA	2992	-	-
CTNNB1	0.016	103	NA	5198	CC	PC
YWHAB	0.022	104	NA	3337	-	-
MYB	0.006	105	NA	7584	CC	PC
TJP1	0.022	106	NA	3367	-	-
CLK1	0.028	107	NA	2788	-	-
CASP1	0.032	108	NA	2377	-	-
NFIC	0.013	109	NA	5762	-	-
NRAS	0.019	110	NA	4224	CC	PC
CHRDL2	0.047	111	NA	1217	-	-
NLRC4	0.025	112	NA	3038	-	-
UQCRFS1	0.142	113	7	133	-	-
FOXF1	0.016	114	NA	5126	-	-
DSP	0.054	115	NA	917	-	-
FYN	0.009	116	NA	6898	-	-
TLN1	0.009	117	NA	6349	-	-
TNFRSF6B	0.082	118	NA	388	-	-
PDGFRB	0.022	119	NA	3529	CC	-
SP1	0.013	120	NA	5503	-	-
EN2	0.057	121	NA	796	-	-
MAFG	0.032	122	NA	2233	-	-
JDP2	0.019	123	NA	4307	-	-
KCNQ2	0.076	124	NA	455	-	-
PVR	0.038	125	NA	1622	-	-
PPFIBP1	0.085	126	NA	367	-	-
GLI3	0.006	127	NA	7744	-	-
DLX2	0.038	128	NA	1720	-	-
KIF15	0.013	129	NA	5837	-	-
HNF1A	0.016	130	NA	5066	-	-
LHX4	0.035	131	NA	1923	-	-
MED29	0.098	132	NA	246	-	-
CHD7	0.041	133	NA	1532	-	-
EP400	0.022	134	NA	3766	-	-
MED13L	0.025	135	NA	3069	-	-
PIK3R1	0.019	136	NA	4157	CC	PC
PRKAR2B	0.013	137	NA	5641	-	-
EIF2S1	0.009	138	NA	6951	-	-
KLK3	0.006	139	NA	7651	-	-
MSX1	0.022	140	NA	3605	-	-
EDN2	0.095	141	NA	292	-	-
ARID1A	0.016	142	NA	5302	CC	PC
HOMEZ	0.025	143	NA	3131	-	-
PDK1	0.041	144	NA	1442	-	-
TBX2	0.016	145	NA	4690	-	-
ADCY9	0.038	146	NA	1764	-	-
CTSL1	0.013	147	NA	6053	-	-
IGF2	0.006	148	NA	7693	-	-
TRPC4	0.032	149	NA	2081	-	-
YWHAQ	0.013	150	NA	5378	-	-
RAF1	0.006	151	NA	7392	CC	-
PPP2R2C	0.016	152	NA	4842	-	-
PIK3R5	0.016	153	NA	4865	-	-
KCNQ4	0.101	154	NA	225	-	-
ZFHX4	0.038	155	NA	1571	-	-
ANXA2	0.013	156	NA	6198	-	-
HOXD12	0.041	157	NA	1491	-	-
KLF9	0.013	158	NA	5829	-	-
RHPN1	0.253	159	NA	20	-	-
PVRL3	0.028	160	NA	2549	-	-
CCNB2	0.006	161	NA	7882	-	-
PPARG	0.003	162	NA	8160	CC	-
TFAP2C	0.038	163	NA	1590	-	-
PPP2R2B	0.013	164	NA	5651	-	-
NDN	0.019	165	NA	4242	-	-
SMAD1	0.009	166	NA	6439	-	-
IL5RA	0.022	167	NA	3662	-	-
MYCBP	0.089	168	NA	344	-	-
AKAP3	0.054	169	NA	938	-	-
ROPN1B	0.019	170	NA	4100	-	-
ROPN1	0.016	171	NA	4794	-	-
UQCRB	0.038	172	NA	1579	-	-
BCAT1	0.104	173	42	213	-	-
EVPL	0.035	174	NA	1966	-	-
ECEL1	0.013	175	NA	5997	-	-
AQP1	0.006	176	NA	7943	-	-
ETV3	0.035	177	NA	1968	-	-
TBX15	0.009	178	NA	6376	-	-
UQCRC1	0.009	179	NA	6293	-	-
NDUFA9	0.054	180	NA	893	-	-
CTSH	0.006	181	NA	7829	-	-
DLAT	0.013	182	NA	6023	-	-
GPAA1	0.253	NA	2	26	-	-
POLR2H	0.152	NA	4	118	-	-
NDUFB9	0.25	NA	8	35	-	-
ADCY8	0.297	NA	10	4	-	-
PPT1	0.098	NA	11	243	-	-
DNMT1	0.101	NA	12	230	-	-
POLR2K	0.085	NA	13	368	-	-
GAPDH	0.063	NA	15	635	-	-
CALR	0.108	NA	16	203	-	-
GRIN2B	0.057	NA	19	789	-	-
GHSR	0.196	NA	20	79	-	-
NDUFC2	0.101	NA	22	221	-	-
POLR2I	0.07	NA	23	521	-	-
ASAP1	0.307	NA	24	3	-	-
CPSF1	0.253	NA	25	31	-	-
DAD1	0.035	NA	26	1983	-	-
OR2L13	0.06	NA	27	688	-	-
SEC62	0.206	NA	29	67	-	-
DPAGT1	0.025	NA	31	3184	-	-
RHOA	0.016	NA	32	4801	-	PC
MAPK1	0.022	NA	34	3627	-	-
GNAS	0.06	NA	35	703	CC	PC
CD4	0.06	NA	36	720	-	-
POLR1C	0.028	NA	37	2575	-	-
ITPR2	0.123	NA	38	162	-	-
ACOX1	0.032	NA	39	2414	-	-
OR2AT4	0.047	NA	40	1144	-	-
F2RL3	0.085	NA	43	378	-	-
DNM2	0.111	NA	44	190	CC	-
FZD6	0.095	NA	45	289	-	-
NOS3	0.047	NA	46	1147	-	-
A2M	0.054	NA	47	944	-	-
PPP2R5D	0.044	NA	48	1288	-	-
HNRNPC	0.047	NA	49	1180	-	-
UGT2B7	0.013	NA	50	5406	-	-
OR2F1	0.047	NA	51	1143	-	-
TG	0.275	NA	NA	5	-	-
SLA	0.266	NA	NA	7	-	-
NDRG1	0.266	NA	NA	8	CC	-
ZNF572	0.263	NA	NA	9	-	-
TRIB1	0.263	NA	NA	11	-	-
RECQL4	0.256	NA	NA	12	CC	-
MTSS1	0.256	NA	NA	13	-	-
EPPK1	0.256	NA	NA	14	-	-
ATAD2	0.256	NA	NA	15	-	-
ZNF707	0.253	NA	NA	16	-	-
ZNF623	0.253	NA	NA	17	-	-
VPS28	0.253	NA	NA	18	-	-
TSTA3	0.253	NA	NA	19	-	-
PUF60	0.253	NA	NA	21	-	-
MAPK15	0.253	NA	NA	22	-	-
KIAA1875	0.253	NA	NA	24	-	-
HSF1	0.253	NA	NA	25	-	-
FOXH1	0.253	NA	NA	27	-	-
EXOSC4	0.253	NA	NA	28	-	-
EEF1D	0.253	NA	NA	29	-	-
COL22A1	0.253	NA	NA	32	-	-
BOP1	0.253	NA	NA	33	-	-
RNF139	0.25	NA	NA	34	-	-
KHDRBS3	0.25	NA	NA	36	-	-
TOP1MT	0.244	NA	NA	39	-	-
KCNK9	0.244	NA	NA	40	-	-
FBXO32	0.244	NA	NA	41	-	-
ZHX1	0.241	NA	NA	42	-	-
EIF2C2	0.241	NA	NA	43	-	-
ZNF696	0.237	NA	NA	44	-	-
PTP4A3	0.237	NA	NA	45	-	-
ZNF7	0.234	NA	NA	46	-	-
LY6H	0.234	NA	NA	47	-	-
CHRAC1	0.234	NA	NA	48	-	-
ZNF517	0.231	NA	NA	49	-	-
ZNF16	0.231	NA	NA	50	-	-
ZHX2	0.231	NA	NA	51	-	-
ZNF34	0.228	NA	NA	52	-	-
ZNF251	0.228	NA	NA	53	-	-
ZNF250	0.228	NA	NA	54	-	-
RPL8	0.228	NA	NA	55	-	-
LY6E	0.228	NA	NA	56	-	-
DERL1	0.225	NA	NA	57	-	-
TAF2	0.222	NA	NA	58	-	-
MTBP	0.222	NA	NA	59	-	-
SNTB1	0.218	NA	NA	60	-	-
BAI1	0.215	NA	NA	62	-	-
TSNARE1	0.212	NA	NA	63	-	-
ENPP2	0.212	NA	NA	64	-	-
EXT1	0.209	NA	NA	66	CC	-
PHC3	0.206	NA	NA	68	-	-
NLGN1	0.206	NA	NA	69	-	-
CYP11B1	0.199	NA	NA	73	-	-
CLDN11	0.199	NA	NA	74	-	-
TNIK	0.196	NA	NA	75	-	-
SKIL	0.196	NA	NA	77	-	-
MED30	0.196	NA	NA	78	-	-
ECT2	0.196	NA	NA	80	-	-
TBL1XR1	0.19	NA	NA	81	-	PC
POP4	0.19	NA	NA	82	-	-
EIF3H	0.19	NA	NA	83	-	-
CYP11B2	0.19	NA	NA	84	-	-
RAD21	0.187	NA	NA	85	-	PC
EIF5A2	0.184	NA	NA	86	-	-
TRPS1	0.18	NA	NA	87	-	-
SLC2A2	0.18	NA	NA	88	-	-
PLD1	0.177	NA	NA	89	-	-
ZMAT3	0.171	NA	NA	91	-	-
SERPINI1	0.168	NA	NA	92	-	-
PDCD10	0.168	NA	NA	93	-	-
GML	0.168	NA	NA	94	-	-
ZNF639	0.165	NA	NA	95	-	-
SI	0.165	NA	NA	96	-	-
MFN1	0.165	NA	NA	97	-	-
EPHB3	0.165	NA	NA	98	-	-
ACTL6A	0.165	NA	NA	99	-	-
NDUFB5	0.161	NA	NA	100	-	-
GNB4	0.161	NA	NA	101	-	-
EIF2B5	0.161	NA	NA	102	-	-
MAP3K13	0.158	NA	NA	104	-	-
BCHE	0.158	NA	NA	107	-	-
TFRC	0.155	NA	NA	108	CC	-
IGF2BP2	0.155	NA	NA	109	-	-
FXR1	0.155	NA	NA	110	-	-
CLCN2	0.155	NA	NA	111	-	-
CHRD	0.155	NA	NA	112	-	-
AP2M1	0.155	NA	NA	113	-	-
THPO	0.152	NA	NA	114	-	-
SOX2	0.152	NA	NA	115	CC	-
SENP2	0.152	NA	NA	116	-	-
PSMD2	0.152	NA	NA	117	-	-
MUC4	0.152	NA	NA	119	-	-
MCCC1	0.152	NA	NA	120	-	-
EIF4G1	0.152	NA	NA	121	-	-
DLG1	0.152	NA	NA	122	-	-
APOD	0.152	NA	NA	123	-	-
UBXN7	0.149	NA	NA	124	-	-
TNK2	0.149	NA	NA	125	-	-
LPP	0.149	NA	NA	126	CC	PC
ATP13A3	0.149	NA	NA	127	-	-
RPL35A	0.146	NA	NA	128	-	-
MUC20	0.146	NA	NA	129	-	-
LMLN	0.146	NA	NA	130	-	-
ETV5	0.146	NA	NA	132	CC	-
TP63	0.142	NA	NA	134	-	-
PIGX	0.142	NA	NA	135	-	-
NCBP2	0.142	NA	NA	137	-	-
HES1	0.142	NA	NA	138	-	-
FBXO45	0.142	NA	NA	139	-	-
MACF1	0.139	NA	NA	140	-	-
HRG	0.139	NA	NA	141	-	-
DNAJB11	0.139	NA	NA	142	-	-
ADIPOQ	0.139	NA	NA	143	-	-
ACAP2	0.139	NA	NA	144	-	-
IL1RAP	0.136	NA	NA	145	-	-
EIF4A2	0.136	NA	NA	146	CC	PC
DGKG	0.136	NA	NA	147	-	-
AHSG	0.136	NA	NA	148	-	-
ST6GAL1	0.133	NA	NA	149	-	-
RFC4	0.133	NA	NA	150	-	-
PPP1R2	0.133	NA	NA	151	-	-
KNG1	0.133	NA	NA	152	-	-
FGF12	0.133	NA	NA	153	-	-
CLDN16	0.133	NA	NA	154	-	-
MASP1	0.13	NA	NA	156	-	-
CACNA1A	0.13	NA	NA	157	-	-
SST	0.127	NA	NA	159	-	-
RYR1	0.123	NA	NA	160	-	-
KCNV1	0.123	NA	NA	161	-	-
ZFPM2	0.12	NA	NA	163	-	-
IL27RA	0.12	NA	NA	167	-	-
ASF1B	0.12	NA	NA	168	-	-
OR7C1	0.117	NA	NA	170	-	-
OR1I1	0.117	NA	NA	171	-	-
NFIX	0.117	NA	NA	172	-	-
CD97	0.117	NA	NA	174	-	-
STX10	0.114	NA	NA	175	-	-
RAD23A	0.114	NA	NA	176	-	-
NACC1	0.114	NA	NA	177	-	-
CASP14	0.114	NA	NA	179	-	-
ZNF333	0.111	NA	NA	181	-	-
SYDE1	0.111	NA	NA	182	-	-
PTGER1	0.111	NA	NA	183	-	-
OR7C2	0.111	NA	NA	184	-	-
NDUFB7	0.111	NA	NA	185	-	-
LYL1	0.111	NA	NA	186	CC	-
ILVBL	0.111	NA	NA	187	-	-
GIPC1	0.111	NA	NA	188	-	-
GAB2	0.111	NA	NA	189	-	-
DNAJB1	0.111	NA	NA	191	-	-
AKAP8	0.111	NA	NA	192	-	-
TRHR	0.108	NA	NA	193	-	-
SSPN	0.108	NA	NA	194	-	-
SMARCA4	0.108	NA	NA	195	CC	PC
SLC1A6	0.108	NA	NA	196	-	-
OR7A5	0.108	NA	NA	197	-	-
OR7A17	0.108	NA	NA	198	-	-
MAST1	0.108	NA	NA	199	-	-
ILF3	0.108	NA	NA	200	-	-
FARSA	0.108	NA	NA	201	-	-
EIF3E	0.108	NA	NA	202	-	-
AP1M2	0.108	NA	NA	204	-	-
AKAP8L	0.108	NA	NA	205	-	-
SUPT5H	0.104	NA	NA	206	-	-
RIMS2	0.104	NA	NA	207	-	-
OR7A10	0.104	NA	NA	208	-	-
DLG2	0.104	NA	NA	209	-	-
COL5A3	0.104	NA	NA	210	-	-
CDKN2D	0.104	NA	NA	211	-	-
BMP8A	0.104	NA	NA	212	-	-
S1PR5	0.101	NA	NA	214	-	-
PPIE	0.101	NA	NA	216	-	-
PAK4	0.101	NA	NA	217	-	-
PABPC4	0.101	NA	NA	218	-	-
OR10H1	0.101	NA	NA	219	-	-
NFYC	0.101	NA	NA	220	-	-
MYO9B	0.101	NA	NA	222	-	-
MYCL1	0.101	NA	NA	223	CC	-
LRP1B	0.101	NA	NA	224	-	-
KCNK6	0.101	NA	NA	226	-	-
HEYL	0.101	NA	NA	227	-	-
GCDH	0.101	NA	NA	228	-	-
EPS15L1	0.101	NA	NA	229	-	-
COL9A2	0.101	NA	NA	231	-	-
CITED4	0.101	NA	NA	232	-	-
BMP8B	0.101	NA	NA	233	-	-
ZNF823	0.098	NA	NA	234	-	-
ZNF643	0.098	NA	NA	235	-	-
ZNF491	0.098	NA	NA	236	-	-
SPINT2	0.098	NA	NA	238	-	-
SOX5	0.098	NA	NA	239	-	-
RNF19A	0.098	NA	NA	241	-	-
PSMD8	0.098	NA	NA	242	-	-
PDE4A	0.098	NA	NA	244	-	-
NACAP1	0.098	NA	NA	245	-	-
MED26	0.098	NA	NA	247	-	-
KLF1	0.098	NA	NA	248	-	-
KEAP1	0.098	NA	NA	249	-	PC
GMFG	0.098	NA	NA	250	-	-
GGN	0.098	NA	NA	251	-	-
ELAVL3	0.098	NA	NA	252	-	-
ECH1	0.098	NA	NA	253	-	-
DNASE2	0.098	NA	NA	254	-	-
CAPN12	0.098	NA	NA	255	-	-
CAP1	0.098	NA	NA	256	-	-
ZNF642	0.095	NA	NA	257	-	-
ZNF563	0.095	NA	NA	258	-	-
ZNF441	0.095	NA	NA	259	-	-
ZNF44	0.095	NA	NA	260	-	-
ZNF433	0.095	NA	NA	261	-	-
ZFP36	0.095	NA	NA	262	-	-
USE1	0.095	NA	NA	263	-	-
TPM4	0.095	NA	NA	264	CC	-
TMED1	0.095	NA	NA	265	-	-
TIMM50	0.095	NA	NA	266	-	-
SIRT2	0.095	NA	NA	267	-	-
RPS16	0.095	NA	NA	269	-	-
RGL3	0.095	NA	NA	270	-	-
PPP1R14A	0.095	NA	NA	271	-	-
PLEKHG2	0.095	NA	NA	272	-	-
PABPC1	0.095	NA	NA	273	-	PC
P2RY11	0.095	NA	NA	274	-	-
OR10H5	0.095	NA	NA	275	-	-
ODF1	0.095	NA	NA	276	-	-
NR2F6	0.095	NA	NA	277	-	-
NPHS1	0.095	NA	NA	278	-	-
NFKBIB	0.095	NA	NA	279	-	-
NDUFS5	0.095	NA	NA	280	-	-
MRPS12	0.095	NA	NA	281	-	-
MAP4K1	0.095	NA	NA	282	-	-
LDLR	0.095	NA	NA	283	-	-
IL29	0.095	NA	NA	284	-	-
IL28A	0.095	NA	NA	285	-	-
HOOK2	0.095	NA	NA	286	-	-
HNRNPL	0.095	NA	NA	287	-	-
GRHL2	0.095	NA	NA	288	-	-
FBXO17	0.095	NA	NA	290	-	-
DLL3	0.095	NA	NA	293	-	-
CNTNAP2	0.095	NA	NA	294	-	-
CARM1	0.095	NA	NA	295	-	PC
AP1M1	0.095	NA	NA	296	-	-
ACTN4	0.095	NA	NA	297	-	-
ZNF799	0.092	NA	NA	298	-	-
ZNF763	0.092	NA	NA	299	-	-
ZNF700	0.092	NA	NA	300	-	-
ZNF69	0.092	NA	NA	301	-	-
ZNF684	0.092	NA	NA	302	-	-
ZNF627	0.092	NA	NA	303	-	-
ZNF440	0.092	NA	NA	304	-	-
ZNF439	0.092	NA	NA	305	-	-
ZNF136	0.092	NA	NA	306	-	-
TNPO2	0.092	NA	NA	308	-	-
STK38L	0.092	NA	NA	309	-	-
RSF1	0.092	NA	NA	310	-	-
RRAGC	0.092	NA	NA	311	-	-
RAB8A	0.092	NA	NA	312	-	-
RAB3D	0.092	NA	NA	313	-	-
PRDX2	0.092	NA	NA	314	-	-
PPAN	0.092	NA	NA	315	-	-
OSBPL2	0.092	NA	NA	316	-	-
IL28B	0.092	NA	NA	318	-	-
ICAM1	0.092	NA	NA	319	-	-
HSH2D	0.092	NA	NA	320	-	-
FBL	0.092	NA	NA	321	-	-
EIF3G	0.092	NA	NA	322	-	-
ECSIT	0.092	NA	NA	323	-	-
DYRK1B	0.092	NA	NA	324	-	-
CDC37	0.092	NA	NA	325	-	-
ARNTL2	0.092	NA	NA	326	-	-
ACP5	0.092	NA	NA	327	-	-
ZNF844	0.089	NA	NA	328	-	PC
ZNF564	0.089	NA	NA	329	-	-
ZNF546	0.089	NA	NA	330	-	-
ZNF527	0.089	NA	NA	331	-	-
ZNF442	0.089	NA	NA	332	-	-
ZNF20	0.089	NA	NA	333	-	-
WNK1	0.089	NA	NA	334	-	-
TYK2	0.089	NA	NA	335	-	-
SPC24	0.089	NA	NA	336	-	-
S1PR2	0.089	NA	NA	337	-	-
RHPN2	0.089	NA	NA	338	-	-
RAVER1	0.089	NA	NA	339	-	-
RASGRP4	0.089	NA	NA	340	-	-
PRSS2	0.089	NA	NA	341	-	-
OR10H3	0.089	NA	NA	342	-	-
OR10H2	0.089	NA	NA	343	-	-
MAN2B1	0.089	NA	NA	345	-	-
KLF2	0.089	NA	NA	347	-	-
ICAM5	0.089	NA	NA	348	-	-
ICAM4	0.089	NA	NA	349	-	-
ICAM3	0.089	NA	NA	350	-	-
HPN	0.089	NA	NA	351	-	-
EIF3K	0.089	NA	NA	352	-	-
CNN1	0.089	NA	NA	353	-	-
CLNS1A	0.089	NA	NA	354	-	-
ADRM1	0.089	NA	NA	355	-	-
ZNF791	0.085	NA	NA	356	-	-
ZNF788	0.085	NA	NA	357	-	-
ZNF709	0.085	NA	NA	358	-	-
ZNF653	0.085	NA	NA	359	-	-
ZNF625	0.085	NA	NA	360	-	-
ZNF443	0.085	NA	NA	361	-	-
SLC7A10	0.085	NA	NA	363	-	-
RPS21	0.085	NA	NA	364	-	-
PRSS1	0.085	NA	NA	365	-	-
PRPF6	0.085	NA	NA	366	-	-
PAK1	0.085	NA	NA	369	-	-
NCALD	0.085	NA	NA	370	-	-
MYT1	0.085	NA	NA	371	-	-
MYO7A	0.085	NA	NA	372	-	-
MRPL34	0.085	NA	NA	373	-	-
MED21	0.085	NA	NA	374	-	-
HKR1	0.085	NA	NA	375	-	-
HAMP	0.085	NA	NA	376	-	-
FXYD3	0.085	NA	NA	377	-	-
CDH4	0.085	NA	NA	379	-	-
CALR3	0.085	NA	NA	380	-	-
CABLES2	0.085	NA	NA	381	-	-
AZIN1	0.085	NA	NA	382	-	-
ZNF571	0.082	NA	NA	383	-	-
ZNF570	0.082	NA	NA	384	-	-
ZNF569	0.082	NA	NA	385	-	-
ZNF30	0.082	NA	NA	386	-	-
ZBTB32	0.082	NA	NA	387	-	-
THRAP3	0.082	NA	NA	389	CC	-
SLC7A9	0.082	NA	NA	390	-	-
SETDB1	0.082	NA	NA	391	-	-
PSMC4	0.082	NA	NA	392	-	-
PSENEN	0.082	NA	NA	393	-	-
OR10H4	0.082	NA	NA	394	-	-
MAG	0.082	NA	NA	395	-	-
LRP12	0.082	NA	NA	396	-	-
HRH3	0.082	NA	NA	397	-	-
GMEB2	0.082	NA	NA	398	-	-
FXYD7	0.082	NA	NA	399	-	-
FXYD1	0.082	NA	NA	400	-	-
FFAR3	0.082	NA	NA	401	-	-
FFAR1	0.082	NA	NA	402	-	-
ERC1	0.082	NA	NA	403	-	-
DNAJC5	0.082	NA	NA	404	-	-
CTSS	0.082	NA	NA	405	-	-
CD22	0.082	NA	NA	406	-	-
CACNA1C	0.082	NA	NA	407	-	-
ARFRP1	0.082	NA	NA	408	-	-
ZNF793	0.079	NA	NA	409	-	-
ZNF792	0.079	NA	NA	410	-	-
ZNF565	0.079	NA	NA	411	-	-
ZNF540	0.079	NA	NA	412	-	-
ZNF490	0.079	NA	NA	413	-	-
YBX1	0.079	NA	NA	414	-	-
VWF	0.079	NA	NA	415	-	-
VPS13B	0.079	NA	NA	416	-	-
U2AF1L4	0.079	NA	NA	417	-	-
TAF4	0.079	NA	NA	418	-	-
STMN3	0.079	NA	NA	419	-	-
SOX18	0.079	NA	NA	420	-	-
SMC4	0.079	NA	NA	421	-	-
SCN1B	0.079	NA	NA	422	-	-
RYR2	0.079	NA	NA	423	-	-
RRM2B	0.079	NA	NA	424	-	-
LRP3	0.079	NA	NA	427	-	-
HSPB6	0.079	NA	NA	428	-	-
GATA5	0.079	NA	NA	429	-	-
FFAR2	0.079	NA	NA	430	-	-
DPYS	0.079	NA	NA	431	-	-
DNAH5	0.079	NA	NA	432	-	-
DHPS	0.079	NA	NA	433	-	-
CTSK	0.079	NA	NA	434	-	-
COX6B1	0.079	NA	NA	435	-	-
CEBPG	0.079	NA	NA	436	-	-
CAPN5	0.079	NA	NA	437	-	-
ARHGEF2	0.079	NA	NA	438	-	-
ZNF780A	0.076	NA	NA	439	-	-
ZNF573	0.076	NA	NA	440	-	-
ZNF181	0.076	NA	NA	441	-	-
USH2A	0.076	NA	NA	442	-	-
UPK1A	0.076	NA	NA	443	-	-
SLC2A14	0.076	NA	NA	444	-	-
SLC2A1	0.076	NA	NA	445	-	-
RGS19	0.076	NA	NA	446	-	-
PTPRN2	0.076	NA	NA	447	-	-
PTPRF	0.076	NA	NA	448	-	-
PTK6	0.076	NA	NA	449	-	-
PTHLH	0.076	NA	NA	450	-	-
PDE3A	0.076	NA	NA	451	-	-
OPRL1	0.076	NA	NA	452	-	-
NPBWR2	0.076	NA	NA	453	-	-
KLF10	0.076	NA	NA	454	-	-
KCNAB1	0.076	NA	NA	456	-	-
GUCA2B	0.076	NA	NA	457	-	-
GUCA2A	0.076	NA	NA	458	-	-
GAPDHS	0.076	NA	NA	459	-	-
FOXJ3	0.076	NA	NA	460	-	-
ECM1	0.076	NA	NA	461	-	-
COX6C	0.076	NA	NA	462	CC	-
CHD4	0.076	NA	NA	463	-	PC
ATP4A	0.076	NA	NA	465	-	-
ARNT	0.076	NA	NA	466	CC	-
ADCY2	0.076	NA	NA	467	-	-
ZNF780B	0.073	NA	NA	468	-	-
ZNF607	0.073	NA	NA	469	-	-
ZNF599	0.073	NA	NA	470	-	-
ZNF208	0.073	NA	NA	471	-	-
ZFP30	0.073	NA	NA	472	-	-
UNC13A	0.073	NA	NA	473	-	-
UBQLN4	0.073	NA	NA	474	-	-
UBA2	0.073	NA	NA	475	-	-
TYROBP	0.073	NA	NA	476	-	-
TIE1	0.073	NA	NA	477	-	-
SSR2	0.073	NA	NA	478	-	-
SRMS	0.073	NA	NA	479	-	-
SLCO1C1	0.073	NA	NA	480	-	-
SEMA6C	0.073	NA	NA	481	-	-
RBM42	0.073	NA	NA	482	-	-
RAD52	0.073	NA	NA	483	-	-
PSMA7	0.073	NA	NA	484	-	-
PPIH	0.073	NA	NA	485	-	-
PLCH1	0.073	NA	NA	486	-	-
PIN1	0.073	NA	NA	487	-	-
NTSR1	0.073	NA	NA	488	-	-
MLF1	0.073	NA	NA	489	CC	-
MCL1	0.073	NA	NA	490	-	-
LMNA	0.073	NA	NA	491	-	-
KIAA0907	0.073	NA	NA	492	-	-
IL12A	0.073	NA	NA	493	-	-
HCST	0.073	NA	NA	494	-	-
GPI	0.073	NA	NA	495	-	-
GMPS	0.073	NA	NA	496	CC	-
GFM1	0.073	NA	NA	497	-	-
GDF3	0.073	NA	NA	498	-	-
FCGR1A	0.073	NA	NA	499	-	-
ENSA	0.073	NA	NA	500	-	-
EEF1A2	0.073	NA	NA	501	-	-
EBNA1BP2	0.073	NA	NA	502	-	-
COL9A3	0.073	NA	NA	503	-	-
CLDN19	0.073	NA	NA	504	-	-
CDH26	0.073	NA	NA	505	-	-
BRAF	0.073	NA	NA	506	CC	PC
BICD1	0.073	NA	NA	507	-	-
APLP1	0.073	NA	NA	508	-	-
ZNF705A	0.07	NA	NA	509	-	-
ZNF383	0.07	NA	NA	510	-	-
ZNF146	0.07	NA	NA	511	-	-
TRAPPC3	0.07	NA	NA	512	-	-
TMOD4	0.07	NA	NA	513	-	-
TBXAS1	0.07	NA	NA	514	-	-
TBCB	0.07	NA	NA	515	-	-
SSR3	0.07	NA	NA	516	-	-
SLC27A1	0.07	NA	NA	517	-	-
RREB1	0.07	NA	NA	518	-	-
RAB25	0.07	NA	NA	519	-	-
PRPF3	0.07	NA	NA	520	-	-
PGLS	0.07	NA	NA	522	-	-
MPL	0.07	NA	NA	523	CC	-
MAP3K10	0.07	NA	NA	524	-	-
KPNA4	0.07	NA	NA	526	-	-
JARID2	0.07	NA	NA	527	-	-
ID4	0.07	NA	NA	528	-	-
FGD4	0.07	NA	NA	529	-	-
DNAJB6	0.07	NA	NA	530	-	-
COX7A1	0.07	NA	NA	531	-	-
COL20A1	0.07	NA	NA	532	-	-
CHRNA4	0.07	NA	NA	533	-	-
CGN	0.07	NA	NA	534	-	-
CDC42SE1	0.07	NA	NA	535	-	-
CD9	0.07	NA	NA	536	-	-
CAPNS1	0.07	NA	NA	537	-	-
C3AR1	0.07	NA	NA	538	-	-
BNIPL	0.07	NA	NA	539	-	-
ASH1L	0.07	NA	NA	540	-	-
ARFGAP1	0.07	NA	NA	541	-	-
APOBEC1	0.07	NA	NA	542	-	-
AHCTF1	0.07	NA	NA	543	-	-
ZNF846	0.066	NA	NA	544	-	-
ZNF585B	0.066	NA	NA	545	-	-
ZNF562	0.066	NA	NA	546	-	-
ZNF561	0.066	NA	NA	547	-	-
ZNF302	0.066	NA	NA	548	-	-
ZNF121	0.066	NA	NA	549	-	-
ZFP14	0.066	NA	NA	550	-	-
WTIP	0.066	NA	NA	551	-	-
VPS72	0.066	NA	NA	552	-	-
VIPR2	0.066	NA	NA	553	-	-
UBE3C	0.066	NA	NA	554	-	-
TNFRSF1A	0.066	NA	NA	555	-	-
SPTBN4	0.066	NA	NA	556	-	-
RSRC1	0.066	NA	NA	557	-	-
PRX	0.066	NA	NA	559	-	-
PRKRIR	0.066	NA	NA	560	-	-
NUP153	0.066	NA	NA	561	-	-
NDUFB2	0.066	NA	NA	562	-	-
NCAPG2	0.066	NA	NA	563	-	-
NCAN	0.066	NA	NA	564	-	-
MNX1	0.066	NA	NA	565	-	-
MME	0.066	NA	NA	566	-	-
MLL3	0.066	NA	NA	567	CC	PC
MED8	0.066	NA	NA	568	-	-
MAST2	0.066	NA	NA	569	-	PC
LTBR	0.066	NA	NA	570	-	-
LAMA3	0.066	NA	NA	571	-	-
KIF13A	0.066	NA	NA	572	-	-
HIST2H3A	0.066	NA	NA	573	-	-
FLG	0.066	NA	NA	574	-	-
FBXO25	0.066	NA	NA	575	-	-
FAT1	0.066	NA	NA	576	-	-
EIF2C3	0.066	NA	NA	577	-	-
EIF2C1	0.066	NA	NA	578	-	-
E2F3	0.066	NA	NA	579	-	-
COL8A2	0.066	NA	NA	580	-	-
CDC20	0.066	NA	NA	581	-	-
CD163	0.066	NA	NA	582	-	-
CAP2	0.066	NA	NA	583	-	-
BIRC7	0.066	NA	NA	584	-	-
APH1A	0.066	NA	NA	585	-	-
ZNF596	0.063	NA	NA	586	-	-
ZNF426	0.063	NA	NA	587	-	-
VAMP1	0.063	NA	NA	588	-	-
TUFT1	0.063	NA	NA	589	-	-
TUBB1	0.063	NA	NA	590	-	-
TAS2R46	0.063	NA	NA	592	-	-
TAS2R43	0.063	NA	NA	593	-	-
TAS2R42	0.063	NA	NA	594	-	-
SV2A	0.063	NA	NA	595	-	-
SNIP1	0.063	NA	NA	596	-	-
SLCO1B1	0.063	NA	NA	597	-	-
SLC33A1	0.063	NA	NA	598	-	-
SF3B4	0.063	NA	NA	599	-	-
SERTAD3	0.063	NA	NA	600	-	-
SERTAD1	0.063	NA	NA	601	-	-
SEMA4A	0.063	NA	NA	602	-	-
SCNN1A	0.063	NA	NA	603	-	-
SCAMP3	0.063	NA	NA	604	-	-
SBF1	0.063	NA	NA	605	-	-
RORC	0.063	NA	NA	606	-	-
RIT1	0.063	NA	NA	607	-	-
RFX5	0.063	NA	NA	608	-	-
PRCP	0.063	NA	NA	609	-	-
PPP1R3D	0.063	NA	NA	610	-	-
PLXNB2	0.063	NA	NA	611	-	-
PIP5K1A	0.063	NA	NA	612	-	PC
PICALM	0.063	NA	NA	613	CC	-
PI4KB	0.063	NA	NA	614	-	-
PHC1	0.063	NA	NA	615	-	-
PDIA4	0.063	NA	NA	616	-	-
OR4F21	0.063	NA	NA	617	-	-
OR2T34	0.063	NA	NA	618	-	-
NRIP2	0.063	NA	NA	619	-	-
NOP2	0.063	NA	NA	620	-	-
NLRP3	0.063	NA	NA	621	-	PC
NCAPD2	0.063	NA	NA	622	-	-
MYOM2	0.063	NA	NA	623	-	-
LSM10	0.063	NA	NA	624	-	-
KIAA0528	0.063	NA	NA	625	-	-
ITGA10	0.063	NA	NA	626	-	-
INPP5B	0.063	NA	NA	627	-	-
HTR5A	0.063	NA	NA	628	-	-
HIVEP1	0.063	NA	NA	629	-	-
HIST2H2BE	0.063	NA	NA	630	-	-
HIPK4	0.063	NA	NA	631	-	-
HIPK2	0.063	NA	NA	632	-	-
GRM5	0.063	NA	NA	633	-	-
GRIK3	0.063	NA	NA	634	-	-
FZD4	0.063	NA	NA	636	-	-
FCHSD2	0.063	NA	NA	637	-	-
DST	0.063	NA	NA	638	-	-
DNM1L	0.063	NA	NA	639	-	-
DLGAP2	0.063	NA	NA	640	-	-
CSF3R	0.063	NA	NA	641	-	-
COL3A1	0.063	NA	NA	642	-	-
CD27	0.063	NA	NA	643	-	-
CCNL1	0.063	NA	NA	644	-	-
CACNA2D4	0.063	NA	NA	645	-	-
BLVRB	0.063	NA	NA	646	-	-
ANP32E	0.063	NA	NA	647	-	-
ABCC9	0.063	NA	NA	649	-	-
ZNF708	0.06	NA	NA	650	-	-
ZNF585A	0.06	NA	NA	651	-	-
ZNF560	0.06	NA	NA	652	-	-
ZNF493	0.06	NA	NA	653	-	-
ZNF429	0.06	NA	NA	654	-	-
ZNF425	0.06	NA	NA	655	-	-
ZNF345	0.06	NA	NA	656	-	-
ZNF238	0.06	NA	NA	657	-	-
YARS2	0.06	NA	NA	658	-	-
WNT5B	0.06	NA	NA	659	-	-
VPS45	0.06	NA	NA	660	-	-
TXNIP	0.06	NA	NA	661	-	PC
THEM4	0.06	NA	NA	662	-	-
TERT	0.06	NA	NA	663	-	-
TEAD4	0.06	NA	NA	664	-	-
STAG1	0.06	NA	NA	665	-	-
SLCO1A2	0.06	NA	NA	666	-	-
SHH	0.06	NA	NA	667	-	-
SF3A3	0.06	NA	NA	668	-	-
RECQL	0.06	NA	NA	669	-	-
RBM24	0.06	NA	NA	670	-	-
RAD54L	0.06	NA	NA	671	-	-
PYROXD1	0.06	NA	NA	672	-	-
PTX3	0.06	NA	NA	673	-	-
PSMD4	0.06	NA	NA	674	-	-
PRMT8	0.06	NA	NA	675	-	-
POU3F1	0.06	NA	NA	676	-	-
PKP4	0.06	NA	NA	677	-	-
PCSK6	0.06	NA	NA	678	-	-
P2RY6	0.06	NA	NA	679	-	-
P2RY2	0.06	NA	NA	680	-	-
OR2T6	0.06	NA	NA	681	-	-
OR2T33	0.06	NA	NA	682	-	-
OR2T3	0.06	NA	NA	683	-	-
OR2T12	0.06	NA	NA	684	-	-
OR2M3	0.06	NA	NA	685	-	-
OR2M2	0.06	NA	NA	686	-	-
OR2L2	0.06	NA	NA	687	-	-
OR2G6	0.06	NA	NA	689	-	-
OR14C36	0.06	NA	NA	690	-	-
OAZ3	0.06	NA	NA	691	-	-
NUP205	0.06	NA	NA	692	-	-
NEDD9	0.06	NA	NA	693	-	-
MGAM	0.06	NA	NA	694	-	-
LRRC41	0.06	NA	NA	695	-	-
LDHB	0.06	NA	NA	696	-	-
IPO13	0.06	NA	NA	697	-	-
INSRR	0.06	NA	NA	698	-	-
HPS3	0.06	NA	NA	699	-	-
HIST2H2AC	0.06	NA	NA	700	-	-
GULP1	0.06	NA	NA	701	-	-
GTSE1	0.06	NA	NA	702	-	-
FOXM1	0.06	NA	NA	704	-	-
FKBP4	0.06	NA	NA	705	-	-
FHL3	0.06	NA	NA	706	-	-
FGF23	0.06	NA	NA	707	-	-
FAR2	0.06	NA	NA	708	-	-
F13A1	0.06	NA	NA	709	-	-
EIF2C4	0.06	NA	NA	710	-	-
EED	0.06	NA	NA	711	-	-
EDN3	0.06	NA	NA	712	-	-
DCP1B	0.06	NA	NA	713	-	-
CTSC	0.06	NA	NA	714	-	-
CPT1B	0.06	NA	NA	716	-	-
CNTN5	0.06	NA	NA	717	-	-
CLSPN	0.06	NA	NA	718	-	-
CELSR1	0.06	NA	NA	719	-	-
ATXN1	0.06	NA	NA	721	-	-
ATP5E	0.06	NA	NA	722	-	-
ADIPOR2	0.06	NA	NA	724	-	-
ZNF91	0.057	NA	NA	725	-	PC
ZNF568	0.057	NA	NA	726	-	-
ZNF529	0.057	NA	NA	727	-	-
ZNF43	0.057	NA	NA	728	-	-
ZNF430	0.057	NA	NA	729	-	-
ZNF398	0.057	NA	NA	730	-	-
ZNF266	0.057	NA	NA	731	-	-
ZNF257	0.057	NA	NA	732	-	-
ZNF212	0.057	NA	NA	733	-	-
ZNF177	0.057	NA	NA	734	-	-
ZFP82	0.057	NA	NA	735	-	-
WNT7B	0.057	NA	NA	736	-	-
WNT11	0.057	NA	NA	737	-	-
TUBGCP6	0.057	NA	NA	738	-	-
TPI1	0.057	NA	NA	739	-	-
THBS3	0.057	NA	NA	740	-	-
TH1L	0.057	NA	NA	741	-	-
TFB2M	0.057	NA	NA	742	-	-
TEP1	0.057	NA	NA	743	-	-
SYNM	0.057	NA	NA	744	-	-
SLC6A9	0.057	NA	NA	745	-	-
S100A2	0.057	NA	NA	746	-	-
RPS3	0.057	NA	NA	747	-	-
RNASE3	0.057	NA	NA	748	-	-
RNASE2	0.057	NA	NA	749	-	-
RBM8A	0.057	NA	NA	750	-	-
RAP2B	0.057	NA	NA	751	-	-
RANBP9	0.057	NA	NA	752	-	-
PPFIA1	0.057	NA	NA	753	-	-
POLD3	0.057	NA	NA	754	-	-
PLCZ1	0.057	NA	NA	755	-	-
PKP2	0.057	NA	NA	756	-	-
P2RY1	0.057	NA	NA	759	-	-
OTUD7B	0.057	NA	NA	760	-	-
OR4F6	0.057	NA	NA	761	-	-
OR4F4	0.057	NA	NA	762	-	-
OR2T5	0.057	NA	NA	763	-	-
OR2T4	0.057	NA	NA	764	-	-
OR2T35	0.057	NA	NA	765	-	-
OR2T29	0.057	NA	NA	766	-	-
OR2T27	0.057	NA	NA	767	-	-
OR2T2	0.057	NA	NA	768	-	-
OR2T11	0.057	NA	NA	769	-	-
OR2T1	0.057	NA	NA	770	-	-
OR2T10	0.057	NA	NA	771	-	-
OR2M7	0.057	NA	NA	772	-	-
OR2M4	0.057	NA	NA	773	-	-
OR14I1	0.057	NA	NA	774	-	-
NPR1	0.057	NA	NA	775	-	-
NES	0.057	NA	NA	776	-	-
MFAP5	0.057	NA	NA	777	-	-
MED12L	0.057	NA	NA	778	-	-
MAP1S	0.057	NA	NA	779	-	-
LRP6	0.057	NA	NA	780	-	-
KCNJ8	0.057	NA	NA	781	-	-
JAK3	0.057	NA	NA	782	CC	-
IPO8	0.057	NA	NA	783	-	-
INSIG1	0.057	NA	NA	784	-	-
ING4	0.057	NA	NA	785	-	-
IAPP	0.057	NA	NA	786	-	-
HIST2H2AB	0.057	NA	NA	787	-	-
GYS2	0.057	NA	NA	788	-	-
GNRHR2	0.057	NA	NA	790	-	-
GNB3	0.057	NA	NA	791	-	-
GJA8	0.057	NA	NA	792	-	-
EXOC4	0.057	NA	NA	793	-	-
ETV6	0.057	NA	NA	794	CC	-
EPHB6	0.057	NA	NA	795	-	-
DMAP1	0.057	NA	NA	797	-	-
DGKI	0.057	NA	NA	798	-	-
DEK	0.057	NA	NA	799	CC	-
CTNND2	0.057	NA	NA	800	-	-
CREB3L4	0.057	NA	NA	801	-	-
COL5A2	0.057	NA	NA	802	-	-
CHRM2	0.057	NA	NA	803	-	-
CHKB	0.057	NA	NA	804	-	-
CDCA8	0.057	NA	NA	805	-	-
CDCA3	0.057	NA	NA	806	-	-
CD83	0.057	NA	NA	807	-	-
CD69	0.057	NA	NA	808	-	-
CCND2	0.057	NA	NA	809	CC	-
ATP6V0B	0.057	NA	NA	810	-	-
ARTN	0.057	NA	NA	811	-	-
ARRB1	0.057	NA	NA	812	-	-
ARHGEF17	0.057	NA	NA	813	-	-
ARFGEF1	0.057	NA	NA	814	-	-
AKR1B1	0.057	NA	NA	815	-	-
AICDA	0.057	NA	NA	816	-	-
ABP1	0.057	NA	NA	817	-	-
ABCG8	0.057	NA	NA	818	-	-
ZNF85	0.054	NA	NA	819	-	-
ZNF829	0.054	NA	NA	820	-	-
ZNF790	0.054	NA	NA	821	-	-
ZNF786	0.054	NA	NA	822	-	-
ZNF714	0.054	NA	NA	823	-	-
ZNF567	0.054	NA	NA	824	-	-
ZNF566	0.054	NA	NA	825	-	-
ZNF496	0.054	NA	NA	826	-	-
ZNF486	0.054	NA	NA	827	-	-
ZNF461	0.054	NA	NA	828	-	-
ZNF431	0.054	NA	NA	829	-	-
ZNF420	0.054	NA	NA	830	-	-
ZNF382	0.054	NA	NA	831	-	-
ZNF100	0.054	NA	NA	832	-	-
YAP1	0.054	NA	NA	833	-	-
UQCRH	0.054	NA	NA	834	-	-
TYMP	0.054	NA	NA	835	-	-
TRPV5	0.054	NA	NA	836	-	-
TRIO	0.054	NA	NA	837	-	PC
TMEM126B	0.054	NA	NA	838	-	-
TAS2R8	0.054	NA	NA	839	-	-
TAS2R50	0.054	NA	NA	840	-	-
TAS2R1	0.054	NA	NA	841	-	-
TAF4B	0.054	NA	NA	842	-	-
SYTL2	0.054	NA	NA	843	-	-
STX16	0.054	NA	NA	844	-	-
ST14	0.054	NA	NA	845	-	-
SSR1	0.054	NA	NA	846	-	-
SNRPA1	0.054	NA	NA	847	-	-
SNAPIN	0.054	NA	NA	848	-	-
SLC6A3	0.054	NA	NA	849	-	-
SHANK3	0.054	NA	NA	851	-	-
SHANK2	0.054	NA	NA	852	-	-
SCO2	0.054	NA	NA	853	-	-
S100A8	0.054	NA	NA	855	-	-
S100A7	0.054	NA	NA	856	-	-
S100A6	0.054	NA	NA	857	-	-
S100A4	0.054	NA	NA	858	-	-
S100A16	0.054	NA	NA	859	-	-
S100A14	0.054	NA	NA	860	-	-
S100A13	0.054	NA	NA	861	-	-
S100A12	0.054	NA	NA	862	-	-
RPS27	0.054	NA	NA	863	-	-
RPGRIP1	0.054	NA	NA	864	-	-
RAB6A	0.054	NA	NA	865	-	-
RAB13	0.054	NA	NA	866	-	-
PZP	0.054	NA	NA	867	-	-
PRPH2	0.054	NA	NA	868	-	-
PPP2R2A	0.054	NA	NA	869	-	-
PPARA	0.054	NA	NA	870	-	-
PLEKHB1	0.054	NA	NA	871	-	-
PKLR	0.054	NA	NA	872	-	-
PIK3C2G	0.054	NA	NA	873	-	-
PHB2	0.054	NA	NA	874	-	-
PEG3	0.054	NA	NA	875	-	-
PCF11	0.054	NA	NA	876	-	-
PAXIP1	0.054	NA	NA	877	-	-
PANX2	0.054	NA	NA	878	-	-
P2RY13	0.054	NA	NA	879	-	-
OSBPL1A	0.054	NA	NA	880	-	-
OR6F1	0.054	NA	NA	881	-	-
OR4F15	0.054	NA	NA	882	-	-
OR2W3	0.054	NA	NA	883	-	-
OR2M5	0.054	NA	NA	884	-	-
OR2L8	0.054	NA	NA	885	-	-
OR2L3	0.054	NA	NA	886	-	-
OR2G3	0.054	NA	NA	887	-	-
OR2AK2	0.054	NA	NA	888	-	-
OR1C1	0.054	NA	NA	889	-	-
OR11L1	0.054	NA	NA	890	-	-
NTRK1	0.054	NA	NA	891	CC	-
NKD2	0.054	NA	NA	892	-	-
NDRG2	0.054	NA	NA	894	-	-
MLC1	0.054	NA	NA	895	-	-
MAPK8IP2	0.054	NA	NA	896	-	-
MAPK12	0.054	NA	NA	897	-	-
MAPK11	0.054	NA	NA	898	-	-
KLRB1	0.054	NA	NA	899	-	-
KCNH7	0.054	NA	NA	900	-	-
KCNA6	0.054	NA	NA	901	-	-
KCNA1	0.054	NA	NA	902	-	-
IVL	0.054	NA	NA	903	-	-
IQGAP3	0.054	NA	NA	904	-	-
ILF2	0.054	NA	NA	905	-	-
HFE2	0.054	NA	NA	906	-	-
HDAC10	0.054	NA	NA	907	-	-
HCN3	0.054	NA	NA	908	-	-
GJA5	0.054	NA	NA	909	-	-
GCM2	0.054	NA	NA	910	-	-
GATAD2B	0.054	NA	NA	911	-	-
EZH2	0.054	NA	NA	912	CC	PC
EYA2	0.054	NA	NA	913	-	-
EPHA1	0.054	NA	NA	914	-	-
ENO2	0.054	NA	NA	915	-	-
EFNA4	0.054	NA	NA	916	-	-
DSG3	0.054	NA	NA	918	-	-
CTTN	0.054	NA	NA	919	-	PC
CTSZ	0.054	NA	NA	920	-	-
CTCFL	0.054	NA	NA	921	-	-
CSDA	0.054	NA	NA	922	-	-
CREBZF	0.054	NA	NA	923	-	-
CNOT4	0.054	NA	NA	924	-	-
CHD8	0.054	NA	NA	925	-	PC
CHD1L	0.054	NA	NA	926	-	-
CEP72	0.054	NA	NA	927	-	-
CCT5	0.054	NA	NA	928	-	-
CAPZA3	0.054	NA	NA	929	-	-
BMP6	0.054	NA	NA	930	-	-
BIRC3	0.054	NA	NA	931	CC	-
BCAN	0.054	NA	NA	932	-	-
BAZ2B	0.054	NA	NA	933	-	-
BAI3	0.054	NA	NA	934	-	-
ARSA	0.054	NA	NA	935	-	-
ANK1	0.054	NA	NA	936	-	-
AKR1B10	0.054	NA	NA	937	-	-
ADAMTS16	0.054	NA	NA	939	-	-
ADAM15	0.054	NA	NA	940	-	-
ACVR1	0.054	NA	NA	941	-	-
ACTR3B	0.054	NA	NA	942	-	-
ACR	0.054	NA	NA	943	-	-
ZNF682	0.051	NA	NA	945	-	-
ZNF672	0.051	NA	NA	946	-	-
ZNF670	0.051	NA	NA	947	-	-
ZNF669	0.051	NA	NA	948	-	-
ZNF467	0.051	NA	NA	949	-	-
ZNF260	0.051	NA	NA	950	-	-
ZNF219	0.051	NA	NA	951	-	-
ZNF14	0.051	NA	NA	952	-	-
ZNF124	0.051	NA	NA	953	-	-
ZMYM4	0.051	NA	NA	954	-	-
WWTR1	0.051	NA	NA	955	CC	-
WWOX	0.051	NA	NA	956	-	-
VAPB	0.051	NA	NA	957	-	-
UROD	0.051	NA	NA	958	-	-
UPF2	0.051	NA	NA	959	-	-
TXNDC5	0.051	NA	NA	960	-	-
TRPV6	0.051	NA	NA	961	-	-
TRIB3	0.051	NA	NA	962	-	-
TESK2	0.051	NA	NA	964	-	-
TCHH	0.051	NA	NA	965	-	-
TAS2R9	0.051	NA	NA	966	-	-
TAS2R10	0.051	NA	NA	967	-	-
SPRR3	0.051	NA	NA	968	-	-
SPRR1B	0.051	NA	NA	969	-	-
SOX17	0.051	NA	NA	970	-	PC
SORL1	0.051	NA	NA	971	-	-
SMG5	0.051	NA	NA	972	-	-
SMC1B	0.051	NA	NA	973	-	-
SLCO1B3	0.051	NA	NA	974	-	-
SLC40A1	0.051	NA	NA	975	-	-
S100A1	0.051	NA	NA	976	-	-
S100A10	0.051	NA	NA	977	-	-
RPS8	0.051	NA	NA	978	-	-
RPP40	0.051	NA	NA	979	-	-
RNASE1	0.051	NA	NA	980	-	-
RIOK3	0.051	NA	NA	981	-	-
RGS7	0.051	NA	NA	982	-	-
RFXANK	0.051	NA	NA	983	-	-
RB1CC1	0.051	NA	NA	984	-	-
RAD51AP1	0.051	NA	NA	985	-	-
PYGO2	0.051	NA	NA	986	-	-
PTPN6	0.051	NA	NA	987	-	-
PTN	0.051	NA	NA	988	-	-
PTCH2	0.051	NA	NA	989	-	-
PSMB2	0.051	NA	NA	990	-	-
PMF1	0.051	NA	NA	991	-	-
PLK3	0.051	NA	NA	992	-	-
PIP	0.051	NA	NA	993	-	-
PGAP1	0.051	NA	NA	994	-	-
PEX5	0.051	NA	NA	995	-	-
PBXIP1	0.051	NA	NA	996	-	-
P2RY12	0.051	NA	NA	997	-	-
OR7G3	0.051	NA	NA	998	-	-
OR7G2	0.051	NA	NA	999	-	-
OR7G1	0.051	NA	NA	1000	-	-
OR6V1	0.051	NA	NA	1001	-	-
OR6S1	0.051	NA	NA	1002	-	-
OR2T8	0.051	NA	NA	1003	-	-
OR2F2	0.051	NA	NA	1004	-	-
OR2C3	0.051	NA	NA	1005	-	-
OR2B11	0.051	NA	NA	1006	-	-
OR1M1	0.051	NA	NA	1007	-	-
OR14A16	0.051	NA	NA	1008	-	-
OR13G1	0.051	NA	NA	1009	-	-
OLR1	0.051	NA	NA	1010	-	-
NTF3	0.051	NA	NA	1012	-	-
NR4A2	0.051	NA	NA	1013	-	PC
NR2C2AP	0.051	NA	NA	1014	-	-
NOTCH2NL	0.051	NA	NA	1015	-	-
NDUFS6	0.051	NA	NA	1016	-	-
NCF2	0.051	NA	NA	1017	-	-
NASP	0.051	NA	NA	1018	-	-
MYO3B	0.051	NA	NA	1019	-	-
MYO10	0.051	NA	NA	1020	-	-
MUC1	0.051	NA	NA	1021	CC	-
MTX1	0.051	NA	NA	1022	-	-
MAST3	0.051	NA	NA	1024	-	-
MAK	0.051	NA	NA	1025	-	-
MAGOHB	0.051	NA	NA	1026	-	-
MAGI2	0.051	NA	NA	1027	-	-
M6PR	0.051	NA	NA	1028	-	-
LY86	0.051	NA	NA	1029	-	-
LRRK1	0.051	NA	NA	1030	-	-
LENEP	0.051	NA	NA	1031	-	-
KLRG1	0.051	NA	NA	1032	-	-
KLRC3	0.051	NA	NA	1033	-	-
KLRC2	0.051	NA	NA	1034	-	-
KIF3B	0.051	NA	NA	1035	-	-
KIF2C	0.051	NA	NA	1036	-	-
KCNA5	0.051	NA	NA	1037	-	-
ITGB6	0.051	NA	NA	1038	-	-
IRX4	0.051	NA	NA	1039	-	-
IKBKB	0.051	NA	NA	1040	-	-
HRH4	0.051	NA	NA	1041	-	-
HNRNPU	0.051	NA	NA	1042	-	-
HLTF	0.051	NA	NA	1043	-	-
GUCY2C	0.051	NA	NA	1044	-	-
GMDS	0.051	NA	NA	1045	-	-
GBA	0.051	NA	NA	1046	-	-
GATAD2A	0.051	NA	NA	1047	-	-
FKBP8	0.051	NA	NA	1048	-	-
FGF6	0.051	NA	NA	1049	-	-
FDPS	0.051	NA	NA	1050	-	-
FADD	0.051	NA	NA	1051	-	-
EXOC3	0.051	NA	NA	1052	-	-
EIF2B3	0.051	NA	NA	1053	-	-
EIF2A	0.051	NA	NA	1054	-	-
EFNA3	0.051	NA	NA	1055	-	-
DSG1	0.051	NA	NA	1056	-	-
DSC1	0.051	NA	NA	1057	-	-
DPP4	0.051	NA	NA	1058	-	-
DNAH9	0.051	NA	NA	1059	-	-
DLG5	0.051	NA	NA	1060	-	-
DAP3	0.051	NA	NA	1061	-	-
DAP	0.051	NA	NA	1062	-	-
CYTIP	0.051	NA	NA	1063	-	-
CUL1	0.051	NA	NA	1064	-	PC
CREB3L2	0.051	NA	NA	1065	CC	-
CP	0.051	NA	NA	1066	-	-
CLSTN3	0.051	NA	NA	1067	-	-
CLK2	0.051	NA	NA	1068	-	-
CLCN1	0.051	NA	NA	1069	-	-
CKS1B	0.051	NA	NA	1070	-	-
CDH12	0.051	NA	NA	1071	-	-
CCT3	0.051	NA	NA	1072	-	-
BCL2L14	0.051	NA	NA	1073	-	-
APLP2	0.051	NA	NA	1075	-	-
APEX1	0.051	NA	NA	1076	-	-
ANG	0.051	NA	NA	1077	-	-
AKR1C1	0.051	NA	NA	1079	-	-
AGPS	0.051	NA	NA	1080	-	-
ADAMTS17	0.051	NA	NA	1081	-	-
ACVR1C	0.051	NA	NA	1082	-	-
ZNF98	0.047	NA	NA	1083	-	-
ZNF90	0.047	NA	NA	1084	-	-
ZNF737	0.047	NA	NA	1085	-	-
ZNF699	0.047	NA	NA	1086	-	-
ZNF676	0.047	NA	NA	1087	-	-
ZNF559	0.047	NA	NA	1088	-	-
ZNF317	0.047	NA	NA	1089	-	-
ZNF217	0.047	NA	NA	1090	-	-
ZMYM6	0.047	NA	NA	1091	-	-
XRN1	0.047	NA	NA	1092	-	-
XRCC2	0.047	NA	NA	1093	-	-
UCP3	0.047	NA	NA	1094	-	-
UCP2	0.047	NA	NA	1095	-	-
UBE2Q1	0.047	NA	NA	1096	-	-
TYR	0.047	NA	NA	1097	-	-
TAS2R7	0.047	NA	NA	1099	-	-
TAS2R39	0.047	NA	NA	1100	-	-
TAS2R14	0.047	NA	NA	1101	-	-
TAS2R13	0.047	NA	NA	1102	-	-
TANK	0.047	NA	NA	1103	-	-
STK3	0.047	NA	NA	1104	-	-
SSBP1	0.047	NA	NA	1106	-	-
SS18	0.047	NA	NA	1107	CC	-
SPTA1	0.047	NA	NA	1108	-	-
SPRR2A	0.047	NA	NA	1109	-	-
SPRR1A	0.047	NA	NA	1110	-	-
SPCS2	0.047	NA	NA	1111	-	-
SMARCD3	0.047	NA	NA	1112	-	-
SLC9A3	0.047	NA	NA	1113	-	-
SKP2	0.047	NA	NA	1114	-	-
SIAH2	0.047	NA	NA	1115	-	-
SHE	0.047	NA	NA	1116	-	-
SEC22B	0.047	NA	NA	1117	-	-
S100A11	0.047	NA	NA	1118	-	-
RNF13	0.047	NA	NA	1119	-	-
RNASE6	0.047	NA	NA	1120	-	-
RNASE4	0.047	NA	NA	1121	-	-
RASA2	0.047	NA	NA	1122	-	-
RAB22A	0.047	NA	NA	1123	-	-
PTPRD	0.047	NA	NA	1124	-	-
PTCRA	0.047	NA	NA	1125	-	-
PRKCQ	0.047	NA	NA	1126	-	-
PPP1R3A	0.047	NA	NA	1127	-	-
PPP1R12B	0.047	NA	NA	1128	-	-
PMS1	0.047	NA	NA	1129	CC	-
PLSCR1	0.047	NA	NA	1130	-	-
PLAT	0.047	NA	NA	1131	-	-
PFKP	0.047	NA	NA	1133	-	-
PFKFB3	0.047	NA	NA	1134	-	-
PDZK1	0.047	NA	NA	1135	-	-
PCK1	0.047	NA	NA	1136	-	-
PAAF1	0.047	NA	NA	1137	-	-
OR9A4	0.047	NA	NA	1138	-	-
OR9A2	0.047	NA	NA	1139	-	-
OR7D4	0.047	NA	NA	1140	-	-
OR7D2	0.047	NA	NA	1141	-	-
OR2G2	0.047	NA	NA	1142	-	-
NRXN1	0.047	NA	NA	1145	-	-
NOX4	0.047	NA	NA	1146	-	-
NCOA2	0.047	NA	NA	1148	CC	-
MYOM1	0.047	NA	NA	1149	-	-
MYO1F	0.047	NA	NA	1150	-	-
MYH11	0.047	NA	NA	1151	CC	-
MSTN	0.047	NA	NA	1152	-	-
MNDA	0.047	NA	NA	1153	-	-
MMP7	0.047	NA	NA	1154	-	-
MMP20	0.047	NA	NA	1155	-	-
MKNK1	0.047	NA	NA	1156	-	-
MEF2D	0.047	NA	NA	1157	-	-
MEF2B	0.047	NA	NA	1158	-	-
MCM10	0.047	NA	NA	1159	-	-
MATN2	0.047	NA	NA	1160	-	-
LOR	0.047	NA	NA	1161	-	-
LMO3	0.047	NA	NA	1162	-	-
KLRK1	0.047	NA	NA	1163	-	-
KLRD1	0.047	NA	NA	1164	-	-
KLRC4	0.047	NA	NA	1165	-	-
KLRC1	0.047	NA	NA	1166	-	-
KCNN1	0.047	NA	NA	1168	-	-
KCNMA1	0.047	NA	NA	1169	-	-
KCNH2	0.047	NA	NA	1170	-	-
ITIH2	0.047	NA	NA	1171	-	-
INSL3	0.047	NA	NA	1174	-	-
INPPL1	0.047	NA	NA	1175	-	-
INPP1	0.047	NA	NA	1176	-	-
IL7R	0.047	NA	NA	1177	CC	-
IGF1R	0.047	NA	NA	1178	-	-
HOXD10	0.047	NA	NA	1179	-	-
HNRNPA3	0.047	NA	NA	1181	-	-
HACE1	0.047	NA	NA	1182	-	-
GYG1	0.047	NA	NA	1183	-	-
GUSBP1	0.047	NA	NA	1184	-	-
GTF2IRD1	0.047	NA	NA	1185	-	-
GTF2I	0.047	NA	NA	1186	-	-
GPBP1L1	0.047	NA	NA	1187	-	-
GGA3	0.047	NA	NA	1188	-	-
GALNT5	0.047	NA	NA	1189	-	-
FGF3	0.047	NA	NA	1190	-	-
FBXO18	0.047	NA	NA	1191	-	-
FBXL7	0.047	NA	NA	1192	-	-
EXOC2	0.047	NA	NA	1193	-	-
EVI2B	0.047	NA	NA	1194	-	-
ERBB4	0.047	NA	NA	1195	-	-
EPS8	0.047	NA	NA	1196	-	-
EPHB1	0.047	NA	NA	1197	-	-
EFNA1	0.047	NA	NA	1198	-	-
EEF1E1	0.047	NA	NA	1199	-	-
EBF2	0.047	NA	NA	1201	-	-
DPM3	0.047	NA	NA	1202	-	-
DNAJB13	0.047	NA	NA	1203	-	-
DNAH8	0.047	NA	NA	1204	-	-
DNAH3	0.047	NA	NA	1205	-	-
DNAH11	0.047	NA	NA	1206	-	-
DLGAP3	0.047	NA	NA	1207	-	-
DHTKD1	0.047	NA	NA	1208	-	-
CYP4A22	0.047	NA	NA	1209	-	-
CYP4A11	0.047	NA	NA	1210	-	-
CUL7	0.047	NA	NA	1211	-	-
CPB1	0.047	NA	NA	1212	-	-
CPA6	0.047	NA	NA	1213	-	-
CPA3	0.047	NA	NA	1214	-	-
COL6A3	0.047	NA	NA	1215	-	-
CLEC5A	0.047	NA	NA	1216	-	-
CDYL	0.047	NA	NA	1218	-	-
CDH17	0.047	NA	NA	1220	-	-
CD47	0.047	NA	NA	1221	-	-
CD160	0.047	NA	NA	1222	-	-
CBLC	0.047	NA	NA	1223	CC	-
CABLES1	0.047	NA	NA	1224	-	-
C1S	0.047	NA	NA	1225	-	-
C1R	0.047	NA	NA	1226	-	-
BRCA2	0.047	NA	NA	1227	CC	PC
BPGM	0.047	NA	NA	1228	-	-
BCL9	0.047	NA	NA	1229	CC	-
ATP8B2	0.047	NA	NA	1230	-	-
ATP13A1	0.047	NA	NA	1231	-	-
ARMC6	0.047	NA	NA	1232	-	-
ARID4B	0.047	NA	NA	1233	-	-
ANKRD11	0.047	NA	NA	1234	-	-
ANGPTL4	0.047	NA	NA	1235	-	-
AHRR	0.047	NA	NA	1236	-	-
AHNAK	0.047	NA	NA	1237	-	-
AGAP3	0.047	NA	NA	1238	-	-
ADAR	0.047	NA	NA	1239	-	-
ZYX	0.044	NA	NA	1240	-	-
ZNF558	0.044	NA	NA	1241	-	-
ZBTB44	0.044	NA	NA	1242	-	-
WRNIP1	0.044	NA	NA	1244	-	-
WEE2	0.044	NA	NA	1245	-	-
UBR2	0.044	NA	NA	1246	-	-
UBA52	0.044	NA	NA	1247	-	-
TTR	0.044	NA	NA	1248	-	-
TTBK1	0.044	NA	NA	1249	-	-
TRPC6	0.044	NA	NA	1250	-	-
TPM3	0.044	NA	NA	1251	CC	-
TBR1	0.044	NA	NA	1252	-	-
TAS2R60	0.044	NA	NA	1253	-	-
TAS2R5	0.044	NA	NA	1254	-	-
TAS2R41	0.044	NA	NA	1255	-	-
TAS2R4	0.044	NA	NA	1256	-	-
TAS2R38	0.044	NA	NA	1257	-	-
TAS2R3	0.044	NA	NA	1258	-	-
TAL1	0.044	NA	NA	1259	CC	-
SUPT16H	0.044	NA	NA	1260	-	-
STAT4	0.044	NA	NA	1261	-	-
SND1	0.044	NA	NA	1262	-	-
SMARCC2	0.044	NA	NA	1263	-	-
SMARCA2	0.044	NA	NA	1264	-	-
SLC4A2	0.044	NA	NA	1265	-	-
SH2D2A	0.044	NA	NA	1266	-	-
SFPQ	0.044	NA	NA	1267	CC	-
SERPINB1	0.044	NA	NA	1268	-	-
SEC61A2	0.044	NA	NA	1269	-	-
SDHA	0.044	NA	NA	1270	-	-
SDCCAG8	0.044	NA	NA	1271	-	-
SCUBE1	0.044	NA	NA	1272	-	-
RNF8	0.044	NA	NA	1273	-	-
RHEB	0.044	NA	NA	1274	-	PC
RAE1	0.044	NA	NA	1275	-	-
RAB11FIP1	0.044	NA	NA	1276	-	-
RAB11B	0.044	NA	NA	1277	-	-
PTPRZ1	0.044	NA	NA	1278	-	-
PTPRB	0.044	NA	NA	1279	-	-
PSMD14	0.044	NA	NA	1280	-	-
PSMA8	0.044	NA	NA	1281	-	-
PRLR	0.044	NA	NA	1282	-	-
PRKAG2	0.044	NA	NA	1283	-	-
PRKAB2	0.044	NA	NA	1284	-	-
PRDX1	0.044	NA	NA	1285	-	-
PRDM9	0.044	NA	NA	1286	-	-
PRCC	0.044	NA	NA	1287	CC	-
PPP2R3A	0.044	NA	NA	1289	-	-
POLB	0.044	NA	NA	1290	-	-
POFUT1	0.044	NA	NA	1291	-	-
PLOD2	0.044	NA	NA	1292	-	-
PIM1	0.044	NA	NA	1293	CC	-
PHOX2A	0.044	NA	NA	1294	-	-
PFN2	0.044	NA	NA	1296	-	-
PEX6	0.044	NA	NA	1297	-	-
PARP2	0.044	NA	NA	1298	-	-
PAPPA2	0.044	NA	NA	1299	-	-
OR6B1	0.044	NA	NA	1300	-	-
OR4N2	0.044	NA	NA	1301	-	-
OR4L1	0.044	NA	NA	1302	-	-
OR4K2	0.044	NA	NA	1303	-	-
OR4K13	0.044	NA	NA	1304	-	-
OR2Z1	0.044	NA	NA	1305	-	-
OR2A7	0.044	NA	NA	1306	-	-
OR2A12	0.044	NA	NA	1307	-	-
OR11G2	0.044	NA	NA	1308	-	-
OR10X1	0.044	NA	NA	1309	-	-
NUP85	0.044	NA	NA	1310	-	-
NUB1	0.044	NA	NA	1311	-	-
NRG1	0.044	NA	NA	1312	-	-
NPC1	0.044	NA	NA	1313	-	-
NFRKB	0.044	NA	NA	1314	-	-
NFE2L2	0.044	NA	NA	1315	CC	PC
NEU3	0.044	NA	NA	1316	-	-
NDUFA13	0.044	NA	NA	1317	-	-
NAB1	0.044	NA	NA	1318	-	-
MYLK4	0.044	NA	NA	1319	-	-
MYH15	0.044	NA	NA	1320	-	-
MTX2	0.044	NA	NA	1321	-	-
MSH2	0.044	NA	NA	1322	CC	-
MOCS3	0.044	NA	NA	1323	-	-
MMP3	0.044	NA	NA	1324	-	-
MMP27	0.044	NA	NA	1325	-	-
MMP13	0.044	NA	NA	1326	-	-
MMP1	0.044	NA	NA	1327	-	-
MLL	0.044	NA	NA	1328	CC	PC
MEF2A	0.044	NA	NA	1329	-	PC
MBD3L1	0.044	NA	NA	1330	-	-
MAML2	0.044	NA	NA	1331	CC	-
LYST	0.044	NA	NA	1332	-	-
KLF6	0.044	NA	NA	1333	-	-
KIN	0.044	NA	NA	1334	-	-
KIAA1683	0.044	NA	NA	1335	-	-
KCNN3	0.044	NA	NA	1336	-	-
KCNJ1	0.044	NA	NA	1337	-	-
KCNG1	0.044	NA	NA	1338	-	-
IL2RA	0.044	NA	NA	1339	-	-
ID1	0.044	NA	NA	1340	-	-
HOXD8	0.044	NA	NA	1341	-	-
HOXD3	0.044	NA	NA	1342	-	-
HOMER3	0.044	NA	NA	1343	-	-
HNRNPM	0.044	NA	NA	1344	-	-
HDGF	0.044	NA	NA	1345	-	-
HAX1	0.044	NA	NA	1346	-	-
GTPBP4	0.044	NA	NA	1347	-	-
GRM8	0.044	NA	NA	1348	-	-
GPR19	0.044	NA	NA	1349	-	-
GPR124	0.044	NA	NA	1350	-	-
GPD2	0.044	NA	NA	1351	-	-
GIMAP5	0.044	NA	NA	1353	-	-
FGF4	0.044	NA	NA	1354	-	-
FGD2	0.044	NA	NA	1355	-	-
FASTK	0.044	NA	NA	1356	-	-
FAP	0.044	NA	NA	1357	-	-
ERBB3	0.044	NA	NA	1358	-	-
EHF	0.044	NA	NA	1359	-	-
DYNC1H1	0.044	NA	NA	1360	-	-
DSG2	0.044	NA	NA	1361	-	-
DSC3	0.044	NA	NA	1362	-	-
DSC2	0.044	NA	NA	1363	-	-
DNMT3B	0.044	NA	NA	1364	-	-
CRLF1	0.044	NA	NA	1365	-	-
CRABP2	0.044	NA	NA	1366	-	-
COX4I2	0.044	NA	NA	1367	-	-
COPE	0.044	NA	NA	1368	-	-
COMP	0.044	NA	NA	1369	-	-
CNOT2	0.044	NA	NA	1370	-	-
CHRM3	0.044	NA	NA	1371	-	-
CHML	0.044	NA	NA	1372	-	-
CEP170	0.044	NA	NA	1373	-	-
CDK5	0.044	NA	NA	1374	-	-
CDH2	0.044	NA	NA	1375	-	-
CDH18	0.044	NA	NA	1376	-	-
CBLN4	0.044	NA	NA	1377	-	-
CALML5	0.044	NA	NA	1379	-	-
CALD1	0.044	NA	NA	1380	-	-
BRF2	0.044	NA	NA	1381	-	-
BIRC2	0.044	NA	NA	1382	-	-
BCL3	0.044	NA	NA	1383	CC	-
ATR	0.044	NA	NA	1384	-	PC
ATP5C1	0.044	NA	NA	1385	-	-
ASPM	0.044	NA	NA	1386	-	PC
ARID2	0.044	NA	NA	1387	CC	PC
ARHGEF11	0.044	NA	NA	1388	-	-
ARAP1	0.044	NA	NA	1389	-	-
AKR1C2	0.044	NA	NA	1390	-	-
AKR1A1	0.044	NA	NA	1391	-	-
ADAMTS10	0.044	NA	NA	1392	-	-
ZNF99	0.041	NA	NA	1393	-	-
ZNF675	0.041	NA	NA	1394	-	-
ZNF626	0.041	NA	NA	1395	-	-
ZNF264	0.041	NA	NA	1396	-	-
ZNF254	0.041	NA	NA	1397	-	-
ZNF101	0.041	NA	NA	1398	-	-
ZMYND11	0.041	NA	NA	1399	-	-
ZIM2	0.041	NA	NA	1400	-	-
WBP11	0.041	NA	NA	1401	-	-
USP34	0.041	NA	NA	1402	-	-
UPK3A	0.041	NA	NA	1403	-	-
UPF1	0.041	NA	NA	1404	-	-
UBE2H	0.041	NA	NA	1405	-	-
TUBAL3	0.041	NA	NA	1406	-	-
TRPC1	0.041	NA	NA	1407	-	-
TMEM123	0.041	NA	NA	1408	-	-
TFPI	0.041	NA	NA	1409	-	-
TBCE	0.041	NA	NA	1410	-	-
TAS2R40	0.041	NA	NA	1411	-	-
TACC3	0.041	NA	NA	1412	-	-
STIL	0.041	NA	NA	1413	-	-
STAU1	0.041	NA	NA	1414	-	-
STAR	0.041	NA	NA	1415	-	-
SNPH	0.041	NA	NA	1417	-	-
SLC5A5	0.041	NA	NA	1418	-	-
SLC4A4	0.041	NA	NA	1419	-	-
SLAMF1	0.041	NA	NA	1420	-	-
SGK3	0.041	NA	NA	1421	-	-
SERPINB6	0.041	NA	NA	1422	-	-
SDC2	0.041	NA	NA	1423	-	-
SCN2A	0.041	NA	NA	1424	-	-
RPS28	0.041	NA	NA	1425	-	-
RPL30	0.041	NA	NA	1426	-	-
RPL18A	0.041	NA	NA	1427	-	-
ROBO3	0.041	NA	NA	1428	-	-
RFX3	0.041	NA	NA	1429	-	-
RBM17	0.041	NA	NA	1430	-	-
RBCK1	0.041	NA	NA	1431	-	-
RBBP8	0.041	NA	NA	1432	-	-
RAD54B	0.041	NA	NA	1433	-	-
PTPRR	0.041	NA	NA	1434	-	-
PRPF4B	0.041	NA	NA	1435	-	-
PRKDC	0.041	NA	NA	1436	-	-
PRKCE	0.041	NA	NA	1437	-	-
PPBP	0.041	NA	NA	1438	-	-
PLSCR4	0.041	NA	NA	1439	-	-
PITRM1	0.041	NA	NA	1440	-	-
PIK3R2	0.041	NA	NA	1441	-	-
PDE6H	0.041	NA	NA	1443	-	-
PDE4C	0.041	NA	NA	1444	-	-
PDCD6	0.041	NA	NA	1445	-	-
PBX4	0.041	NA	NA	1446	-	-
P4HA3	0.041	NA	NA	1447	-	-
OR6Y1	0.041	NA	NA	1448	-	-
OR5AU1	0.041	NA	NA	1449	-	-
OR4K15	0.041	NA	NA	1450	-	-
OR4K1	0.041	NA	NA	1451	-	-
OR10T2	0.041	NA	NA	1452	-	-
OR10K1	0.041	NA	NA	1453	-	-
OMG	0.041	NA	NA	1454	-	-
OBSCN	0.041	NA	NA	1455	-	-
NUP50	0.041	NA	NA	1456	-	-
NSUN2	0.041	NA	NA	1457	-	-
NQO2	0.041	NA	NA	1458	-	-
NLRP4	0.041	NA	NA	1459	-	-
NET1	0.041	NA	NA	1460	-	-
NEFL	0.041	NA	NA	1461	-	-
NDUFA7	0.041	NA	NA	1462	-	-
NCR2	0.041	NA	NA	1463	-	-
MYO1B	0.041	NA	NA	1464	-	-
MYH4	0.041	NA	NA	1465	-	-
MYH1	0.041	NA	NA	1466	-	-
MYBL1	0.041	NA	NA	1467	-	-
MUTYH	0.041	NA	NA	1468	CC	-
MTDH	0.041	NA	NA	1469	-	-
MTA3	0.041	NA	NA	1470	-	-
MRPS7	0.041	NA	NA	1471	-	-
MMP12	0.041	NA	NA	1472	-	-
MMP10	0.041	NA	NA	1473	-	-
MGP	0.041	NA	NA	1474	-	-
MED10	0.041	NA	NA	1475	-	-
MC3R	0.041	NA	NA	1476	-	-
LYPLA1	0.041	NA	NA	1477	-	-
LSM4	0.041	NA	NA	1478	-	-
LAMC2	0.041	NA	NA	1479	-	-
KLC4	0.041	NA	NA	1480	-	-
ITPR1	0.041	NA	NA	1481	-	-
ITGA6	0.041	NA	NA	1482	-	PC
IRX1	0.041	NA	NA	1483	-	-
IQGAP2	0.041	NA	NA	1484	-	-
IL6R	0.041	NA	NA	1485	-	-
IL15RA	0.041	NA	NA	1486	-	-
IL12RB1	0.041	NA	NA	1487	-	-
IKZF4	0.041	NA	NA	1488	-	-
IFT57	0.041	NA	NA	1489	-	-
HOXD4	0.041	NA	NA	1490	-	-
H2AFJ	0.041	NA	NA	1492	-	-
GTF3C3	0.041	NA	NA	1493	-	-
GRK7	0.041	NA	NA	1494	-	-
GRB14	0.041	NA	NA	1496	-	-
GNRH1	0.041	NA	NA	1497	-	-
GNPAT	0.041	NA	NA	1498	-	-
GDF15	0.041	NA	NA	1499	-	-
GDF1	0.041	NA	NA	1500	-	-
GCA	0.041	NA	NA	1501	-	-
GATA3	0.041	NA	NA	1502	CC	PC
FYB	0.041	NA	NA	1503	-	-
FSHR	0.041	NA	NA	1504	-	-
FRS3	0.041	NA	NA	1505	-	-
FOLR1	0.041	NA	NA	1506	-	-
FMN2	0.041	NA	NA	1507	-	-
FGF19	0.041	NA	NA	1508	-	-
FBLN1	0.041	NA	NA	1509	-	-
FAIM	0.041	NA	NA	1510	-	-
EXO1	0.041	NA	NA	1511	-	-
EPC1	0.041	NA	NA	1512	-	-
EPAS1	0.041	NA	NA	1513	-	-
ELL	0.041	NA	NA	1514	CC	-
DYNC2H1	0.041	NA	NA	1515	-	-
DYNC1I2	0.041	NA	NA	1516	-	-
DUSP19	0.041	NA	NA	1517	-	-
DUSP16	0.041	NA	NA	1518	-	-
DPM1	0.041	NA	NA	1519	-	-
DNAH7	0.041	NA	NA	1520	-	-
DKK4	0.041	NA	NA	1521	-	-
DGKA	0.041	NA	NA	1522	-	-
DAB1	0.041	NA	NA	1523	-	-
CTNNA3	0.041	NA	NA	1524	-	-
CSRNP3	0.041	NA	NA	1525	-	-
COPB2	0.041	NA	NA	1527	-	-
COL6A6	0.041	NA	NA	1528	-	-
CLU	0.041	NA	NA	1529	-	-
CHRNB2	0.041	NA	NA	1530	-	-
CHRNA2	0.041	NA	NA	1531	-	-
CDH10	0.041	NA	NA	1533	-	-
CD84	0.041	NA	NA	1534	-	-
CD1C	0.041	NA	NA	1535	-	-
CCND1	0.041	NA	NA	1536	CC	PC
CALML3	0.041	NA	NA	1537	-	-
BRCA1	0.041	NA	NA	1538	CC	PC
BMP7	0.041	NA	NA	1539	-	-
BIRC6	0.041	NA	NA	1540	-	-
AURKC	0.041	NA	NA	1541	-	-
ATP6V1H	0.041	NA	NA	1542	-	-
ASH2L	0.041	NA	NA	1543	-	-
ASCC3	0.041	NA	NA	1544	-	-
ASB13	0.041	NA	NA	1545	-	-
ARHGEF5	0.041	NA	NA	1546	-	-
ARHGAP8	0.041	NA	NA	1547	-	-
APOB	0.041	NA	NA	1548	-	-
ANGPT4	0.041	NA	NA	1549	-	-
ALDH1A3	0.041	NA	NA	1550	-	-
AKR1C3	0.041	NA	NA	1551	-	-
AGTR1	0.041	NA	NA	1552	-	-
ADRA1A	0.041	NA	NA	1553	-	-
ADNP	0.041	NA	NA	1554	-	-
ADAMTS8	0.041	NA	NA	1555	-	-
ADAMTS4	0.041	NA	NA	1556	-	-
ADAMTS12	0.041	NA	NA	1557	-	-
ABCB11	0.041	NA	NA	1558	-	-
ZNF93	0.038	NA	NA	1559	-	-
ZNF681	0.038	NA	NA	1560	-	-
ZNF582	0.038	NA	NA	1561	-	-
ZNF506	0.038	NA	NA	1562	-	-
ZNF470	0.038	NA	NA	1563	-	-
ZNF318	0.038	NA	NA	1564	-	-
ZNF253	0.038	NA	NA	1565	-	-
ZNF148	0.038	NA	NA	1566	-	-
ZMIZ1	0.038	NA	NA	1567	-	-
ZIM3	0.038	NA	NA	1568	-	-
ZFP36L2	0.038	NA	NA	1569	-	PC
ZFP28	0.038	NA	NA	1570	-	-
ZFHX3	0.038	NA	NA	1572	-	PC
YWHAG	0.038	NA	NA	1573	-	-
YEATS4	0.038	NA	NA	1574	-	-
WRN	0.038	NA	NA	1575	CC	PC
VDAC3	0.038	NA	NA	1576	-	-
VCPIP1	0.038	NA	NA	1577	-	-
VANGL2	0.038	NA	NA	1578	-	-
TUBB2B	0.038	NA	NA	1580	-	-
TSEN54	0.038	NA	NA	1581	-	-
TREM2	0.038	NA	NA	1582	-	-
TREM1	0.038	NA	NA	1583	-	-
TP53AIP1	0.038	NA	NA	1584	-	-
TOMM20	0.038	NA	NA	1585	-	-
TNXB	0.038	NA	NA	1586	-	-
TIMELESS	0.038	NA	NA	1587	-	-
TGS1	0.038	NA	NA	1588	-	-
TGFBR3	0.038	NA	NA	1589	-	-
TCEA1	0.038	NA	NA	1591	CC	-
TBCC	0.038	NA	NA	1592	-	-
TARS	0.038	NA	NA	1593	-	-
TACC1	0.038	NA	NA	1594	-	-
SUMO2	0.038	NA	NA	1595	-	-
STK38	0.038	NA	NA	1596	-	-
STK17B	0.038	NA	NA	1597	-	-
SSBP4	0.038	NA	NA	1598	-	-
SSBP3	0.038	NA	NA	1599	-	-
SPTBN1	0.038	NA	NA	1600	-	-
SOCS5	0.038	NA	NA	1601	-	-
SMG7	0.038	NA	NA	1602	-	-
SLC1A3	0.038	NA	NA	1603	-	-
SLC16A3	0.038	NA	NA	1604	-	-
SERPINB9	0.038	NA	NA	1605	-	-
SEMA3A	0.038	NA	NA	1606	-	-
RYR3	0.038	NA	NA	1607	-	-
RYK	0.038	NA	NA	1608	-	-
RPS24	0.038	NA	NA	1609	-	-
RPL41	0.038	NA	NA	1610	-	-
RNF41	0.038	NA	NA	1611	-	-
RIF1	0.038	NA	NA	1612	-	-
RGS20	0.038	NA	NA	1613	-	-
RGL1	0.038	NA	NA	1614	-	-
RELN	0.038	NA	NA	1615	-	-
RBM28	0.038	NA	NA	1616	-	-
RAP1B	0.038	NA	NA	1617	-	-
RAI14	0.038	NA	NA	1618	-	-
RAB4A	0.038	NA	NA	1619	-	-
RAB3IP	0.038	NA	NA	1620	-	-
RAB3A	0.038	NA	NA	1621	-	-
PTPRO	0.038	NA	NA	1623	-	-
PTK2B	0.038	NA	NA	1624	-	-
PSMF1	0.038	NA	NA	1625	-	-
PRKAA2	0.038	NA	NA	1626	-	-
PRAM1	0.038	NA	NA	1627	-	-
POLR3A	0.038	NA	NA	1628	-	-
PLAU	0.038	NA	NA	1629	-	-
PKP1	0.038	NA	NA	1630	-	-
PKNOX2	0.038	NA	NA	1631	-	-
PDZD2	0.038	NA	NA	1632	-	-
PDE4D	0.038	NA	NA	1633	-	-
PCCB	0.038	NA	NA	1634	-	-
PARVG	0.038	NA	NA	1635	-	-
PARVB	0.038	NA	NA	1636	-	-
PARK2	0.038	NA	NA	1637	-	-
PARD3B	0.038	NA	NA	1638	-	-
PA2G4	0.038	NA	NA	1639	-	-
OSMR	0.038	NA	NA	1640	-	-
OR8D1	0.038	NA	NA	1641	-	-
OR6N1	0.038	NA	NA	1642	-	-
OR4Q3	0.038	NA	NA	1643	-	-
OR4N5	0.038	NA	NA	1644	-	-
OR4M1	0.038	NA	NA	1645	-	-
OR4K5	0.038	NA	NA	1646	-	-
OR4K14	0.038	NA	NA	1647	-	-
OR2A5	0.038	NA	NA	1648	-	-
OR2A25	0.038	NA	NA	1649	-	-
OR2A2	0.038	NA	NA	1650	-	-
OR2A14	0.038	NA	NA	1651	-	-
OR11H6	0.038	NA	NA	1652	-	-
OR10R2	0.038	NA	NA	1653	-	-
OR10G7	0.038	NA	NA	1654	-	-
NUP155	0.038	NA	NA	1655	-	-
NRF1	0.038	NA	NA	1656	-	-
NPFFR2	0.038	NA	NA	1657	-	-
NPBWR1	0.038	NA	NA	1658	-	-
NHLH1	0.038	NA	NA	1660	-	-
NFASC	0.038	NA	NA	1661	-	-
NEFM	0.038	NA	NA	1662	-	-
NCOA6	0.038	NA	NA	1663	-	-
NCKAP1	0.038	NA	NA	1664	-	-
NBEA	0.038	NA	NA	1665	-	-
MYO18B	0.038	NA	NA	1666	-	-
MTCH1	0.038	NA	NA	1667	-	-
MPDZ	0.038	NA	NA	1668	-	-
MEP1B	0.038	NA	NA	1669	-	-
MDM2	0.038	NA	NA	1670	CC	-
MAPRE1	0.038	NA	NA	1671	-	-
MAP2K4	0.038	NA	NA	1672	CC	PC
MAP2	0.038	NA	NA	1673	-	-
LYZ	0.038	NA	NA	1674	-	-
LYN	0.038	NA	NA	1675	-	PC
LSM1	0.038	NA	NA	1676	-	-
LRRFIP1	0.038	NA	NA	1677	-	-
LRRC7	0.038	NA	NA	1678	-	-
LPAR2	0.038	NA	NA	1679	-	-
LLGL2	0.038	NA	NA	1680	-	-
LILRB3	0.038	NA	NA	1681	-	-
LIFR	0.038	NA	NA	1682	CC	PC
LHCGR	0.038	NA	NA	1683	-	-
LAMC1	0.038	NA	NA	1684	-	-
KCNJ9	0.038	NA	NA	1685	-	-
KCNJ5	0.038	NA	NA	1686	-	-
KCNJ3	0.038	NA	NA	1687	-	-
KCNJ10	0.038	NA	NA	1688	-	-
JUND	0.038	NA	NA	1689	-	-
JAM3	0.038	NA	NA	1690	-	-
IRF4	0.038	NA	NA	1691	CC	-
IRAK4	0.038	NA	NA	1692	-	-
IL8	0.038	NA	NA	1693	-	-
IL18BP	0.038	NA	NA	1694	-	-
HOXD9	0.038	NA	NA	1695	-	-
HOXD13	0.038	NA	NA	1696	CC	-
HOXD11	0.038	NA	NA	1697	CC	-
HAT1	0.038	NA	NA	1698	-	-
GRIK2	0.038	NA	NA	1699	-	-
GPR37L1	0.038	NA	NA	1700	-	-
GPLD1	0.038	NA	NA	1701	-	-
GMNN	0.038	NA	NA	1702	-	-
GMIP	0.038	NA	NA	1703	-	-
GLIS1	0.038	NA	NA	1704	-	-
GDI2	0.038	NA	NA	1705	-	-
GCG	0.038	NA	NA	1706	-	-
FZD3	0.038	NA	NA	1707	-	-
FRS2	0.038	NA	NA	1708	-	-
FLI1	0.038	NA	NA	1709	CC	-
FH	0.038	NA	NA	1710	CC	-
FGFR1	0.038	NA	NA	1711	CC	-
FANCA	0.038	NA	NA	1712	CC	PC
F13B	0.038	NA	NA	1713	-	-
EVX2	0.038	NA	NA	1714	-	-
EREG	0.038	NA	NA	1715	-	-
ELF5	0.038	NA	NA	1716	-	-
EIF4EBP1	0.038	NA	NA	1717	-	-
DPYSL2	0.038	NA	NA	1718	-	-
DOK5	0.038	NA	NA	1719	-	-
DLGAP1	0.038	NA	NA	1721	-	-
CYP24A1	0.038	NA	NA	1722	-	-
CSTF1	0.038	NA	NA	1723	-	-
CRTAM	0.038	NA	NA	1724	-	-
CRP	0.038	NA	NA	1725	-	-
CPSF6	0.038	NA	NA	1726	-	-
CPNE4	0.038	NA	NA	1727	-	-
CPM	0.038	NA	NA	1728	-	-
COPS5	0.038	NA	NA	1729	-	-
COPA	0.038	NA	NA	1730	-	-
COL16A1	0.038	NA	NA	1731	-	-
CNTN1	0.038	NA	NA	1732	-	-
CLSTN2	0.038	NA	NA	1733	-	-
CHN1	0.038	NA	NA	1734	CC	-
CHMP4B	0.038	NA	NA	1735	-	-
CFHR5	0.038	NA	NA	1736	-	-
CFHR4	0.038	NA	NA	1737	-	-
CFHR3	0.038	NA	NA	1738	-	-
CFHR1	0.038	NA	NA	1739	-	-
CDON	0.038	NA	NA	1740	-	-
CDKN2C	0.038	NA	NA	1741	CC	PC
CDC73	0.038	NA	NA	1742	-	PC
CD1B	0.038	NA	NA	1743	-	-
CCT2	0.038	NA	NA	1744	-	-
CAT	0.038	NA	NA	1745	-	-
CAMK1D	0.038	NA	NA	1746	-	-
CACNA1S	0.038	NA	NA	1747	-	-
BOLL	0.038	NA	NA	1748	-	-
BOC	0.038	NA	NA	1749	-	-
BNIP3L	0.038	NA	NA	1750	-	-
BAI2	0.038	NA	NA	1751	-	-
BAG5	0.038	NA	NA	1752	-	-
BAG4	0.038	NA	NA	1753	-	-
ATP6V1E2	0.038	NA	NA	1754	-	-
ATG16L2	0.038	NA	NA	1755	-	-
ATF6	0.038	NA	NA	1756	-	-
ASPH	0.038	NA	NA	1757	-	-
ARHGDIB	0.038	NA	NA	1758	-	-
ARHGAP30	0.038	NA	NA	1759	-	-
AQP4	0.038	NA	NA	1760	-	-
AOX1	0.038	NA	NA	1761	-	-
ALB	0.038	NA	NA	1762	-	-
AKAP9	0.038	NA	NA	1763	CC	PC
ACTN2	0.038	NA	NA	1765	-	-
ACTG1	0.038	NA	NA	1766	-	-
ACAD8	0.038	NA	NA	1767	-	-
ABCF1	0.038	NA	NA	1768	-	-
ABCD2	0.038	NA	NA	1769	-	-
ZRANB1	0.035	NA	NA	1770	-	-
ZNF835	0.035	NA	NA	1771	-	-
ZNF71	0.035	NA	NA	1772	-	-
ZNF583	0.035	NA	NA	1773	-	-
ZNF549	0.035	NA	NA	1774	-	-
ZNF548	0.035	NA	NA	1775	-	-
ZNF547	0.035	NA	NA	1776	-	-
ZNF492	0.035	NA	NA	1777	-	-
ZNF471	0.035	NA	NA	1778	-	-
ZNF395	0.035	NA	NA	1779	-	-
ZNF329	0.035	NA	NA	1780	-	-
ZNF274	0.035	NA	NA	1781	-	-
ZNF235	0.035	NA	NA	1782	-	-
ZNF202	0.035	NA	NA	1783	-	-
ZNF180	0.035	NA	NA	1784	-	-
ZNF132	0.035	NA	NA	1785	-	PC
ZIC1	0.035	NA	NA	1786	-	-
YARS	0.035	NA	NA	1787	-	-
XRCC3	0.035	NA	NA	1788	-	-
VPS26B	0.035	NA	NA	1789	-	-
VPS16	0.035	NA	NA	1790	-	-
VLDLR	0.035	NA	NA	1791	-	-
VCL	0.035	NA	NA	1792	-	-
TUBB2A	0.035	NA	NA	1793	-	-
TRIP11	0.035	NA	NA	1794	CC	PC
TRERF1	0.035	NA	NA	1795	-	-
TRAM1	0.035	NA	NA	1796	-	-
TPTE	0.035	NA	NA	1797	-	-
TPH2	0.035	NA	NA	1798	-	-
TP53INP1	0.035	NA	NA	1799	-	-
TOPBP1	0.035	NA	NA	1800	-	-
TNNT1	0.035	NA	NA	1801	-	-
TNFRSF10A	0.035	NA	NA	1802	-	-
TLK1	0.035	NA	NA	1803	-	-
TK1	0.035	NA	NA	1804	-	-
TIRAP	0.035	NA	NA	1805	-	-
TIMM44	0.035	NA	NA	1806	-	-
TFEB	0.035	NA	NA	1807	CC	-
TF	0.035	NA	NA	1809	-	-
TCF20	0.035	NA	NA	1810	-	-
TBRG1	0.035	NA	NA	1811	-	-
TBCD	0.035	NA	NA	1812	-	-
TAF5L	0.035	NA	NA	1813	-	-
SYT5	0.035	NA	NA	1814	-	-
STX6	0.035	NA	NA	1815	-	-
STT3A	0.035	NA	NA	1816	-	-
STRAP	0.035	NA	NA	1817	-	-
STAT2	0.035	NA	NA	1818	-	-
SRPR	0.035	NA	NA	1819	-	-
SRP68	0.035	NA	NA	1820	-	-
SPG7	0.035	NA	NA	1821	-	-
SP3	0.035	NA	NA	1822	-	-
SNX4	0.035	NA	NA	1823	-	-
SLC26A8	0.035	NA	NA	1824	-	-
SLC25A12	0.035	NA	NA	1825	-	-
SKAP1	0.035	NA	NA	1826	-	-
SIM1	0.035	NA	NA	1827	-	-
SIGLEC1	0.035	NA	NA	1828	-	-
SH2D1B	0.035	NA	NA	1829	-	-
SFRP1	0.035	NA	NA	1830	-	-
SDC1	0.035	NA	NA	1831	-	-
SALL2	0.035	NA	NA	1832	-	-
RPS26	0.035	NA	NA	1833	-	-
RPH3AL	0.035	NA	NA	1834	-	-
ROBO4	0.035	NA	NA	1835	-	-
RNASEL	0.035	NA	NA	1836	-	-
RIPK1	0.035	NA	NA	1837	-	-
RIMS1	0.035	NA	NA	1838	-	-
RICTOR	0.035	NA	NA	1839	-	-
RGS13	0.035	NA	NA	1840	-	-
REM1	0.035	NA	NA	1841	-	-
RBP2	0.035	NA	NA	1842	-	-
RBBP4	0.035	NA	NA	1843	-	-
RASGRF2	0.035	NA	NA	1844	-	-
RASA3	0.035	NA	NA	1845	-	-
RALY	0.035	NA	NA	1846	-	-
RAD1	0.035	NA	NA	1847	-	-
RAB5B	0.035	NA	NA	1848	-	-
RAB2A	0.035	NA	NA	1849	-	-
PVRL4	0.035	NA	NA	1850	-	-
PTPRH	0.035	NA	NA	1851	-	-
PTPN7	0.035	NA	NA	1852	-	-
PTPN12	0.035	NA	NA	1853	-	-
PRPS1L1	0.035	NA	NA	1854	-	-
PRKRA	0.035	NA	NA	1855	-	-
PREP	0.035	NA	NA	1856	-	-
POR	0.035	NA	NA	1857	-	-
PNOC	0.035	NA	NA	1858	-	-
PLCL1	0.035	NA	NA	1859	-	-
PITPNA	0.035	NA	NA	1860	-	-
PIK3R4	0.035	NA	NA	1861	-	-
PIGM	0.035	NA	NA	1862	-	-
PHYH	0.035	NA	NA	1863	-	-
PGC	0.035	NA	NA	1864	-	-
PFDN4	0.035	NA	NA	1865	-	-
PF4V1	0.035	NA	NA	1866	-	-
PF4	0.035	NA	NA	1867	-	-
PEX19	0.035	NA	NA	1868	-	-
PENK	0.035	NA	NA	1869	-	-
PEA15	0.035	NA	NA	1870	-	-
PDE10A	0.035	NA	NA	1871	-	-
PBK	0.035	NA	NA	1872	-	-
PAX8	0.035	NA	NA	1873	CC	-
PARD6B	0.035	NA	NA	1874	-	-
PAN2	0.035	NA	NA	1875	-	-
OR8B8	0.035	NA	NA	1876	-	-
OR8B4	0.035	NA	NA	1877	-	-
OR8B12	0.035	NA	NA	1878	-	-
OR8A1	0.035	NA	NA	1879	-	-
OR6X1	0.035	NA	NA	1880	-	-
OR6T1	0.035	NA	NA	1881	-	-
OR6N2	0.035	NA	NA	1882	-	-
OR6K6	0.035	NA	NA	1883	-	-
OR6K2	0.035	NA	NA	1884	-	-
OR4K17	0.035	NA	NA	1885	-	-
OR4D5	0.035	NA	NA	1886	-	-
OR10Z1	0.035	NA	NA	1887	-	-
OR10S1	0.035	NA	NA	1888	-	-
OR10K2	0.035	NA	NA	1889	-	-
OR10J3	0.035	NA	NA	1890	-	-
OR10G4	0.035	NA	NA	1891	-	-
ODZ1	0.035	NA	NA	1892	-	-
NUMBL	0.035	NA	NA	1893	-	-
NPLOC4	0.035	NA	NA	1894	-	-
NLRP12	0.035	NA	NA	1895	-	-
NFYA	0.035	NA	NA	1896	-	-
NEUROD1	0.035	NA	NA	1898	-	-
NEB	0.035	NA	NA	1899	-	PC
NCSTN	0.035	NA	NA	1900	-	-
NCF1	0.035	NA	NA	1901	-	-
MYO1C	0.035	NA	NA	1902	-	-
MYLK2	0.035	NA	NA	1903	-	-
MYH7	0.035	NA	NA	1904	-	-
MSH5	0.035	NA	NA	1905	-	-
MRAS	0.035	NA	NA	1906	-	-
MPZ	0.035	NA	NA	1907	-	-
MOS	0.035	NA	NA	1908	-	-
[truncated: 6,568 more rows]

## Sheet: Prostate cancer
Gene	Mutation_Frequency	OncoIMPACT_Rank	DriverNET_Rank	Frequency_Rank	Cancer_Census	Pan_Cancer_Driver
TP53	0.087	1	1	8	CC	PC
TTN	0.151	2	50	2	-	-
PIK3CA	0.036	3	3	30	CC	PC
CTNNB1	0.036	4	5	38	CC	PC
PTEN	0.052	5	9	14	CC	PC
COL11A1	0.028	6	NA	63	-	-
PRKDC	0.036	7	44	29	-	-
NCOA2	0.012	8	NA	519	CC	-
COL22A1	0.02	9	NA	152	-	-
FGFR1	0.012	10	NA	622	CC	-
PLCG2	0.012	11	NA	470	-	-
CDH1	0.012	12	NA	674	CC	PC
FGFR2	0.008	13	NA	1407	CC	PC
DMD	0.036	14	NA	35	-	PC
LAMA4	0.024	15	NA	89	-	-
PAG1	0.024	16	NA	84	-	-
TLN1	0.008	17	NA	838	-	-
EP300	0.016	18	8	296	CC	PC
PRKG1	0.004	19	NA	2483	-	-
YWHAZ	0.012	20	NA	369	-	-
ADAM9	0.024	21	NA	98	-	-
LYN	0.008	22	NA	1223	-	PC
CDKN1A	0.008	23	NA	1563	-	PC
HLA-DRB1	0.083	24	NA	9	-	-
ROCK1	0.02	25	20	113	-	-
NRG1	0.016	26	NA	245	-	-
CTTN	0.008	27	NA	1503	-	PC
PRKCZ	0.008	28	NA	1018	-	-
PABPC1	0.016	29	NA	237	-	PC
COL14A1	0.012	30	NA	661	-	-
MED13	0.012	31	NA	543	-	PC
GLI1	0.012	32	NA	613	-	-
PCDHA10	0.02	33	NA	121	-	-
ABL1	0.012	34	NA	707	CC	PC
RYR1	0.032	35	NA	42	-	-
ITPR2	0.012	36	NA	580	-	-
SP100	0.008	37	NA	886	-	-
PMP22	0.004	38	NA	2539	-	-
MPP1	0.004	39	NA	2941	-	-
RB1	0.008	40	NA	986	CC	PC
HSPG2	0.028	41	NA	59	-	-
KDR	0.012	42	NA	571	CC	-
CREBBP	0.016	43	NA	317	CC	-
NCOR2	0.016	44	NA	251	-	PC
MYC	0.012	45	NA	530	CC	-
PLCB1	0.008	46	NA	1050	-	-
LAMA3	0.012	47	NA	561	-	-
PTK2B	0.008	48	NA	1006	-	-
LAMB1	0.02	49	NA	137	-	-
TLE1	0.004	50	NA	2024	-	-
TRPM2	0.008	51	NA	803	-	-
TRPC4	0.016	52	NA	186	-	-
STAT3	0.024	53	11	74	-	PC
GNGT1	0.008	54	NA	1368	-	-
COL27A1	0.012	55	NA	659	-	-
COL6A3	0.02	56	NA	151	-	-
RHOB	0.004	57	NA	2367	-	-
SMAD9	0.008	58	NA	901	-	-
NTRK1	0.012	59	NA	508	CC	-
ITGA3	0.008	60	NA	1289	-	-
SORT1	0.004	61	NA	2175	-	-
ATM	0.048	62	7	16	CC	PC
SYNCRIP	0.012	63	NA	401	-	-
SOS1	0.004	64	NA	2174	-	PC
NOTCH1	0.008	65	NA	1154	CC	PC
GRIA1	0.016	66	NA	280	-	-
GLI2	0.012	67	NA	612	-	-
RAF1	0.004	68	34	2417	CC	-
ACTA2	0.016	69	NA	356	-	-
KCNJ5	0.004	70	NA	3145	-	-
RYR2	0.04	71	NA	21	-	-
SMAD4	0.012	72	NA	413	-	PC
ERCC2	0.008	73	NA	1436	CC	PC
PKD1	0.024	74	NA	81	-	-
SP1	0.004	75	NA	2167	-	-
KIF14	0.004	76	NA	3133	-	-
FES	0.004	77	NA	3483	-	PC
ST8SIA4	0.024	78	NA	75	-	-
FAT2	0.02	79	NA	143	-	-
CDH5	0.016	80	NA	331	-	-
ROBO1	0.02	81	NA	114	-	-
ZNF24	0.004	82	NA	1809	-	-
RDH10	0.016	83	NA	213	-	-
ITGA10	0.004	84	NA	3177	-	-
CACNA1A	0.032	85	27	47	-	-
DCHS2	0.016	86	NA	309	-	-
HOXB13	0.012	87	NA	594	-	-
ZNF232	0.004	88	NA	1810	-	-
L1CAM	0.012	89	NA	564	-	-
NOTCH3	0.012	90	NA	513	-	-
NCK2	0.004	91	NA	2882	-	-
COL12A1	0.016	92	NA	320	-	-
CTNNA2	0.012	93	NA	652	-	-
CNOT3	0.016	94	NA	324	-	-
RBBP7	0.016	95	NA	215	-	-
ACAN	0.02	96	NA	173	-	-
UTRN	0.004	97	NA	1894	-	-
CDH22	0.004	98	NA	3845	-	-
CDC2	0.004	99	NA	3854	-	-
NCOR1	0.024	100	NA	86	-	PC
ITGA6	0.008	101	NA	1288	-	PC
NDUFS3	0.004	102	60	2870	-	-
CACNA1H	0.008	103	NA	1598	-	-
CD8B	0.004	104	NA	3857	-	-
SNX17	0.008	105	NA	890	-	-
PLAT	0.008	106	NA	1051	-	-
COL16A1	0.012	107	NA	660	-	-
TRIM22	0.008	108	NA	809	-	-
RPS27A	0.008	109	NA	959	-	-
HTT	0.012	110	NA	590	-	-
RARB	0.008	111	NA	989	-	-
TCAP	0.008	112	NA	853	-	-
VAV1	0.008	113	37	781	-	-
FN1	0.008	114	NA	1398	-	PC
GDNF	0.004	115	NA	3419	-	-
PRKD1	0.008	116	NA	1017	-	-
ZFHX3	0.028	117	NA	49	-	PC
PCDHB7	0.012	118	NA	488	-	-
STAT5B	0.004	119	NA	2120	-	-
APC	0.008	120	NA	1657	CC	PC
PARP1	0.004	121	NA	2656	-	-
FYN	0.004	122	NA	3442	-	-
POLE	0.008	123	NA	1040	-	-
PI4KA	0.004	124	NA	2578	-	-
EGFR	0.008	125	33	1448	CC	PC
COL6A6	0.008	126	NA	1519	-	-
KCNH5	0.016	127	NA	268	-	-
CASP1	0.008	128	NA	1590	-	-
FLT4	0.008	129	NA	1400	-	-
CHEK2	0.02	130	NA	155	CC	PC
MYBPC2	0.016	131	NA	256	-	-
APBB3	0.012	132	NA	696	-	-
HOXA5	0.008	133	NA	1324	-	-
ITGA9	0.008	134	NA	1287	-	-
RUNX1T1	0.02	135	NA	111	-	-
VLDLR	0.008	136	NA	778	-	-
MMP9	0.008	137	NA	1195	-	-
IL6ST	0.008	138	NA	1298	CC	-
ESR1	0.004	139	NA	3528	-	PC
PCDH15	0.024	140	NA	82	-	-
DST	0.02	141	NA	146	-	-
KCNA3	0.016	142	NA	270	-	-
EPHA3	0.016	143	NA	295	-	-
CGN	0.008	144	NA	1546	-	-
CDH12	0.008	145	NA	1570	-	-
ITGA2B	0.012	146	40	583	-	-
ANK1	0.016	147	NA	349	-	-
AP2A2	0.008	148	NA	1660	-	-
TRA2A	0.008	149	NA	820	-	-
TRPC1	0.004	150	NA	1969	-	-
NCK1	0.004	151	NA	2883	-	-
MCM2	0.004	152	NA	2989	-	-
SDC2	0.008	153	NA	948	-	-
MYT1	0.004	154	NA	2898	-	-
PCDHA13	0.016	155	NA	231	-	-
ZFPM1	0.012	156	NA	365	-	-
LAMA1	0.012	157	NA	563	-	-
GNAS	0.008	158	NA	1369	CC	PC
POLR2A	0.008	159	NA	1038	-	-
COL6A1	0.008	160	NA	1520	-	-
PRKACA	0.004	161	NA	2492	-	-
COL4A3	0.004	162	NA	3760	-	-
NOTCH2	0.016	163	NA	247	CC	-
CSNK2A1	0.004	164	NA	3719	-	-
CHD3	0.02	165	NA	156	-	-
MAPK1	0.004	166	57	3016	-	-
RIPK1	0.004	167	NA	2358	-	-
LIMK1	0.004	168	NA	3066	-	-
ADAMTS7	0.012	169	NA	702	-	-
PCDHA12	0.016	170	NA	232	-	-
CDH4	0.016	171	NA	332	-	-
PCDH11Y	0.024	172	NA	83	-	-
MLH1	0.004	173	NA	2953	CC	-
RELA	0.008	174	NA	980	-	-
RPS6KA1	0.004	175	NA	2334	-	-
MST1	0.004	176	NA	2934	-	PC
MYH4	0.02	177	NA	129	-	-
ETFDH	0.004	178	NA	3526	-	-
MMP16	0.02	179	NA	133	-	-
PCDHA1	0.012	180	NA	494	-	-
NRXN1	0.008	181	NA	1144	-	-
TJP3	0.008	182	NA	839	-	-
PCDHGA3	0.004	183	NA	2634	-	-
LAMC3	0.004	184	NA	3088	-	-
MYL1	0.004	185	NA	2908	-	-
COL3A1	0.008	186	NA	1523	-	-
PCDHA8	0.012	187	NA	492	-	-
CELSR1	0.008	188	NA	1559	-	-
LRP1	0.028	189	NA	56	-	-
OCLN	0.032	190	6	44	-	-
CDH3	0.016	191	NA	333	-	-
RAC2	0.004	192	NA	2426	-	-
PLCD4	0.008	193	NA	1049	-	-
KCNH4	0.008	194	NA	1269	-	-
HIPK1	0.012	195	NA	596	-	-
PCDH19	0.016	196	NA	233	-	-
CDH8	0.016	197	NA	330	-	-
RYR3	0.02	198	NA	110	-	-
PRKCB	0.008	199	56	1019	-	-
SMARCB1	0.004	200	NA	2202	CC	-
PLK4	0.004	201	NA	2546	-	-
NHLH2	0.004	202	NA	2850	-	-
IFI16	0.008	203	NA	1309	-	-
ATRX	0.008	204	NA	1630	CC	PC
ANK2	0.016	205	NA	348	-	-
SIRT1	0.004	206	NA	2251	-	-
FLT1	0.008	207	NA	1401	-	-
PRKCQ	0.004	208	NA	2485	-	-
NCOA6	0.004	209	NA	2879	-	-
GRB2	0.004	210	NA	3358	-	-
CDH18	0.008	211	NA	1567	-	-
PLCB4	0.012	212	14	471	-	-
ACTG1	0.004	213	NA	4124	-	-
MIB2	0.004	214	NA	2961	-	-
LAMC1	0.008	215	NA	1243	-	-
ITGAV	0.008	216	NA	1285	-	-
INSRR	0.004	217	NA	3192	-	-
EZH2	0.004	218	NA	3518	CC	PC
TBX5	0.008	219	NA	855	-	-
TRAF2	0.008	220	NA	819	-	-
PCDHA9	0.008	221	NA	1082	-	-
ANKRD28	0.008	222	NA	1662	-	-
NEB	0.02	223	NA	126	-	PC
PCDHGC5	0.012	224	NA	486	-	-
PRKX	0.02	225	31	118	-	-
COL19A1	0.004	226	NA	3764	-	-
SCNN1B	0.008	227	NA	949	-	-
DNMT1	0.008	228	NA	1463	-	-
HLA-A	0.016	229	NA	278	-	PC
COL9A2	0.008	230	NA	1517	-	-
ZNF292	0.016	231	NA	176	-	-
RCOR1	0.004	232	NA	2389	-	-
ERBB3	0.008	233	NA	1437	-	-
GRIN1	0.008	234	NA	1356	-	-
RAC1	0.004	235	NA	2427	-	PC
ITGAD	0.004	236	NA	3174	-	-
CNOT1	0.012	237	NA	664	-	-
PCDHB5	0.012	238	NA	490	-	-
STK4	0.012	239	NA	405	-	-
HNRNPA2B1	0.008	240	NA	1332	CC	-
TG	0.016	241	NA	191	-	-
VWF	0.016	242	NA	181	-	-
CHAF1A	0.012	243	NA	672	-	-
PIK3CG	0.016	244	29	224	-	PC
GTF2H2	0.032	245	47	45	-	-
ITGA2	0.004	246	NA	3176	-	-
LRP1B	0.028	247	NA	55	-	-
PRKCA	0.008	248	21	1020	-	-
YWHAH	0.004	249	NA	1845	-	-
NOTCH2NL	0.008	250	NA	1153	-	-
MYH6	0.016	251	NA	254	-	-
TGFBR1	0.008	252	NA	843	-	-
MEFV	0.012	253	NA	541	-	-
SMAD3	0.004	254	NA	2206	-	-
THBS1	0.008	255	NA	842	-	-
NOTCH4	0.008	256	NA	1152	-	-
LRP2	0.008	257	NA	1230	-	-
ITGB8	0.008	258	NA	1281	-	-
IL6	0.008	259	NA	1299	-	-
ITGB4	0.008	260	NA	1283	-	-
TNFRSF13B	0.008	261	NA	829	-	-
VHL	0.004	262	NA	1881	CC	PC
JAK1	0.012	263	22	578	CC	-
TPM1	0.004	264	NA	1987	-	-
ELMO1	0.016	265	NA	298	-	-
NRCAM	0.012	266	NA	510	-	-
TBX4	0.004	267	NA	2063	-	-
RPA2	0.004	268	NA	2345	-	-
KCNQ2	0.004	269	NA	3139	-	-
LILRB1	0.012	270	NA	557	-	-
ST8SIA3	0.004	271	NA	2124	-	-
LAMC2	0.004	272	NA	3089	-	-
PCDH18	0.016	273	NA	234	-	-
RXRB	0.008	274	NA	951	-	-
PKD2	0.004	275	NA	2562	-	-
MYH8	0.004	276	NA	2909	-	-
DAG1	0.004	277	NA	3680	-	-
NCAM1	0.004	278	NA	2887	-	-
TJP2	0.012	279	NA	389	-	PC
LAMA2	0.012	280	55	562	-	-
LAMB4	0.008	281	NA	1244	-	-
COL15A1	0.004	282	NA	3766	-	-
COL4A4	0.004	283	NA	3759	-	-
ACTC1	0.008	284	NA	1695	-	-
PBX4	0.016	285	NA	236	-	-
TP53BP1	0.02	286	NA	102	-	PC
TCF12	0.004	287	NA	2061	CC	PC
DSP	0.008	288	NA	1458	-	-
SPTA1	0.032	289	NA	41	-	-
SUFU	0.004	290	NA	2108	CC	-
PCDHGA12	0.004	291	NA	2635	-	-
PIK3R2	0.008	292	NA	1055	-	-
ITGA11	0.008	293	NA	1290	-	-
NCAPG2	0.004	294	NA	2886	-	-
PCDHA5	0.012	295	NA	493	-	-
DAPK1	0.016	296	NA	310	-	-
SP3	0.004	297	NA	2165	-	-
ITGBL1	0.008	298	NA	1280	-	-
PCDHGB3	0.008	299	NA	1073	-	-
CNTN2	0.004	300	NA	3774	-	-
PRKY	0.016	301	NA	220	-	-
FGF13	0.004	302	NA	3480	-	-
CDH9	0.008	303	NA	1564	-	-
DCHS1	0.012	304	NA	646	-	-
HOXA10	0.012	305	NA	595	-	-
HOXB3	0.004	306	NA	3269	-	-
BCL6	0.012	307	NA	683	CC	-
CDH23	0.016	308	NA	334	-	-
CELSR2	0.016	309	NA	328	-	-
CRK	0.004	310	NA	3731	-	-
ITGAL	0.012	311	NA	582	-	-
PCDHGA2	0.016	312	NA	227	-	-
PCDHGB7	0.012	313	NA	487	-	-
NCAM2	0.012	314	NA	520	-	-
AKT1	0.004	315	NA	4084	CC	PC
THRA	0.008	316	NA	841	-	-
GRB14	0.016	317	NA	282	-	-
FLNC	0.004	318	NA	3464	-	-
CACNA1E	0.028	319	NA	64	-	-
HSP90AA1	0.004	320	NA	3260	-	-
PCDHGA6	0.008	321	NA	1075	-	-
TRPC7	0.008	322	NA	804	-	-
COL7A1	0.016	323	NA	318	-	-
PCDHGA9	0.008	324	NA	1074	-	-
CTNNA3	0.004	325	NA	3706	-	-
TOP2B	0.008	326	NA	823	-	-
COL18A1	0.016	327	NA	319	-	PC
CDH2	0.004	328	NA	3846	-	-
MYO6	0.008	329	NA	1177	-	-
NLRP12	0.008	330	NA	1157	-	-
SRCAP	0.012	331	NA	408	-	-
PCDH17	0.016	332	NA	235	-	-
STAT1	0.004	333	NA	2121	-	-
HOXC4	0.004	334	NA	3266	-	-
CDH24	0.004	335	NA	3844	-	-
THBS4	0.004	336	NA	2036	-	-
GIT2	0.004	337	NA	3406	-	-
PCDHB2	0.012	338	NA	491	-	-
ITGAM	0.008	339	NA	1286	-	-
FLNA	0.008	340	NA	1402	-	-
HIST1H4A	0.004	341	NA	3294	-	-
HIST1H3A	0.004	342	NA	3295	-	-
COL11A2	0.012	343	NA	662	-	-
PCDHB10	0.008	344	NA	1080	-	-
PCDH11X	0.008	345	NA	1087	-	-
CTNNAL1	0.016	346	NA	315	-	-
PBX2	0.004	347	NA	2648	-	-
CDH13	0.008	348	NA	1569	-	-
CDH6	0.008	349	NA	1565	-	-
RBL2	0.004	350	NA	2399	-	-
CNTNAP5	0.016	351	NA	321	-	-
BRCA2	0.024	352	NA	95	CC	PC
CDH17	0.012	353	NA	673	-	-
BCLAF1	0.012	354	NA	681	-	PC
CDH11	0.008	355	NA	1571	CC	-
SNTB1	0.008	356	NA	893	-	-
TNN	0.008	357	NA	826	-	-
ATF4	0.004	358	NA	4005	-	-
APOB	0.032	359	NA	48	-	-
TNXB	0.028	360	NA	50	-	-
STAT6	0.008	361	NA	874	-	-
HIST1H2BK	0.008	362	NA	1339	-	-
PCDHAC1	0.008	363	NA	1081	-	-
CDH26	0.004	364	NA	3843	-	-
COL5A1	0.012	365	NA	658	-	-
PRKRIR	0.004	366	NA	2482	-	-
PLCD3	0.004	367	NA	2552	-	-
LAMA5	0.004	368	NA	3092	-	-
STOML3	0.012	369	NA	403	-	-
ACTR3	0.004	370	NA	4123	-	-
ZFPM2	0.016	371	NA	178	-	-
G3BP2	0.008	372	NA	1385	-	-
XRCC6	0.012	373	NA	370	-	-
RELN	0.012	374	NA	439	-	-
ITGB2	0.008	375	NA	1284	-	-
GAB2	0.02	376	NA	141	-	-
FGA	0.012	377	NA	623	-	-
SCNN1G	0.004	378	NA	2311	-	-
PIP5K1C	0.012	379	16	477	-	-
PLCE1	0.008	380	NA	1048	-	-
SHC1	0.008	381	NA	920	-	-
LAMB3	0.004	382	NA	3090	-	-
PPFIA1	0.008	383	NA	1031	-	-
UBE3A	0.004	384	NA	1922	-	-
MRAS	0.008	385	NA	1191	-	-
CYTH3	0.008	386	NA	1491	-	-
HRAS	0.012	387	NA	592	CC	PC
STRN4	0.004	388	NA	2113	-	-
CEBPB	0.004	389	NA	3834	-	-
TNNC2	0.004	390	NA	2001	-	-
FANCG	0.008	391	NA	1422	CC	-
MAP2K7	0.008	392	NA	1217	-	-
TRRAP	0.008	393	NA	799	-	-
BARD1	0.004	394	NA	3977	-	PC
CEACAM6	0.008	395	NA	1561	-	-
FBN2	0.008	396	NA	1418	-	PC
ITPR1	0.004	397	NA	3170	-	-
CAMK1	0.004	398	NA	3924	-	-
LMAN1	0.008	399	NA	1236	-	-
ITGB6	0.008	400	NA	1282	-	-
ADIPOR2	0.004	401	NA	4105	-	-
SCN5A	0.024	402	NA	76	-	-
PRKCG	0.004	403	NA	2487	-	-
OBSCN	0.04	404	NA	22	-	-
KCNJ12	0.004	405	NA	3148	-	-
RASGRF1	0.008	406	NA	987	-	-
PCDHB14	0.008	407	NA	1079	-	-
SEMA3A	0.004	408	NA	2295	-	-
FOXA2	0.008	409	NA	1397	-	PC
PDE4C	0.004	410	NA	2616	-	-
MYBPC1	0.004	411	NA	2915	-	-
PARVB	0.004	412	NA	2653	-	-
LRP4	0.016	413	NA	262	-	-
STAT4	0.012	414	NA	406	-	-
PITX2	0.004	415	NA	2564	-	-
PENK	0.008	416	NA	1066	-	-
SLC12A2	0.004	417	NA	2243	-	-
GNAO1	0.004	418	NA	3392	-	-
IL16	0.008	419	NA	1305	-	-
RAI14	0.008	420	NA	992	-	-
ZFHX4	0.032	421	NA	40	-	-
FIGF	0.012	422	NA	620	-	-
EEF1B2	0.044	423	NA	18	-	-
USP9X	0.008	424	NA	785	-	-
MTHFD1	0.008	425	NA	1186	-	-
FANCI	0.004	426	NA	3505	-	-
MED1	0.012	427	NA	544	-	-
HDAC2	0.012	428	NA	600	-	-
SMARCA5	0.012	429	NA	412	-	-
ERBB2	0.004	430	NA	3536	CC	PC
TRPC6	0.008	431	NA	805	-	-
SMARCA1	0.016	432	NA	204	-	-
KRT16	0.004	433	NA	3102	-	-
PCDHB15	0.008	434	NA	1078	-	-
COL17A1	0.004	435	NA	3765	-	-
TIMELESS	0.012	436	NA	390	-	-
BAI1	0.02	437	NA	165	-	-
GLIS1	0.004	438	NA	3403	-	-
PLXNA4	0.012	439	NA	466	-	-
FERMT2	0.004	440	NA	3484	-	-
SSB	0.008	441	NA	879	-	-
HIVEP2	0.008	442	NA	1336	-	-
ADCY3	0.004	443	NA	4110	-	-
MPDZ	0.008	444	NA	1192	-	-
SCML2	0.02	445	NA	109	-	-
MAST1	0.004	446	NA	3004	-	-
MST4	0.004	447	NA	2933	-	-
SYNJ1	0.008	448	NA	869	-	-
SUV39H1	0.004	449	NA	2102	-	-
STAG1	0.008	450	NA	876	-	-
DOCK7	0.004	451	NA	3612	-	-
COL4A2	0.008	452	NA	1522	-	-
AP1S2	0.02	453	NA	168	-	-
RCHY1	0.004	454	NA	2390	-	-
ADCY4	0.008	455	NA	1683	-	-
IFITM1	0.008	456	NA	1308	-	-
PLXNA2	0.008	457	NA	1044	-	-
INPP5D	0.008	458	NA	1295	-	-
RRAS2	0.004	459	NA	2331	-	-
MYLK2	0.004	460	NA	2906	-	-
ITPR3	0.004	461	NA	3169	-	-
RFX6	0.008	462	NA	977	-	-
NUMB	0.004	463	NA	2804	-	-
ZBTB16	0.012	464	NA	368	-	-
BCAR1	0.004	465	NA	3971	-	-
RYBP	0.012	466	NA	429	-	-
PAK2	0.004	467	NA	2660	-	-
MFNG	0.004	468	NA	2965	-	-
MYH2	0.004	469	NA	2910	-	-
TPTE	0.008	470	NA	821	-	-
SYNJ2	0.008	471	NA	868	-	-
MYH7	0.012	472	NA	528	-	-
PLN	0.004	473	NA	2545	-	-
TBX3	0.008	474	NA	856	-	PC
RBMY1A1	0.016	475	NA	214	-	-
KRT14	0.004	476	NA	3103	-	-
RGMB	0.024	477	NA	79	-	-
COPS5	0.012	478	NA	657	-	-
SETD2	0.016	479	NA	208	CC	PC
CAV3	0.004	480	NA	3901	-	-
VARS	0.008	481	NA	782	-	-
RPS6KA3	0.008	482	NA	958	-	-
SPOP	0.099	483	NA	4	-	PC
PLG	0.004	484	NA	2547	-	-
ABCC9	0.008	485	NA	1702	-	-
GRIN2C	0.004	486	NA	3351	-	-
USH2A	0.036	487	NA	28	-	-
PCDHA3	0.016	488	NA	230	-	-
RPL7	0.012	489	NA	431	-	-
MYLK	0.012	490	NA	526	-	-
TBX18	0.016	491	NA	195	-	-
SYK	0.008	492	NA	870	CC	-
RASAL2	0.008	493	NA	988	-	-
CDC2L1	0.012	494	NA	675	-	-
NR1I3	0.004	495	NA	2822	-	-
SSRP1	0.008	496	NA	877	-	-
ARHGAP25	0.008	497	NA	1650	-	-
CDX1	0.004	498	NA	3836	-	-
SV2A	0.004	499	NA	2101	-	-
EPHB1	0.012	500	NA	629	-	-
INPP5B	0.004	501	NA	3193	-	-
DAXX	0.004	502	NA	3678	CC	-
ANAPC2	0.008	503	NA	1664	-	-
DKC1	0.004	504	NA	3635	-	-
TCF7L2	0.008	505	NA	850	CC	PC
NPHP1	0.004	506	NA	2831	-	-
TLN2	0.008	507	NA	837	-	-
PPARA	0.008	508	NA	1032	-	-
MADCAM1	0.004	509	NA	3040	-	-
DNM2	0.004	510	NA	3614	CC	-
POLA1	0.016	511	36	222	-	-
MYO9B	0.008	512	NA	1176	-	-
LRP6	0.008	513	NA	1229	-	-
FCER1A	0.004	514	NA	3489	-	-
PCDHB4	0.016	515	NA	228	-	-
VCAN	0.016	516	NA	182	-	-
PRKD3	0.004	517	NA	2484	-	-
CACNA1S	0.008	518	NA	1597	-	-
ACTRT1	0.008	519	NA	1693	-	-
ITPKB	0.012	520	NA	581	-	-
EPHB2	0.012	521	NA	628	-	-
MYH9	0.012	522	NA	527	CC	PC
MSH6	0.004	523	NA	2935	CC	-
HDAC8	0.012	524	NA	599	-	-
ZMYM3	0.02	525	NA	101	-	-
MYBL1	0.012	526	NA	531	-	-
PVRL1	0.004	527	NA	2439	-	-
IQGAP2	0.004	528	NA	3186	-	-
E2F3	0.004	529	NA	3591	-	-
HNRNPAB	0.004	530	NA	3276	-	-
CSDE1	0.004	531	NA	3725	-	PC
JUNB	0.004	532	NA	3165	-	-
NF2	0.004	533	NA	2858	CC	-
PIK3CB	0.008	534	NA	1056	-	PC
SUPT16H	0.004	535	NA	2104	-	-
WWP1	0.016	536	NA	180	-	-
MSN	0.008	537	NA	1190	CC	PC
FZR1	0.008	538	NA	1386	-	-
TIAM2	0.004	539	NA	2034	-	-
ADCY8	0.02	540	NA	171	-	-
KRT5	0.004	541	NA	3098	-	-
MBD3	0.004	542	NA	2998	-	-
SFRP2	0.004	543	NA	2270	-	-
MYH13	0.016	544	NA	255	-	-
GABRR1	0.008	545	NA	1383	-	-
FPR1	0.004	546	NA	3453	-	-
CHD4	0.016	547	NA	327	-	PC
ATF2	0.004	548	NA	4006	-	-
RPL11	0.008	549	NA	964	-	-
HGF	0.008	550	NA	1341	-	PC
KCNQ5	0.004	551	NA	3138	-	-
CHD9	0.004	552	NA	3813	-	-
ELK1	0.004	553	NA	3554	-	-
BCL9	0.012	554	NA	682	CC	-
CNOT2	0.004	555	NA	3777	-	-
VAV3	0.004	556	NA	1888	-	-
ZAP70	0.008	557	NA	764	-	-
MYO18B	0.02	558	NA	128	-	-
TBL1XR1	0.008	559	NA	859	-	PC
XAB2	0.004	560	NA	1855	-	-
RXRG	0.004	561	NA	2321	-	-
MYO9A	0.012	562	NA	525	-	-
TPO	0.004	563	NA	1984	-	-
TRPC3	0.004	564	NA	1968	-	-
BLK	0.008	565	NA	1617	-	-
TBL1X	0.008	566	NA	860	-	-
NUCB2	0.004	567	NA	2807	-	-
MKI67	0.016	568	NA	257	-	-
MEN1	0.004	569	NA	2971	CC	-
ZNFX1	0.008	570	NA	711	-	-
PGM5	0.004	571	NA	2589	-	-
LPA	0.004	572	NA	3058	-	-
PIK3C2B	0.008	573	NA	1057	-	-
PDPK1	0.004	574	NA	2604	-	-
CCNF	0.004	575	NA	3888	-	-
F2	0.004	576	NA	3512	-	-
ARHGAP6	0.012	577	NA	692	-	-
TAF1	0.008	578	NA	867	-	PC
SH3GL2	0.004	579	NA	2259	-	-
CHD6	0.016	580	NA	326	-	-
TBL1Y	0.016	581	NA	196	-	-
NCAN	0.008	582	NA	1172	-	-
HLA-DRB5	0.175	583	NA	1	-	-
MAML3	0.008	584	NA	1220	-	-
LHX1	0.008	585	NA	1241	-	-
PDCL	0.004	586	NA	2621	-	-
TLK1	0.004	587	NA	2022	-	-
A2M	0.008	588	NA	1704	-	-
MDM4	0.004	589	NA	2981	CC	-
TOP2A	0.008	590	NA	824	-	-
CHD7	0.024	591	NA	94	-	-
ALDH1A3	0.004	592	NA	4081	-	-
ADAM10	0.004	593	NA	4120	-	PC
CDC25B	0.008	594	NA	1575	-	-
TCF7L1	0.004	595	NA	2058	-	-
FZD1	0.008	596	NA	1390	-	-
CLTC	0.008	597	NA	1531	CC	PC
PCSK2	0.004	598	NA	2628	-	-
RHOC	0.008	599	NA	972	-	-
EEF1D	0.004	600	NA	3583	-	-
MX1	0.008	601	NA	1183	-	-
HLA-DRA	0.004	602	NA	3287	-	-
SRGAP1	0.016	603	NA	197	-	-
RPS6KA5	0.012	604	NA	430	-	-
F12	0.004	605	NA	3515	-	-
ADCY6	0.008	606	NA	1682	-	-
AQR	0.012	607	NA	694	-	-
KRT1	0.008	608	NA	1248	-	-
ARAP3	0.004	609	NA	4037	-	-
RASGRF2	0.004	610	NA	2405	-	-
TSC2	0.008	611	NA	798	CC	PC
DTNA	0.004	612	NA	3601	-	-
LRRC59	0.004	613	NA	3049	-	-
HNRNPC	0.004	614	NA	3275	-	-
UBR5	0.012	615	NA	377	-	-
SERPINB5	0.008	616	NA	934	-	-
TOP3B	0.008	617	NA	822	-	-
JAM2	0.008	618	NA	1276	-	-
NUP98	0.008	619	48	1137	CC	PC
TAF1L	0.012	620	NA	399	-	-
UBE2V2	0.008	621	NA	793	-	-
APPL2	0.004	622	NA	4041	-	-
PSME3	0.004	623	NA	2460	-	-
LTBP1	0.008	624	NA	1226	-	-
EDN2	0.004	625	NA	3585	-	-
TCEA1	0.016	626	NA	194	CC	-
VAV2	0.004	627	NA	1889	-	-
GRK6	0.008	628	NA	1354	-	-
VCAM1	0.004	629	NA	1886	-	-
XPC	0.004	630	NA	1850	CC	-
TFDP2	0.008	631	NA	846	-	-
PCSK5	0.036	632	NA	31	-	-
TFDP1	0.004	633	NA	2046	-	PC
IRF3	0.008	634	NA	1292	-	-
ERCC3	0.004	635	NA	3533	CC	-
LPAR3	0.004	636	NA	3057	-	-
WDR77	0.004	637	NA	1865	-	-
PEG3	0.008	638	NA	1067	-	-
PPARGC1B	0.004	639	NA	2517	-	-
NGLY1	0.012	640	NA	517	-	-
CDKN1B	0.02	641	NA	159	-	PC
FRS2	0.004	642	NA	3451	-	-
TNFRSF10A	0.012	643	NA	387	-	-
RANBP9	0.008	644	NA	991	-	-
PTPRC	0.012	645	NA	450	-	-
TFDP3	0.008	646	NA	845	-	-
ANAPC1	0.012	647	NA	700	-	PC
GRB7	0.004	648	NA	3357	-	-
GRM1	0.008	649	NA	1353	-	-
XPA	0.004	650	NA	1851	CC	-
ERCC6	0.016	651	NA	294	-	-
PDGFRA	0.008	652	NA	1068	CC	PC
CD3G	0.008	653	NA	1580	-	-
ERCC5	0.008	654	NA	1435	CC	-
CDC27	0.008	655	NA	1574	-	-
ABCB1	0.012	656	NA	708	-	PC
FANCA	0.004	657	NA	3506	CC	PC
ANAPC5	0.012	658	NA	699	-	-
DTX2	0.012	659	NA	638	-	-
FZD6	0.008	660	NA	1388	-	-
MCC	0.016	661	NA	260	-	-
NUP205	0.008	662	NA	1138	-	-
ARAP1	0.008	663	NA	1654	-	-
FBN1	0.04	664	NA	23	-	-
MST1R	0.008	665	NA	1189	-	-
NUP62	0.012	666	NA	507	-	-
PKN2	0.008	667	NA	1053	-	-
ADAM12	0.004	668	NA	4119	-	-
KIAA1967	0.016	669	NA	267	-	-
IRS2	0.004	670	NA	3179	-	PC
IQGAP1	0.012	671	NA	585	-	-
FMN1	0.008	672	NA	1399	-	-
GPS2	0.004	673	NA	3361	-	PC
HUS1	0.004	674	NA	3247	-	-
TRIO	0.012	675	NA	383	-	PC
GTF2E2	0.012	676	NA	605	-	-
CSF1R	0.008	677	NA	1506	-	-
MCM6	0.004	678	NA	2986	-	-
CDC7	0.016	679	NA	335	-	-
CDC5L	0.004	680	NA	3848	-	-
NET1	0.004	681	NA	2864	-	-
TNF	0.004	682	NA	2015	-	-
UBE2I	0.004	683	NA	1924	-	-
STARD8	0.008	684	NA	875	-	-
DLC1	0.024	685	NA	93	-	-
EEF1A2	0.008	686	NA	1450	-	-
AKAP13	0.004	687	NA	4091	-	-
ETV3	0.012	688	NA	627	-	-
NUP43	0.004	689	NA	2796	-	-
NUP50	0.004	690	NA	2795	-	-
NUP107	0.004	691	NA	2802	-	-
UGT2B17	0.131	NA	2	3	-	-
NOS2	0.012	NA	4	514	-	-
RIPK2	0.024	NA	10	78	-	-
POLR2K	0.012	NA	12	464	-	-
PAPSS2	0.032	NA	13	43	-	-
BRAF	0.024	NA	15	96	CC	PC
IDH1	0.016	NA	17	275	CC	PC
CYP2C8	0.008	NA	18	1493	-	-
EIF4EBP1	0.016	NA	19	299	-	-
PIGA	0.016	NA	23	225	-	-
ATP6V1A	0.008	NA	24	1633	-	-
OR4S2	0.095	NA	25	5	-	-
NOS1	0.008	NA	26	1155	-	-
REV3L	0.008	NA	28	978	-	-
GAD2	0.016	NA	30	284	-	-
NNMT	0.012	NA	32	516	-	-
TCEB1	0.012	NA	35	396	-	-
PRPS1L1	0.012	NA	38	455	-	-
LIPF	0.028	NA	39	57	-	-
DHODH	0.004	NA	41	3649	-	-
EIF4A1	0.004	NA	42	3564	-	-
ATP6V1H	0.016	NA	43	342	-	-
ACACB	0.004	NA	45	4135	-	-
ALDH4A1	0.004	NA	46	4079	-	-
CCND1	0.004	NA	49	3890	CC	PC
ME1	0.012	NA	51	545	-	-
ADA	0.008	NA	52	1691	-	-
PIGQ	0.012	NA	53	478	-	-
GRIN2B	0.012	NA	54	607	-	-
HK3	0.008	NA	58	1335	-	-
KIF13A	0.012	NA	59	568	-	-
MEF2C	0.012	NA	61	542	-	-
OR4P4	0.091	NA	NA	6	-	-
OR4C6	0.091	NA	NA	7	-	-
PPIAL4	0.071	NA	NA	10	-	-
MUC4	0.06	NA	NA	11	-	-
FFAR3	0.06	NA	NA	12	-	-
GGT2	0.056	NA	NA	13	-	-
FOXA1	0.048	NA	NA	15	-	PC
OR52N5	0.044	NA	NA	17	-	-
DAZ4	0.044	NA	NA	19	-	-
TIMM23	0.04	NA	NA	20	-	-
DEFB4	0.04	NA	NA	24	-	-
CHD1	0.04	NA	NA	25	-	-
BPY2	0.04	NA	NA	26	-	-
ZNF208	0.036	NA	NA	27	-	-
OR52E8	0.036	NA	NA	32	-	-
OR4F5	0.036	NA	NA	33	-	-
GSTM1	0.036	NA	NA	34	-	-
DEFB103A	0.036	NA	NA	36	-	-
DEFA3	0.036	NA	NA	37	-	-
ZNF91	0.032	NA	NA	39	-	PC
DAZ1	0.032	NA	NA	46	-	-
PHKA2	0.028	NA	NA	51	-	-
PDZD2	0.028	NA	NA	52	-	-
OR4M2	0.028	NA	NA	53	-	-
MYO15A	0.028	NA	NA	54	-	-
KCNB2	0.028	NA	NA	58	-	-
FTHL17	0.028	NA	NA	60	-	-
EPB41L3	0.028	NA	NA	61	-	-
DDX3Y	0.028	NA	NA	62	-	-
ZNF99	0.024	NA	NA	65	-	-
ZNF845	0.024	NA	NA	66	-	-
ZNF799	0.024	NA	NA	67	-	-
ZNF630	0.024	NA	NA	68	-	-
VPS13C	0.024	NA	NA	69	-	-
VPS13B	0.024	NA	NA	70	-	-
VCPIP1	0.024	NA	NA	71	-	-
TRPM6	0.024	NA	NA	72	-	-
TNS1	0.024	NA	NA	73	-	-
SALL1	0.024	NA	NA	77	-	-
RAG1	0.024	NA	NA	80	-	-
NKX3-1	0.024	NA	NA	85	-	-
MED15	0.024	NA	NA	87	-	-
MAP3K9	0.024	NA	NA	88	-	-
GRIN2A	0.024	NA	NA	90	-	-
FLG	0.024	NA	NA	91	-	-
EPPK1	0.024	NA	NA	92	-	-
BAI3	0.024	NA	NA	97	-	-
ZRSR2	0.02	NA	NA	99	CC	-
ZNF780A	0.02	NA	NA	100	-	-
TNKS	0.02	NA	NA	103	-	-
TACC1	0.02	NA	NA	104	-	-
SSH2	0.02	NA	NA	105	-	-
SRY	0.02	NA	NA	106	-	-
SRPX	0.02	NA	NA	107	-	-
SPHKAP	0.02	NA	NA	108	-	-
RPS4Y1	0.02	NA	NA	112	-	-
REPS2	0.02	NA	NA	115	-	-
PTPRD	0.02	NA	NA	116	-	-
PRRG1	0.02	NA	NA	117	-	-
PPEF1	0.02	NA	NA	119	-	-
POU4F2	0.02	NA	NA	120	-	-
OR5L2	0.02	NA	NA	122	-	-
OR5I1	0.02	NA	NA	123	-	-
OR4D5	0.02	NA	NA	124	-	-
NEFM	0.02	NA	NA	125	-	-
MYO3A	0.02	NA	NA	127	-	-
MYCBP2	0.02	NA	NA	130	-	-
MT-ND5	0.02	NA	NA	131	-	-
MT-ND4	0.02	NA	NA	132	-	-
MED12	0.02	NA	NA	134	CC	PC
MAP3K7IP3	0.02	NA	NA	135	-	-
MACF1	0.02	NA	NA	136	-	-
GYG2	0.02	NA	NA	138	-	-
GRPR	0.02	NA	NA	139	-	-
GRID2	0.02	NA	NA	140	-	-
FIP1L1	0.02	NA	NA	142	CC	-
FAS	0.02	NA	NA	144	-	-
FABP4	0.02	NA	NA	145	-	-
DNAH9	0.02	NA	NA	147	-	-
DNAH8	0.02	NA	NA	148	-	-
DNAH2	0.02	NA	NA	149	-	-
DHTKD1	0.02	NA	NA	150	-	-
CNTNAP3B	0.02	NA	NA	153	-	-
CLASP2	0.02	NA	NA	154	-	-
CHD2	0.02	NA	NA	157	-	-
CFH	0.02	NA	NA	158	-	PC
CDC2L2	0.02	NA	NA	160	-	-
CD209	0.02	NA	NA	161	-	-
CCT8L2	0.02	NA	NA	162	-	-
BMX	0.02	NA	NA	163	-	-
BMP2K	0.02	NA	NA	164	-	-
ARID2	0.02	NA	NA	166	CC	PC
ARID1A	0.02	NA	NA	167	CC	PC
AKAP12	0.02	NA	NA	169	-	-
AHNAK	0.02	NA	NA	170	-	-
ACE2	0.02	NA	NA	172	-	-
ZSCAN10	0.016	NA	NA	174	-	-
ZNF709	0.016	NA	NA	175	-	-
ZMIZ1	0.016	NA	NA	177	-	-
ZFP36L1	0.016	NA	NA	179	-	PC
USP15	0.016	NA	NA	183	-	-
UNC5B	0.016	NA	NA	184	-	-
UGT2B11	0.016	NA	NA	185	-	-
TRIM5	0.016	NA	NA	187	-	-
TRAM1	0.016	NA	NA	188	-	-
TMSB4Y	0.016	NA	NA	189	-	-
TLR7	0.016	NA	NA	190	-	-
TCHH	0.016	NA	NA	192	-	-
TCEB3	0.016	NA	NA	193	-	-
SPTBN2	0.016	NA	NA	198	-	-
SPEN	0.016	NA	NA	199	-	PC
SP8	0.016	NA	NA	200	-	-
SOX17	0.016	NA	NA	201	-	PC
SNRNP200	0.016	NA	NA	202	-	-
SMG7	0.016	NA	NA	203	-	-
SIGLEC1	0.016	NA	NA	205	-	-
SHANK2	0.016	NA	NA	206	-	-
SGK3	0.016	NA	NA	207	-	-
SCN2A	0.016	NA	NA	209	-	-
RS1	0.016	NA	NA	210	-	-
ROS1	0.016	NA	NA	211	CC	-
ROR2	0.016	NA	NA	212	-	-
RALYL	0.016	NA	NA	216	-	-
RAB11FIP1	0.016	NA	NA	217	-	-
PTPN14	0.016	NA	NA	218	-	-
PTCH2	0.016	NA	NA	219	-	-
POLI	0.016	NA	NA	221	-	-
PLEKHA2	0.016	NA	NA	223	-	-
PDPR	0.016	NA	NA	226	-	-
PCDHB12	0.016	NA	NA	229	-	-
OR5P2	0.016	NA	NA	238	-	-
OR4N4	0.016	NA	NA	239	-	-
OR4A16	0.016	NA	NA	240	-	-
OR4A15	0.016	NA	NA	241	-	-
OR2M3	0.016	NA	NA	242	-	-
OR2A7	0.016	NA	NA	243	-	-
OR2A1	0.016	NA	NA	244	-	-
NPBWR1	0.016	NA	NA	246	-	-
NLRP4	0.016	NA	NA	248	-	-
NLRP3	0.016	NA	NA	249	-	PC
NFE2L3	0.016	NA	NA	250	-	-
NAIP	0.016	NA	NA	252	-	-
MYH7B	0.016	NA	NA	253	-	-
MID1IP1	0.016	NA	NA	258	-	-
MCM4	0.016	NA	NA	259	-	-
MATN2	0.016	NA	NA	261	-	-
LARP1	0.016	NA	NA	263	-	-
KIRREL	0.016	NA	NA	264	-	-
KIR2DL4	0.016	NA	NA	265	-	-
KIF21B	0.016	NA	NA	266	-	-
KCNB1	0.016	NA	NA	269	-	-
JPH1	0.016	NA	NA	271	-	-
JARID1D	0.016	NA	NA	272	-	-
IMPA1	0.016	NA	NA	273	-	-
IL7	0.016	NA	NA	274	-	-
HTR1E	0.016	NA	NA	276	-	-
HNF4G	0.016	NA	NA	277	-	-
HEY1	0.016	NA	NA	279	CC	-
GRHL2	0.016	NA	NA	281	-	-
GK	0.016	NA	NA	283	-	-
GABRR2	0.016	NA	NA	285	-	-
GABRG1	0.016	NA	NA	286	-	-
GABRB1	0.016	NA	NA	287	-	-
FRY	0.016	NA	NA	288	-	-
FOXP1	0.016	NA	NA	289	CC	-
FMN2	0.016	NA	NA	290	-	-
FABP5	0.016	NA	NA	291	-	-
F5	0.016	NA	NA	292	-	-
EVX1	0.016	NA	NA	293	-	-
ENPP2	0.016	NA	NA	297	-	-
E2F5	0.016	NA	NA	300	-	-
DSCAM	0.016	NA	NA	301	-	-
DOCK3	0.016	NA	NA	302	-	-
DNAH7	0.016	NA	NA	303	-	-
DNAH3	0.016	NA	NA	304	-	-
DNAH1	0.016	NA	NA	305	-	-
DNAH10	0.016	NA	NA	306	-	-
DHX57	0.016	NA	NA	307	-	-
DECR1	0.016	NA	NA	308	-	-
CYBB	0.016	NA	NA	311	-	-
CUBN	0.016	NA	NA	312	-	-
CTTNBP2	0.016	NA	NA	313	-	-
CTPS2	0.016	NA	NA	314	-	-
CRIPAK	0.016	NA	NA	316	-	-
CNTNAP1	0.016	NA	NA	322	-	-
CNTN6	0.016	NA	NA	323	-	-
CHMP4C	0.016	NA	NA	325	-	-
CDKL2	0.016	NA	NA	329	-	-
CD24	0.016	NA	NA	336	-	-
CASP12	0.016	NA	NA	337	-	-
CALB1	0.016	NA	NA	338	-	-
CA3	0.016	NA	NA	339	-	-
CA2	0.016	NA	NA	340	-	-
ATP8B4	0.016	NA	NA	341	-	-
ASH2L	0.016	NA	NA	343	-	-
ASH1L	0.016	NA	NA	344	-	-
ARFGEF1	0.016	NA	NA	345	-	-
ARFGAP3	0.016	NA	NA	346	-	-
AQP7	0.016	NA	NA	347	-	-
AMELY	0.016	NA	NA	350	-	-
ALDH1L1	0.016	NA	NA	351	-	-
AKAP9	0.016	NA	NA	352	CC	PC
ADRB3	0.016	NA	NA	353	-	-
ADCYAP1R1	0.016	NA	NA	354	-	-
ACTL7B	0.016	NA	NA	355	-	-
ACACA	0.016	NA	NA	357	-	-
ZNF789	0.012	NA	NA	358	-	-
ZNF674	0.012	NA	NA	359	-	-
ZNF616	0.012	NA	NA	360	-	-
ZNF599	0.012	NA	NA	361	-	-
ZNF28	0.012	NA	NA	362	-	-
ZIC5	0.012	NA	NA	363	-	-
ZHX1	0.012	NA	NA	364	-	-
ZFP37	0.012	NA	NA	366	-	-
ZEB1	0.012	NA	NA	367	-	-
XPO7	0.012	NA	NA	371	-	-
WNK1	0.012	NA	NA	372	-	-
UNC5D	0.012	NA	NA	373	-	-
UNC13C	0.012	NA	NA	374	-	-
UNC13A	0.012	NA	NA	375	-	-
UBTF	0.012	NA	NA	376	-	-
UBR1	0.012	NA	NA	378	-	-
UACA	0.012	NA	NA	379	-	-
TUBA3C	0.012	NA	NA	380	-	-
TSTA3	0.012	NA	NA	381	-	-
TRPS1	0.012	NA	NA	382	-	-
TPR	0.012	NA	NA	384	CC	PC
TP53BP2	0.012	NA	NA	385	-	-
TNFRSF10B	0.012	NA	NA	386	-	-
TLL1	0.012	NA	NA	388	-	-
TIE1	0.012	NA	NA	391	-	-
TGS1	0.012	NA	NA	392	-	-
TFB2M	0.012	NA	NA	393	-	-
TERF1	0.012	NA	NA	394	-	-
TEP1	0.012	NA	NA	395	-	-
TAS2R38	0.012	NA	NA	397	-	-
TAOK2	0.012	NA	NA	398	-	-
SYTL5	0.012	NA	NA	400	-	-
SVEP1	0.012	NA	NA	402	-	-
STMN2	0.012	NA	NA	404	-	-
STAR	0.012	NA	NA	407	-	-
SP4	0.012	NA	NA	409	-	-
SORBS3	0.012	NA	NA	410	-	-
SNAI2	0.012	NA	NA	411	-	-
SLC6A5	0.012	NA	NA	414	-	-
SLC10A2	0.012	NA	NA	415	-	-
SIRPA	0.012	NA	NA	416	-	-
SIPA1L1	0.012	NA	NA	417	-	-
SIM1	0.012	NA	NA	418	-	-
SHROOM2	0.012	NA	NA	419	-	-
SGCZ	0.012	NA	NA	420	-	-
SF3A1	0.012	NA	NA	421	-	-
SEMA3D	0.012	NA	NA	422	-	-
SDCBP	0.012	NA	NA	423	-	-
SCUBE2	0.012	NA	NA	424	-	-
SCN8A	0.012	NA	NA	425	-	-
SCN4A	0.012	NA	NA	426	-	-
SBF1	0.012	NA	NA	427	-	-
SAT1	0.012	NA	NA	428	-	-
RPL30	0.012	NA	NA	432	-	-
RPGR	0.012	NA	NA	433	-	PC
ROBO4	0.012	NA	NA	434	-	-
ROBO3	0.012	NA	NA	435	-	-
ROBO2	0.012	NA	NA	436	-	-
RNF19A	0.012	NA	NA	437	-	-
RGS20	0.012	NA	NA	438	-	-
RECQL4	0.012	NA	NA	440	CC	-
RBPMS	0.012	NA	NA	441	-	-
RBM41	0.012	NA	NA	442	-	-
RB1CC1	0.012	NA	NA	443	-	-
RAPGEF6	0.012	NA	NA	444	-	-
RAPGEF1	0.012	NA	NA	445	-	-
RAB37	0.012	NA	NA	446	-	-
RAB2A	0.012	NA	NA	447	-	-
PXMP3	0.012	NA	NA	448	-	-
PUM2	0.012	NA	NA	449	-	-
PTPRA	0.012	NA	NA	451	-	-
PTK2	0.012	NA	NA	452	-	-
PRTFDC1	0.012	NA	NA	453	-	-
PRPS2	0.012	NA	NA	454	-	-
PRKAA2	0.012	NA	NA	456	-	-
PRDX4	0.012	NA	NA	457	-	-
PRDM9	0.012	NA	NA	458	-	-
PPP3CC	0.012	NA	NA	459	-	-
PPP2R2B	0.012	NA	NA	460	-	-
PPP1R3B	0.012	NA	NA	461	-	-
PPP1R3A	0.012	NA	NA	462	-	-
POM121	0.012	NA	NA	463	-	-
PLXND1	0.012	NA	NA	465	-	-
PLK3	0.012	NA	NA	467	-	-
PLEKHA8	0.012	NA	NA	468	-	-
PLCH1	0.012	NA	NA	469	-	-
PLAA	0.012	NA	NA	472	-	-
PKIA	0.012	NA	NA	473	-	-
PIWIL2	0.012	NA	NA	474	-	-
PIWIL1	0.012	NA	NA	475	-	-
PIR	0.012	NA	NA	476	-	-
PEX1	0.012	NA	NA	479	-	-
PDS5B	0.012	NA	NA	480	-	-
PDK3	0.012	NA	NA	481	-	-
PDHA1	0.012	NA	NA	482	-	-
PDE7A	0.012	NA	NA	483	-	-
PDE1C	0.012	NA	NA	484	-	-
PCNT	0.012	NA	NA	485	-	-
PCDHB6	0.012	NA	NA	489	-	-
PBXIP1	0.012	NA	NA	495	-	-
PASK	0.012	NA	NA	496	-	-
PAPPA	0.012	NA	NA	497	-	-
OR5D18	0.012	NA	NA	498	-	-
OR5AS1	0.012	NA	NA	499	-	-
OR52D1	0.012	NA	NA	500	-	-
OR4N2	0.012	NA	NA	501	-	-
OR4C13	0.012	NA	NA	502	-	-
OR4A5	0.012	NA	NA	503	-	-
OR3A1	0.012	NA	NA	504	-	-
OR10J1	0.012	NA	NA	505	-	-
OFD1	0.012	NA	NA	506	-	-
NSMAF	0.012	NA	NA	509	-	-
NR0B1	0.012	NA	NA	511	-	-
NPHS1	0.012	NA	NA	512	-	-
NOD1	0.012	NA	NA	515	-	-
NEFL	0.012	NA	NA	518	-	-
NCALD	0.012	NA	NA	521	-	-
NACAP1	0.012	NA	NA	522	-	-
MYOM1	0.012	NA	NA	523	-	-
MYOCD	0.012	NA	NA	524	-	-
MYH10	0.012	NA	NA	529	-	-
MXRA5	0.012	NA	NA	532	-	-
MTTP	0.012	NA	NA	533	-	-
MTSS1	0.012	NA	NA	534	-	-
MT-CO1	0.012	NA	NA	535	-	-
MSR1	0.012	NA	NA	536	-	-
MSH3	0.012	NA	NA	537	-	-
MSC	0.012	NA	NA	538	-	-
MOXD1	0.012	NA	NA	539	-	-
MKL1	0.012	NA	NA	540	CC	-
MCHR2	0.012	NA	NA	546	-	-
MBTPS2	0.012	NA	NA	547	-	-
MAP3K7	0.012	NA	NA	548	-	-
MAN1A1	0.012	NA	NA	549	-	-
LZTS1	0.012	NA	NA	550	-	-
LYPLA1	0.012	NA	NA	551	-	-
LY96	0.012	NA	NA	552	-	-
LSM1	0.012	NA	NA	553	-	-
LRRC41	0.012	NA	NA	554	-	-
LRP5	0.012	NA	NA	555	-	-
LIMK2	0.012	NA	NA	556	-	-
LIG1	0.012	NA	NA	558	-	-
LCT	0.012	NA	NA	559	-	-
LBR	0.012	NA	NA	560	-	-
KSR1	0.012	NA	NA	565	-	-
KPNA5	0.012	NA	NA	566	-	-
KLK3	0.012	NA	NA	567	-	-
KIF11	0.012	NA	NA	569	-	-
KIAA0907	0.012	NA	NA	570	-	-
KCNV1	0.012	NA	NA	572	-	-
KCNN2	0.012	NA	NA	573	-	-
KCNMA1	0.012	NA	NA	574	-	-
KCNK9	0.012	NA	NA	575	-	-
KCND3	0.012	NA	NA	576	-	-
JPH2	0.012	NA	NA	577	-	-
JAG2	0.012	NA	NA	579	-	-
IRS4	0.012	NA	NA	584	-	-
INHBA	0.012	NA	NA	586	-	-
INADL	0.012	NA	NA	587	-	-
IL3RA	0.012	NA	NA	588	-	-
HUWE1	0.012	NA	NA	589	-	PC
HTR3B	0.012	NA	NA	591	-	-
HOXD10	0.012	NA	NA	593	-	-
HIC1	0.012	NA	NA	597	-	-
HHIP	0.012	NA	NA	598	-	-
HCRTR2	0.012	NA	NA	601	-	-
HCN4	0.012	NA	NA	602	-	-
HCN1	0.012	NA	NA	603	-	-
GUCY2F	0.012	NA	NA	604	-	-
GRIP1	0.012	NA	NA	606	-	-
GPX1	0.012	NA	NA	608	-	-
GPR124	0.012	NA	NA	609	-	-
GPM6B	0.012	NA	NA	610	-	-
GP5	0.012	NA	NA	611	-	-
GDF6	0.012	NA	NA	614	-	-
GCC2	0.012	NA	NA	615	-	-
GARS	0.012	NA	NA	616	-	-
GAN	0.012	NA	NA	617	-	-
GALNT3	0.012	NA	NA	618	-	-
FZD10	0.012	NA	NA	619	-	-
FHOD1	0.012	NA	NA	621	-	-
FBLN2	0.012	NA	NA	624	-	-
EXTL1	0.012	NA	NA	625	-	-
EXOC2	0.012	NA	NA	626	-	-
EPHA7	0.012	NA	NA	630	-	-
EOMES	0.012	NA	NA	631	-	-
ENOX1	0.012	NA	NA	632	-	-
EMILIN2	0.012	NA	NA	633	-	-
EIF2S3	0.012	NA	NA	634	-	-
EIF2AK3	0.012	NA	NA	635	-	-
EBF2	0.012	NA	NA	636	-	-
DYNC1H1	0.012	NA	NA	637	-	-
DTX1	0.012	NA	NA	639	-	-
DSG2	0.012	NA	NA	640	-	-
DPYSL2	0.012	NA	NA	641	-	-
DOCK10	0.012	NA	NA	642	-	-
DLL3	0.012	NA	NA	643	-	-
DLGAP1	0.012	NA	NA	644	-	-
DDX50	0.012	NA	NA	645	-	-
DBH	0.012	NA	NA	647	-	-
CYP7B1	0.012	NA	NA	648	-	-
CYP7A1	0.012	NA	NA	649	-	-
CYP27B1	0.012	NA	NA	650	-	-
CUL3	0.012	NA	NA	651	-	-
CSH1	0.012	NA	NA	653	-	-
CSF2RA	0.012	NA	NA	654	-	-
CPXM2	0.012	NA	NA	655	-	-
COX6C	0.012	NA	NA	656	CC	-
CNOT7	0.012	NA	NA	663	-	-
CNGB3	0.012	NA	NA	665	-	-
CLTCL1	0.012	NA	NA	666	CC	PC
CLCN4	0.012	NA	NA	667	-	-
CLCN3	0.012	NA	NA	668	-	-
CHL1	0.012	NA	NA	669	-	-
CHD5	0.012	NA	NA	670	-	-
CHD1L	0.012	NA	NA	671	-	-
CA1	0.012	NA	NA	676	-	-
C6	0.012	NA	NA	677	-	-
BRF2	0.012	NA	NA	678	-	-
BIRC6	0.012	NA	NA	679	-	-
BICD1	0.012	NA	NA	680	-	-
BAG4	0.012	NA	NA	684	-	-
ATP2B2	0.012	NA	NA	685	-	-
ATOH1	0.012	NA	NA	686	-	-
ASCL3	0.012	NA	NA	687	-	-
ASCC2	0.012	NA	NA	688	-	-
ASAH1	0.012	NA	NA	689	-	-
ARSF	0.012	NA	NA	690	-	-
ARHGEF1	0.012	NA	NA	691	-	-
ARHGAP22	0.012	NA	NA	693	-	-
AQP1	0.012	NA	NA	695	-	-
ANLN	0.012	NA	NA	697	-	-
ANKRD11	0.012	NA	NA	698	-	-
ADRA1A	0.012	NA	NA	701	-	-
ADAMTS5	0.012	NA	NA	703	-	-
ADAMTS19	0.012	NA	NA	704	-	-
ADAM23	0.012	NA	NA	705	-	-
ADAM2	0.012	NA	NA	706	-	-
ABCA4	0.012	NA	NA	709	-	-
A1CF	0.012	NA	NA	710	-	-
ZNF98	0.008	NA	NA	712	-	-
ZNF844	0.008	NA	NA	713	-	PC
ZNF813	0.008	NA	NA	714	-	-
ZNF770	0.008	NA	NA	715	-	-
ZNF737	0.008	NA	NA	716	-	-
ZNF721	0.008	NA	NA	717	-	-
ZNF71	0.008	NA	NA	718	-	-
ZNF707	0.008	NA	NA	719	-	-
ZNF705D	0.008	NA	NA	720	-	-
ZNF7	0.008	NA	NA	721	-	-
ZNF679	0.008	NA	NA	722	-	-
ZNF658B	0.008	NA	NA	723	-	-
ZNF658	0.008	NA	NA	724	-	-
ZNF638	0.008	NA	NA	725	-	-
ZNF626	0.008	NA	NA	726	-	-
ZNF623	0.008	NA	NA	727	-	-
ZNF585B	0.008	NA	NA	728	-	-
ZNF578	0.008	NA	NA	729	-	-
ZNF563	0.008	NA	NA	730	-	-
ZNF549	0.008	NA	NA	731	-	-
ZNF546	0.008	NA	NA	732	-	-
ZNF528	0.008	NA	NA	733	-	-
ZNF517	0.008	NA	NA	734	-	-
ZNF492	0.008	NA	NA	735	-	-
ZNF485	0.008	NA	NA	736	-	-
ZNF484	0.008	NA	NA	737	-	-
ZNF454	0.008	NA	NA	738	-	-
ZNF443	0.008	NA	NA	739	-	-
ZNF439	0.008	NA	NA	740	-	-
ZNF432	0.008	NA	NA	741	-	-
ZNF423	0.008	NA	NA	742	-	-
ZNF416	0.008	NA	NA	743	-	-
ZNF41	0.008	NA	NA	744	-	-
ZNF395	0.008	NA	NA	745	-	-
ZNF37A	0.008	NA	NA	746	-	-
ZNF35	0.008	NA	NA	747	-	-
ZNF33B	0.008	NA	NA	748	-	-
ZNF287	0.008	NA	NA	749	-	-
ZNF276	0.008	NA	NA	750	-	-
ZNF275	0.008	NA	NA	751	-	-
ZNF263	0.008	NA	NA	752	-	-
ZNF219	0.008	NA	NA	753	-	-
ZNF182	0.008	NA	NA	754	-	-
ZNF181	0.008	NA	NA	755	-	-
ZNF134	0.008	NA	NA	756	-	-
ZIC1	0.008	NA	NA	757	-	-
ZHX2	0.008	NA	NA	758	-	-
ZFP90	0.008	NA	NA	759	-	-
ZEB2	0.008	NA	NA	760	-	-
ZBTB4	0.008	NA	NA	761	-	-
ZBTB17	0.008	NA	NA	762	-	-
ZBTB11	0.008	NA	NA	763	-	-
XRN1	0.008	NA	NA	765	-	-
XPO6	0.008	NA	NA	766	-	-
XPO4	0.008	NA	NA	767	-	-
WRN	0.008	NA	NA	768	CC	PC
WNT6	0.008	NA	NA	769	-	-
WNT5A	0.008	NA	NA	770	-	-
WISP2	0.008	NA	NA	771	-	-
WIF1	0.008	NA	NA	772	CC	-
WDR6	0.008	NA	NA	773	-	-
WDR26	0.008	NA	NA	774	-	-
WAPAL	0.008	NA	NA	775	-	-
VSIG4	0.008	NA	NA	776	-	-
VPS41	0.008	NA	NA	777	-	-
VGLL2	0.008	NA	NA	779	-	-
VEGFA	0.008	NA	NA	780	-	-
VANGL2	0.008	NA	NA	783	-	-
UTP15	0.008	NA	NA	784	-	-
USP6	0.008	NA	NA	786	CC	-
UQCRB	0.008	NA	NA	787	-	-
UPP1	0.008	NA	NA	788	-	-
UGT2B15	0.008	NA	NA	789	-	-
UBXN8	0.008	NA	NA	790	-	-
UBR2	0.008	NA	NA	791	-	-
UBE4B	0.008	NA	NA	792	-	-
UBA1	0.008	NA	NA	794	-	-
TXNIP	0.008	NA	NA	795	-	PC
TUBGCP6	0.008	NA	NA	796	-	-
TTBK1	0.008	NA	NA	797	-	-
TRPV6	0.008	NA	NA	800	-	-
TRPV4	0.008	NA	NA	801	-	-
TRPV2	0.008	NA	NA	802	-	-
TRIP4	0.008	NA	NA	806	-	-
TRIM55	0.008	NA	NA	807	-	-
TRIM33	0.008	NA	NA	808	CC	-
TRIB1	0.008	NA	NA	810	-	-
TRHR	0.008	NA	NA	811	-	-
TRGV3	0.008	NA	NA	812	-	-
TRERF1	0.008	NA	NA	813	-	-
TRDN	0.008	NA	NA	814	-	-
TRAPPC2	0.008	NA	NA	815	-	-
TRAK1	0.008	NA	NA	816	-	-
TRAF3IP3	0.008	NA	NA	817	-	-
TRAF3IP2	0.008	NA	NA	818	-	-
TOP1MT	0.008	NA	NA	825	-	-
TNFSF11	0.008	NA	NA	827	-	-
TNFRSF4	0.008	NA	NA	828	-	-
TNFRSF11B	0.008	NA	NA	830	-	-
TNFRSF10D	0.008	NA	NA	831	-	-
TNFRSF10C	0.008	NA	NA	832	-	PC
TNC	0.008	NA	NA	833	-	-
TMSB4X	0.008	NA	NA	834	-	-
TMEM47	0.008	NA	NA	835	-	-
TLR8	0.008	NA	NA	836	-	-
THRAP3	0.008	NA	NA	840	CC	-
TGFBI	0.008	NA	NA	844	-	-
TFAP2B	0.008	NA	NA	847	-	-
TFAM	0.008	NA	NA	848	-	-
TEAD1	0.008	NA	NA	849	-	-
TCF20	0.008	NA	NA	851	-	-
TCEB3B	0.008	NA	NA	852	-	-
TBXA2R	0.008	NA	NA	854	-	-
TBX20	0.008	NA	NA	857	-	-
TBX19	0.008	NA	NA	858	-	-
TBC1D4	0.008	NA	NA	861	-	-
TAX1BP1	0.008	NA	NA	862	-	-
TAS2R5	0.008	NA	NA	863	-	-
TAS2R4	0.008	NA	NA	864	-	-
TAF7L	0.008	NA	NA	865	-	-
TAF1C	0.008	NA	NA	866	-	-
STK35	0.008	NA	NA	871	-	-
STK3	0.008	NA	NA	872	-	-
STIL	0.008	NA	NA	873	-	-
SSH3	0.008	NA	NA	878	-	-
SRRM2	0.008	NA	NA	880	-	-
SPTBN5	0.008	NA	NA	881	-	-
SPTBN4	0.008	NA	NA	882	-	-
SPTBN1	0.008	NA	NA	883	-	-
SPG20	0.008	NA	NA	884	-	-
SPAG16	0.008	NA	NA	885	-	-
SOX7	0.008	NA	NA	887	-	-
SORBS1	0.008	NA	NA	888	-	-
SNX32	0.008	NA	NA	889	-	-
SNX13	0.008	NA	NA	891	-	-
SNW1	0.008	NA	NA	892	-	-
SNRPN	0.008	NA	NA	894	-	-
SNCAIP	0.008	NA	NA	895	-	-
SNAPC4	0.008	NA	NA	896	-	-
SNAP25	0.008	NA	NA	897	-	-
SMS	0.008	NA	NA	898	-	-
SMARCD2	0.008	NA	NA	899	-	-
SMARCC2	0.008	NA	NA	900	-	-
SLK	0.008	NA	NA	902	-	-
SLIT1	0.008	NA	NA	903	-	-
SLC9A3	0.008	NA	NA	904	-	-
SLC6A1	0.008	NA	NA	905	-	-
SLC4A7	0.008	NA	NA	906	-	-
SLC4A3	0.008	NA	NA	907	-	-
SLC3A1	0.008	NA	NA	908	-	-
SLC2A14	0.008	NA	NA	909	-	-
SLC25A6	0.008	NA	NA	910	-	-
SLC25A22	0.008	NA	NA	911	-	-
SLC22A4	0.008	NA	NA	912	-	-
SLC12A4	0.008	NA	NA	913	-	-
SKIV2L2	0.008	NA	NA	914	-	-
SKAP2	0.008	NA	NA	915	-	-
SIX1	0.008	NA	NA	916	-	-
SIGLEC9	0.008	NA	NA	917	-	-
SIGLEC11	0.008	NA	NA	918	-	-
SHH	0.008	NA	NA	919	-	-
SH3KBP1	0.008	NA	NA	921	-	-
SH2D4A	0.008	NA	NA	922	-	-
SH2D3C	0.008	NA	NA	923	-	-
SGOL2	0.008	NA	NA	924	-	-
SFTPC	0.008	NA	NA	925	-	-
SFRS17A	0.008	NA	NA	926	-	-
SFRP4	0.008	NA	NA	927	-	-
SFI1	0.008	NA	NA	928	-	-
SETD1A	0.008	NA	NA	929	-	-
SESN3	0.008	NA	NA	930	-	-
SESN2	0.008	NA	NA	931	-	-
SESN1	0.008	NA	NA	932	-	-
SERPIND1	0.008	NA	NA	933	-	-
SERPINB3	0.008	NA	NA	935	-	-
SERINC1	0.008	NA	NA	936	-	-
2014-09-09	0.008	NA	NA	937	-	-
2014-09-07	0.008	NA	NA	938	-	-
2014-09-04	0.008	NA	NA	939	-	-
SEMG1	0.008	NA	NA	940	-	-
SEMA6D	0.008	NA	NA	941	-	-
SEMA6A	0.008	NA	NA	942	-	-
SEMA4C	0.008	NA	NA	943	-	-
SEMA3E	0.008	NA	NA	944	-	-
SELP	0.008	NA	NA	945	-	-
SECTM1	0.008	NA	NA	946	-	-
SEC16A	0.008	NA	NA	947	-	-
SCARB1	0.008	NA	NA	950	-	-
RXFP1	0.008	NA	NA	952	-	-
RTKN	0.008	NA	NA	953	-	-
RRM2B	0.008	NA	NA	954	-	-
RREB1	0.008	NA	NA	955	-	-
RPS6KB2	0.008	NA	NA	956	-	-
RPS6KA4	0.008	NA	NA	957	-	-
RPS20	0.008	NA	NA	960	-	-
RPS11	0.008	NA	NA	961	-	-
RPN1	0.008	NA	NA	962	CC	-
RPL8	0.008	NA	NA	963	-	-
RPGRIP1	0.008	NA	NA	965	-	-
RPA4	0.008	NA	NA	966	-	-
RP9	0.008	NA	NA	967	-	-
RNF8	0.008	NA	NA	968	-	-
RNF13	0.008	NA	NA	969	-	-
RLBP1	0.008	NA	NA	970	-	-
RING1	0.008	NA	NA	971	-	-
RHOBTB2	0.008	NA	NA	973	-	-
RGS9	0.008	NA	NA	974	-	-
RGS16	0.008	NA	NA	975	-	-
RGPD5	0.008	NA	NA	976	-	-
RERE	0.008	NA	NA	979	-	-
RBPJL	0.008	NA	NA	981	-	-
RBMX	0.008	NA	NA	982	-	PC
RBM7	0.008	NA	NA	983	-	-
RBM10	0.008	NA	NA	984	-	-
RBBP5	0.008	NA	NA	985	-	-
RAPH1	0.008	NA	NA	990	-	-
RAE1	0.008	NA	NA	993	-	-
RAD21	0.008	NA	NA	994	-	PC
RAB9A	0.008	NA	NA	995	-	-
RAB3GAP2	0.008	NA	NA	996	-	-
RAB3GAP1	0.008	NA	NA	997	-	-
PYGL	0.008	NA	NA	998	-	-
PXDN	0.008	NA	NA	999	-	-
PTPRU	0.008	NA	NA	1000	-	-
PTPRT	0.008	NA	NA	1001	-	-
PTPRO	0.008	NA	NA	1002	-	-
PTPRF	0.008	NA	NA	1003	-	-
PTPN4	0.008	NA	NA	1004	-	-
PTPN21	0.008	NA	NA	1005	-	-
PTGFRN	0.008	NA	NA	1007	-	-
PSPC1	0.008	NA	NA	1008	-	-
PSG4	0.008	NA	NA	1009	-	-
PSG2	0.008	NA	NA	1010	-	-
PSG1	0.008	NA	NA	1011	-	-
PRPF8	0.008	NA	NA	1012	-	PC
PRPF19	0.008	NA	NA	1013	-	-
PROZ	0.008	NA	NA	1014	-	-
PROX1	0.008	NA	NA	1015	-	-
PROS1	0.008	NA	NA	1016	-	-
PRKAG1	0.008	NA	NA	1021	-	-
PREP	0.008	NA	NA	1022	-	-
PRDM7	0.008	NA	NA	1023	-	-
PPRC1	0.008	NA	NA	1024	-	-
PPP2R3A	0.008	NA	NA	1025	-	-
PPP2R2A	0.008	NA	NA	1026	-	-
PPP2CB	0.008	NA	NA	1027	-	-
PPP1CA	0.008	NA	NA	1028	-	-
PPL	0.008	NA	NA	1029	-	-
PPFIBP1	0.008	NA	NA	1030	-	-
POU6F2	0.008	NA	NA	1033	-	-
POU4F1	0.008	NA	NA	1034	-	-
PON1	0.008	NA	NA	1035	-	-
POLR3D	0.008	NA	NA	1036	-	-
POLR3A	0.008	NA	NA	1037	-	-
POLG	0.008	NA	NA	1039	-	-
PNOC	0.008	NA	NA	1041	-	-
PML	0.008	NA	NA	1042	CC	-
PLXNB2	0.008	NA	NA	1043	-	-
PLXNA1	0.008	NA	NA	1045	-	-
PLTP	0.008	NA	NA	1046	-	-
PLCZ1	0.008	NA	NA	1047	-	-
PLA2G4A	0.008	NA	NA	1052	-	-
PITRM1	0.008	NA	NA	1054	-	-
PIGO	0.008	NA	NA	1058	-	-
PICK1	0.008	NA	NA	1059	-	-
PI4KB	0.008	NA	NA	1060	-	-
PHKB	0.008	NA	NA	1061	-	-
PHEX	0.008	NA	NA	1062	-	-
PFN2	0.008	NA	NA	1063	-	-
PES1	0.008	NA	NA	1064	-	-
PER3	0.008	NA	NA	1065	-	-
PCM1	0.008	NA	NA	1069	CC	PC
PCK2	0.008	NA	NA	1070	-	-
PCF11	0.008	NA	NA	1071	-	-
PCDHGC3	0.008	NA	NA	1072	-	-
PCDHGA10	0.008	NA	NA	1076	-	-
PCDHB3	0.008	NA	NA	1077	-	-
PCDHA7	0.008	NA	NA	1083	-	-
PCDHA6	0.008	NA	NA	1084	-	-
PCDHA2	0.008	NA	NA	1085	-	-
PCDH9	0.008	NA	NA	1086	-	-
PBK	0.008	NA	NA	1088	-	-
PAXIP1	0.008	NA	NA	1089	-	-
PAX9	0.008	NA	NA	1090	-	-
PARVG	0.008	NA	NA	1091	-	-
PARP4	0.008	NA	NA	1092	-	-
PARP14	0.008	NA	NA	1093	-	-
PARG	0.008	NA	NA	1094	-	-
PARD3B	0.008	NA	NA	1095	-	-
PAPPA2	0.008	NA	NA	1096	-	-
PAN2	0.008	NA	NA	1097	-	-
P4HA1	0.008	NA	NA	1098	-	-
P2RY4	0.008	NA	NA	1099	-	-
OTX1	0.008	NA	NA	1100	-	-
OR9Q2	0.008	NA	NA	1101	-	-
OR9G4	0.008	NA	NA	1102	-	-
OR9A2	0.008	NA	NA	1103	-	-
OR8J1	0.008	NA	NA	1104	-	-
OR8D4	0.008	NA	NA	1105	-	-
OR7A5	0.008	NA	NA	1106	-	-
OR6K6	0.008	NA	NA	1107	-	-
OR5R1	0.008	NA	NA	1108	-	-
OR5L1	0.008	NA	NA	1109	-	-
OR5D16	0.008	NA	NA	1110	-	-
OR5B17	0.008	NA	NA	1111	-	-
OR5B12	0.008	NA	NA	1112	-	-
OR56B1	0.008	NA	NA	1113	-	-
OR52A1	0.008	NA	NA	1114	-	-
OR4S1	0.008	NA	NA	1115	-	-
OR4Q3	0.008	NA	NA	1116	-	-
OR4D6	0.008	NA	NA	1117	-	-
OR4C46	0.008	NA	NA	1118	-	-
OR4C3	0.008	NA	NA	1119	-	-
OR2G6	0.008	NA	NA	1120	-	-
OR2F2	0.008	NA	NA	1121	-	-
OR2AE1	0.008	NA	NA	1122	-	-
OR2A5	0.008	NA	NA	1123	-	-
OR2A14	0.008	NA	NA	1124	-	-
OR2A12	0.008	NA	NA	1125	-	-
OR1M1	0.008	NA	NA	1126	-	-
OR10Z1	0.008	NA	NA	1127	-	-
OR10R2	0.008	NA	NA	1128	-	-
OR10K1	0.008	NA	NA	1129	-	-
OR10G8	0.008	NA	NA	1130	-	-
OPRK1	0.008	NA	NA	1131	-	-
OPN1MW	0.008	NA	NA	1132	-	-
OPN1LW	0.008	NA	NA	1133	-	-
ONECUT1	0.008	NA	NA	1134	-	-
ODF1	0.008	NA	NA	1135	-	-
OASL	0.008	NA	NA	1136	-	-
NTRK3	0.008	NA	NA	1139	CC	-
NT5E	0.008	NA	NA	1140	-	-
NT5C2	0.008	NA	NA	1141	-	-
NRXN3	0.008	NA	NA	1142	-	-
NRXN2	0.008	NA	NA	1143	-	-
NRP2	0.008	NA	NA	1145	-	-
NRG3	0.008	NA	NA	1146	-	-
NRBP1	0.008	NA	NA	1147	-	-
NR2E1	0.008	NA	NA	1148	-	-
NR1I2	0.008	NA	NA	1149	-	-
NPLOC4	0.008	NA	NA	1150	-	-
NOX3	0.008	NA	NA	1151	-	-
NONO	0.008	NA	NA	1156	CC	PC
NLRP1	0.008	NA	NA	1158	-	-
NID2	0.008	NA	NA	1159	-	-
NID1	0.008	NA	NA	1160	-	-
NFYC	0.008	NA	NA	1161	-	-
NFE2L1	0.008	NA	NA	1162	-	-
NES	0.008	NA	NA	1163	-	-
NELL1	0.008	NA	NA	1164	-	-
NEK1	0.008	NA	NA	1165	-	-
NDUFV1	0.008	NA	NA	1166	-	-
NDUFB10	0.008	NA	NA	1167	-	-
NDUFA10	0.008	NA	NA	1168	-	-
NCOA4	0.008	NA	NA	1169	CC	PC
NCKAP1L	0.008	NA	NA	1170	-	-
NCF2	0.008	NA	NA	1171	-	-
NAT2	0.008	NA	NA	1173	-	-
NAT1	0.008	NA	NA	1174	-	-
MYT1L	0.008	NA	NA	1175	-	-
MYO5A	0.008	NA	NA	1178	-	-
MYLK4	0.008	NA	NA	1179	-	-
MYH1	0.008	NA	NA	1180	-	-
MYBPC3	0.008	NA	NA	1181	-	-
MX2	0.008	NA	NA	1182	-	-
MUSK	0.008	NA	NA	1184	-	-
MUC7	0.008	NA	NA	1185	-	-
MTDH	0.008	NA	NA	1187	-	-
MTBP	0.008	NA	NA	1188	-	-
MOS	0.008	NA	NA	1193	-	-
MOAP1	0.008	NA	NA	1194	-	-
MME	0.008	NA	NA	1196	-	-
MLLT3	0.008	NA	NA	1197	CC	PC
MLH3	0.008	NA	NA	1198	-	-
MLC1	0.008	NA	NA	1199	-	-
MID1	0.008	NA	NA	1200	-	-
MGAM	0.008	NA	NA	1201	-	-
MFN1	0.008	NA	NA	1202	-	-
MFGE8	0.008	NA	NA	1203	-	-
METTL3	0.008	NA	NA	1204	-	-
MEOX2	0.008	NA	NA	1205	-	-
MED14	0.008	NA	NA	1206	-	-
MED12L	0.008	NA	NA	1207	-	-
MCM3AP	0.008	NA	NA	1208	-	-
MAZ	0.008	NA	NA	1209	-	-
MASP1	0.008	NA	NA	1210	-	-
MARK4	0.008	NA	NA	1211	-	-
MARCKS	0.008	NA	NA	1212	-	-
MAPRE1	0.008	NA	NA	1213	-	-
MAPKAP1	0.008	NA	NA	1214	-	-
MAPK8IP3	0.008	NA	NA	1215	-	-
MAP3K10	0.008	NA	NA	1216	-	-
MAP1A	0.008	NA	NA	1218	-	-
MAN2A2	0.008	NA	NA	1219	-	-
MAK	0.008	NA	NA	1221	-	-
MAFA	0.008	NA	NA	1222	-	-
LTF	0.008	NA	NA	1224	-	-
LTBR	0.008	NA	NA	1225	-	-
LSM5	0.008	NA	NA	1227	-	-
LRRK1	0.008	NA	NA	1228	-	-
LRP12	0.008	NA	NA	1231	-	-
LRP10	0.008	NA	NA	1232	-	-
LPL	0.008	NA	NA	1233	-	-
LPAR1	0.008	NA	NA	1234	-	-
LMNA	0.008	NA	NA	1235	-	-
LIPG	0.008	NA	NA	1237	-	-
LILRB2	0.008	NA	NA	1238	-	-
LILRA3	0.008	NA	NA	1239	-	-
LHX3	0.008	NA	NA	1240	-	-
LCN2	0.008	NA	NA	1242	-	-
KSR2	0.008	NA	NA	1245	-	-
KRT31	0.008	NA	NA	1246	-	-
KRT15	0.008	NA	NA	1247	-	-
KRIT1	0.008	NA	NA	1249	-	-
KLK6	0.008	NA	NA	1250	-	-
KLHL9	0.008	NA	NA	1251	-	-
KLHL2	0.008	NA	NA	1252	-	-
KLHL13	0.008	NA	NA	1253	-	-
KLF5	0.008	NA	NA	1254	-	-
KLF4	0.008	NA	NA	1255	-	-
KIR3DL1	0.008	NA	NA	1256	-	-
KIF3B	0.008	NA	NA	1257	-	-
KIF2B	0.008	NA	NA	1258	-	-
KIF23	0.008	NA	NA	1259	-	-
KIF21A	0.008	NA	NA	1260	-	-
KIF1B	0.008	NA	NA	1261	-	-
KIF13B	0.008	NA	NA	1262	-	-
KIAA1683	0.008	NA	NA	1263	-	-
KIAA0146	0.008	NA	NA	1264	-	-
KHDRBS3	0.008	NA	NA	1265	-	-
KEAP1	0.008	NA	NA	1266	-	PC
KCNQ3	0.008	NA	NA	1267	-	-
KCNH7	0.008	NA	NA	1268	-	-
KCNG2	0.008	NA	NA	1270	-	-
KCNG1	0.008	NA	NA	1271	-	-
KCNAB1	0.008	NA	NA	1272	-	-
KCNA5	0.008	NA	NA	1273	-	-
KAL1	0.008	NA	NA	1274	-	-
JAZF1	0.008	NA	NA	1275	CC	-
ITSN1	0.008	NA	NA	1277	-	-
ITPK1	0.008	NA	NA	1278	-	-
ITIH2	0.008	NA	NA	1279	-	-
IRF4	0.008	NA	NA	1291	CC	-
IREB2	0.008	NA	NA	1293	-	-
IRAK2	0.008	NA	NA	1294	-	-
IMP4	0.008	NA	NA	1296	-	-
ILVBL	0.008	NA	NA	1297	-	-
IL4R	0.008	NA	NA	1300	-	-
IL27RA	0.008	NA	NA	1301	-	-
IL27	0.008	NA	NA	1302	-	-
IL20RB	0.008	NA	NA	1303	-	-
IL17RA	0.008	NA	NA	1304	-	-
IGSF1	0.008	NA	NA	1306	-	-
IFITM3	0.008	NA	NA	1307	-	-
IBTK	0.008	NA	NA	1310	-	-
HTR6	0.008	NA	NA	1311	-	-
HTR2C	0.008	NA	NA	1312	-	-
HTR2A	0.008	NA	NA	1313	-	-
HTR1A	0.008	NA	NA	1314	-	-
HSPA8	0.008	NA	NA	1315	-	PC
HSPA4	0.008	NA	NA	1316	-	-
HSF1	0.008	NA	NA	1317	-	-
HSD17B2	0.008	NA	NA	1318	-	-
HSBP1	0.008	NA	NA	1319	-	-
HR	0.008	NA	NA	1320	-	-
HPN	0.008	NA	NA	1321	-	-
HOXA9	0.008	NA	NA	1322	CC	-
HOXA7	0.008	NA	NA	1323	-	-
HOXA4	0.008	NA	NA	1325	-	-
HOXA3	0.008	NA	NA	1326	-	-
HOXA2	0.008	NA	NA	1327	-	-
HOXA13	0.008	NA	NA	1328	CC	-
HOXA11	0.008	NA	NA	1329	CC	-
HOXA1	0.008	NA	NA	1330	-	-
HOOK2	0.008	NA	NA	1331	-	-
HLA-F	0.008	NA	NA	1333	-	-
HKDC1	0.008	NA	NA	1334	-	-
HIST2H2BE	0.008	NA	NA	1337	-	-
HIST1H2BN	0.008	NA	NA	1338	-	-
HIST1H1A	0.008	NA	NA	1340	-	-
HDAC9	0.008	NA	NA	1342	-	-
HDAC6	0.008	NA	NA	1343	-	-
HDAC5	0.008	NA	NA	1344	-	-
H1F0	0.008	NA	NA	1345	-	-
GUCY2C	0.008	NA	NA	1346	-	-
GTSE1	0.008	NA	NA	1347	-	-
GTF3C1	0.008	NA	NA	1348	-	-
GSTM5	0.008	NA	NA	1349	-	-
GSR	0.008	NA	NA	1350	-	-
GSK3A	0.008	NA	NA	1351	-	-
GRM7	0.008	NA	NA	1352	-	-
GRK1	0.008	NA	NA	1355	-	-
GRIK4	0.008	NA	NA	1357	-	-
GRIK2	0.008	NA	NA	1358	-	-
GRIK1	0.008	NA	NA	1359	-	-
GRIA4	0.008	NA	NA	1360	-	-
GPR50	0.008	NA	NA	1361	-	-
GPR37L1	0.008	NA	NA	1362	-	-
GPR143	0.008	NA	NA	1363	-	-
GPC3	0.008	NA	NA	1364	CC	-
GP9	0.008	NA	NA	1365	-	-
GNRHR	0.008	NA	NA	1366	-	-
GNRH1	0.008	NA	NA	1367	-	-
GMIP	0.008	NA	NA	1370	-	-
GJA8	0.008	NA	NA	1371	-	-
GJA5	0.008	NA	NA	1372	-	-
GJA1	0.008	NA	NA	1373	-	-
GHRHR	0.008	NA	NA	1374	-	-
GH2	0.008	NA	NA	1375	-	-
GGA1	0.008	NA	NA	1376	-	-
GFRA2	0.008	NA	NA	1377	-	-
GCK	0.008	NA	NA	1378	-	-
GCC1	0.008	NA	NA	1379	-	-
GBF1	0.008	NA	NA	1380	-	-
GBE1	0.008	NA	NA	1381	-	-
GALNS	0.008	NA	NA	1382	-	-
GABRB2	0.008	NA	NA	1384	-	-
FZD9	0.008	NA	NA	1387	-	-
FZD3	0.008	NA	NA	1389	-	-
FRYL	0.008	NA	NA	1391	-	-
FRAS1	0.008	NA	NA	1392	-	-
FPR2	0.008	NA	NA	1393	-	-
FOXP2	0.008	NA	NA	1394	-	-
FOXG1	0.008	NA	NA	1395	-	-
FOXF1	0.008	NA	NA	1396	-	-
FLII	0.008	NA	NA	1403	-	-
FKBP4	0.008	NA	NA	1404	-	-
FHL5	0.008	NA	NA	1405	-	-
FGL1	0.008	NA	NA	1406	-	-
FGF9	0.008	NA	NA	1408	-	-
FGF5	0.008	NA	NA	1409	-	-
FGF23	0.008	NA	NA	1410	-	-
FGF20	0.008	NA	NA	1411	-	-
FGF17	0.008	NA	NA	1412	-	-
FGD3	0.008	NA	NA	1413	-	-
FCGR3A	0.008	NA	NA	1414	-	-
FBXO34	0.008	NA	NA	1415	-	-
FBXL7	0.008	NA	NA	1416	-	-
FBXL4	0.008	NA	NA	1417	-	-
FBLN1	0.008	NA	NA	1419	-	-
FAT1	0.008	NA	NA	1420	-	-
FARSB	0.008	NA	NA	1421	-	-
FANCB	0.008	NA	NA	1423	-	-
FAM120B	0.008	NA	NA	1424	-	-
F7	0.008	NA	NA	1425	-	-
EYA2	0.008	NA	NA	1426	-	-
EYA1	0.008	NA	NA	1427	-	-
EXT2	0.008	NA	NA	1428	CC	-
EXT1	0.008	NA	NA	1429	CC	-
EXOSC4	0.008	NA	NA	1430	-	-
EXOSC10	0.008	NA	NA	1431	-	-
EXOC1	0.008	NA	NA	1432	-	-
EVPL	0.008	NA	NA	1433	-	-
ETV5	0.008	NA	NA	1434	CC	-
EPRS	0.008	NA	NA	1438	-	-
EPHB3	0.008	NA	NA	1439	-	-
EPHA1	0.008	NA	NA	1440	-	-
EPB49	0.008	NA	NA	1441	-	-
EP400	0.008	NA	NA	1442	-	-
EMD	0.008	NA	NA	1443	-	-
EIF3E	0.008	NA	NA	1444	-	-
EIF1AX	0.008	NA	NA	1445	-	-
EHHADH	0.008	NA	NA	1446	-	-
EGR3	0.008	NA	NA	1447	-	-
EEF2K	0.008	NA	NA	1449	-	-
EEA1	0.008	NA	NA	1451	-	-
ECSIT	0.008	NA	NA	1452	-	-
DYRK1B	0.008	NA	NA	1453	-	-
DYRK1A	0.008	NA	NA	1454	-	-
DUSP8	0.008	NA	NA	1455	-	-
DUSP4	0.008	NA	NA	1456	-	-
DUSP16	0.008	NA	NA	1457	-	-
DPYS	0.008	NA	NA	1459	-	-
DOK2	0.008	NA	NA	1460	-	-
DOCK2	0.008	NA	NA	1461	-	PC
DNMT3A	0.008	NA	NA	1462	CC	PC
DNM1L	0.008	NA	NA	1464	-	-
DNAH5	0.008	NA	NA	1465	-	-
DNAH11	0.008	NA	NA	1466	-	-
DMTF1	0.008	NA	NA	1467	-	-
DMBT1	0.008	NA	NA	1468	-	-
DLX6	0.008	NA	NA	1469	-	-
DLX4	0.008	NA	NA	1470	-	-
DLGAP2	0.008	NA	NA	1471	-	-
DKK2	0.008	NA	NA	1472	-	-
DISP1	0.008	NA	NA	1473	-	-
DIS3	0.008	NA	NA	1474	-	-
DHX40	0.008	NA	NA	1475	-	-
DHX33	0.008	NA	NA	1476	-	-
DGKI	0.008	NA	NA	1477	-	-
DGKH	0.008	NA	NA	1478	-	-
DGKB	0.008	NA	NA	1479	-	-
DGCR8	0.008	NA	NA	1480	-	-
DDX53	0.008	NA	NA	1481	-	-
DDX3X	0.008	NA	NA	1482	-	-
DDX19B	0.008	NA	NA	1483	-	-
DDX10	0.008	NA	NA	1484	CC	-
DCTN6	0.008	NA	NA	1485	-	-
DCC	0.008	NA	NA	1486	-	-
DCBLD1	0.008	NA	NA	1487	-	-
DACT1	0.008	NA	NA	1488	-	-
DAB1	0.008	NA	NA	1489	-	-
DAAM2	0.008	NA	NA	1490	-	-
CYP2F1	0.008	NA	NA	1492	-	-
CYP2B6	0.008	NA	NA	1494	-	-
CYP19A1	0.008	NA	NA	1495	-	-
CYP11B1	0.008	NA	NA	1496	-	-
CYFIP2	0.008	NA	NA	1497	-	-
CYFIP1	0.008	NA	NA	1498	-	-
CYCS	0.008	NA	NA	1499	-	-
CYC1	0.008	NA	NA	1500	-	-
CUX1	0.008	NA	NA	1501	-	-
CUL2	0.008	NA	NA	1502	-	-
CSPG4	0.008	NA	NA	1504	-	-
CSNK1A1L	0.008	NA	NA	1505	-	-
CRY2	0.008	NA	NA	1507	-	-
CRMP1	0.008	NA	NA	1508	-	-
CRHR2	0.008	NA	NA	1509	-	-
CRH	0.008	NA	NA	1510	-	-
CREB5	0.008	NA	NA	1511	-	-
CREB3	0.008	NA	NA	1512	-	-
CPT1C	0.008	NA	NA	1513	-	-
CP	0.008	NA	NA	1514	-	-
COPB2	0.008	NA	NA	1515	-	-
COPB1	0.008	NA	NA	1516	-	-
COL9A1	0.008	NA	NA	1518	-	-
COL4A5	0.008	NA	NA	1521	-	-
COIL	0.008	NA	NA	1524	-	-
COG6	0.008	NA	NA	1525	-	-
CNR1	0.008	NA	NA	1526	-	-
CNKSR2	0.008	NA	NA	1527	-	-
CNGA4	0.008	NA	NA	1528	-	-
CNDP1	0.008	NA	NA	1529	-	-
CLU	0.008	NA	NA	1530	-	-
CLSTN2	0.008	NA	NA	1532	-	-
CLK3	0.008	NA	NA	1533	-	-
CLIP1	0.008	NA	NA	1534	-	PC
CLDN9	0.008	NA	NA	1535	-	-
CLDN23	0.008	NA	NA	1536	-	-
CKMT2	0.008	NA	NA	1537	-	-
CHRND	0.008	NA	NA	1538	-	-
CHRNB4	0.008	NA	NA	1539	-	-
CHRNA6	0.008	NA	NA	1540	-	-
CHRNA4	0.008	NA	NA	1541	-	-
CHRNA2	0.008	NA	NA	1542	-	-
CHRAC1	0.008	NA	NA	1543	-	-
CHN2	0.008	NA	NA	1544	-	-
CHDH	0.008	NA	NA	1545	-	-
CGA	0.008	NA	NA	1547	-	-
CFHR3	0.008	NA	NA	1548	-	-
CETN2	0.008	NA	NA	1549	-	-
CEP63	0.008	NA	NA	1550	-	-
CEP290	0.008	NA	NA	1551	-	-
CEP152	0.008	NA	NA	1552	-	-
CENPT	0.008	NA	NA	1553	-	-
CENPP	0.008	NA	NA	1554	-	-
CENPN	0.008	NA	NA	1555	-	-
CENPJ	0.008	NA	NA	1556	-	-
CENPI	0.008	NA	NA	1557	-	-
CELSR3	0.008	NA	NA	1558	-	-
CEBPD	0.008	NA	NA	1560	-	-
CDKN2A	0.008	NA	NA	1562	CC	PC
CDH19	0.008	NA	NA	1566	-	-
CDH16	0.008	NA	NA	1568	-	-
CDC42EP1	0.008	NA	NA	1572	-	-
CDC40	0.008	NA	NA	1573	-	-
CD99	0.008	NA	NA	1576	-	-
CD93	0.008	NA	NA	1577	-	-
CD48	0.008	NA	NA	1578	-	-
CD46	0.008	NA	NA	1579	-	-
CD163	0.008	NA	NA	1581	-	-
CCNE2	0.008	NA	NA	1582	-	-
CCNC	0.008	NA	NA	1583	-	-
CCL3L1	0.008	NA	NA	1584	-	-
CCKAR	0.008	NA	NA	1585	-	-
CBX4	0.008	NA	NA	1586	-	-
CBX3	0.008	NA	NA	1587	-	-
CATSPER2	0.008	NA	NA	1588	-	-
CAT	0.008	NA	NA	1589	-	-
CASC5	0.008	NA	NA	1591	-	-
CAP2	0.008	NA	NA	1592	-	-
CAND2	0.008	NA	NA	1593	-	-
CACNB4	0.008	NA	NA	1594	-	-
CACNB2	0.008	NA	NA	1595	-	-
CACNB1	0.008	NA	NA	1596	-	-
CACNA1F	0.008	NA	NA	1599	-	-
CA9	0.008	NA	NA	1600	-	-
BUB1	0.008	NA	NA	1601	-	-
BTN3A3	0.008	NA	NA	1602	-	-
BTK	0.008	NA	NA	1603	-	-
BRWD1	0.008	NA	NA	1604	-	-
BRE	0.008	NA	NA	1605	-	-
BRCC3	0.008	NA	NA	1606	-	-
BPTF	0.008	NA	NA	1607	-	-
BPNT1	0.008	NA	NA	1608	-	-
BNIP3L	0.008	NA	NA	1609	-	-
BNIP1	0.008	NA	NA	1610	-	-
BNC2	0.008	NA	NA	1611	-	-
BNC1	0.008	NA	NA	1612	-	-
BMP7	0.008	NA	NA	1613	-	-
BMP6	0.008	NA	NA	1614	-	-
BMP5	0.008	NA	NA	1615	-	-
BMP1	0.008	NA	NA	1616	-	-
BIN3	0.008	NA	NA	1618	-	-
BICD2	0.008	NA	NA	1619	-	-
BDP1	0.008	NA	NA	1620	-	-
BCL11A	0.008	NA	NA	1621	CC	-
BCAR3	0.008	NA	NA	1622	-	-
BAZ2B	0.008	NA	NA	1623	-	-
BAZ1B	0.008	NA	NA	1624	-	-
BACH2	0.008	NA	NA	1625	-	-
B4GALT1	0.008	NA	NA	1626	-	-
B3GAT3	0.008	NA	NA	1627	-	-
AXL	0.008	NA	NA	1628	-	-
AXIN2	0.008	NA	NA	1629	-	PC
ATP8B2	0.008	NA	NA	1631	-	-
ATP6V1B2	0.008	NA	NA	1632	-	-
ATP6AP2	0.008	NA	NA	1634	-	-
ATP5A1	0.008	NA	NA	1635	-	-
ATP2B4	0.008	NA	NA	1636	-	-
ATIC	0.008	NA	NA	1637	CC	-
ATG5	0.008	NA	NA	1638	-	-
ATG12	0.008	NA	NA	1639	-	-
ATAD2	0.008	NA	NA	1640	-	-
ASPH	0.008	NA	NA	1641	-	-
ASCC3	0.008	NA	NA	1642	-	-
ASB2	0.008	NA	NA	1643	-	-
ARNT	0.008	NA	NA	1644	CC	-
ARID4B	0.008	NA	NA	1645	-	-
ARHGEF6	0.008	NA	NA	1646	-	PC
ARHGEF5	0.008	NA	NA	1647	-	-
ARHGEF2	0.008	NA	NA	1648	-	-
ARHGEF15	0.008	NA	NA	1649	-	-
ARHGAP15	0.008	NA	NA	1651	-	-
ARHGAP11B	0.008	NA	NA	1652	-	-
ARFGAP2	0.008	NA	NA	1653	-	-
ARAF	0.008	NA	NA	1655	-	-
APLP1	0.008	NA	NA	1656	-	-
AP4B1	0.008	NA	NA	1658	-	-
AP3B2	0.008	NA	NA	1659	-	-
ANKRD6	0.008	NA	NA	1661	-	-
ANK3	0.008	NA	NA	1663	-	-
AMIGO2	0.008	NA	NA	1665	-	-
AMELX	0.008	NA	NA	1666	-	-
ALX3	0.008	NA	NA	1667	-	-
ALPI	0.008	NA	NA	1668	-	-
ALMS1	0.008	NA	NA	1669	-	-
AKAP11	0.008	NA	NA	1670	-	-
AGTR1	0.008	NA	NA	1671	-	-
AGL	0.008	NA	NA	1672	-	-
AGFG1	0.008	NA	NA	1673	-	-
AGAP3	0.008	NA	NA	1674	-	-
AGA	0.008	NA	NA	1675	-	-
ADRA2A	0.008	NA	NA	1676	-	-
ADRA1D	0.008	NA	NA	1677	-	-
ADRA1B	0.008	NA	NA	1678	-	-
ADORA1	0.008	NA	NA	1679	-	-
ADNP	0.008	NA	NA	1680	-	-
ADCY9	0.008	NA	NA	1681	-	-
ADAMTS2	0.008	NA	NA	1684	-	-
ADAMTS18	0.008	NA	NA	1685	-	-
ADAMTS16	0.008	NA	NA	1686	-	-
ADAMTS14	0.008	NA	NA	1687	-	-
ADAMTS13	0.008	NA	NA	1688	-	-
ADAMTS12	0.008	NA	NA	1689	-	-
ADAMTS1	0.008	NA	NA	1690	-	-
ACVR2A	0.008	NA	NA	1692	-	-
ACTL6B	0.008	NA	NA	1694	-	-
ACSL6	0.008	NA	NA	1696	-	-
ACE	0.008	NA	NA	1697	-	-
ACADS	0.008	NA	NA	1698	-	-
ACAA1	0.008	NA	NA	1699	-	-
ABR	0.008	NA	NA	1700	-	-
ABLIM1	0.008	NA	NA	1701	-	-
ABCC3	0.008	NA	NA	1703	-	-
ZZZ3	0.004	NA	NA	1705	-	-
ZYX	0.004	NA	NA	1706	-	-
ZXDC	0.004	NA	NA	1707	-	-
ZWINT	0.004	NA	NA	1708	-	-
ZRANB1	0.004	NA	NA	1709	-	-
ZNF93	0.004	NA	NA	1710	-	-
ZNF92	0.004	NA	NA	1711	-	-
ZNF90	0.004	NA	NA	1712	-	-
ZNF860	0.004	NA	NA	1713	-	-
ZNF85	0.004	NA	NA	1714	-	-
ZNF846	0.004	NA	NA	1715	-	-
ZNF841	0.004	NA	NA	1716	-	-
ZNF81	0.004	NA	NA	1717	-	-
ZNF79	0.004	NA	NA	1718	-	-
ZNF787	0.004	NA	NA	1719	-	-
ZNF782	0.004	NA	NA	1720	-	-
ZNF780B	0.004	NA	NA	1721	-	-
ZNF778	0.004	NA	NA	1722	-	-
ZNF774	0.004	NA	NA	1723	-	-
ZNF773	0.004	NA	NA	1724	-	-
ZNF772	0.004	NA	NA	1725	-	-
ZNF765	0.004	NA	NA	1726	-	-
ZNF749	0.004	NA	NA	1727	-	-
ZNF716	0.004	NA	NA	1728	-	-
ZNF714	0.004	NA	NA	1729	-	-
ZNF713	0.004	NA	NA	1730	-	-
ZNF708	0.004	NA	NA	1731	-	-
ZNF701	0.004	NA	NA	1732	-	-
ZNF696	0.004	NA	NA	1733	-	-
ZNF682	0.004	NA	NA	1734	-	-
ZNF681	0.004	NA	NA	1735	-	-
ZNF678	0.004	NA	NA	1736	-	-
ZNF676	0.004	NA	NA	1737	-	-
ZNF675	0.004	NA	NA	1738	-	-
ZNF670	0.004	NA	NA	1739	-	-
ZNF668	0.004	NA	NA	1740	-	-
ZNF665	0.004	NA	NA	1741	-	-
ZNF664	0.004	NA	NA	1742	-	-
ZNF660	0.004	NA	NA	1743	-	-
ZNF652	0.004	NA	NA	1744	-	-
ZNF629	0.004	NA	NA	1745	-	-
ZNF628	0.004	NA	NA	1746	-	-
ZNF621	0.004	NA	NA	1747	-	-
ZNF615	0.004	NA	NA	1748	-	-
ZNF614	0.004	NA	NA	1749	-	-
ZNF611	0.004	NA	NA	1750	-	-
ZNF610	0.004	NA	NA	1751	-	-
ZNF606	0.004	NA	NA	1752	-	-
ZNF600	0.004	NA	NA	1753	-	-
ZNF596	0.004	NA	NA	1754	-	-
ZNF595	0.004	NA	NA	1755	-	-
ZNF594	0.004	NA	NA	1756	-	-
ZNF592	0.004	NA	NA	1757	-	-
ZNF584	0.004	NA	NA	1758	-	-
ZNF583	0.004	NA	NA	1759	-	-
[truncated: 2,146 more rows]

## Sheet: Bladder Cancer
Gene	Mutation_Frequency	OncoIMPACT_Rank	DriverNET_Rank	Frequency_Rank	Cancer_Census	Pan_Cancer_Driver
TTN	0.591	1	28	1	-	-
TP53	0.504	2	1	2	CC	PC
PIK3CA	0.205	3	2	7	CC	PC
EP300	0.165	4	5	15	CC	PC
FGFR3	0.142	5	16	33	CC	PC
ARID1A	0.268	6	30	5	CC	PC
RB1	0.118	7	NA	47	CC	PC
RXRA	0.094	8	NA	91	-	PC
E2F3	0.15	9	NA	27	-	-
F11R	0.11	10	NA	65	-	-
CREBBP	0.134	11	4	39	CC	-
PPARG	0.094	12	NA	94	CC	-
CDKN2A	0.268	13	7	4	CC	PC
ERBB3	0.11	14	NA	66	-	-
PRKY	0.134	15	NA	36	-	-
DMD	0.071	16	NA	259	-	PC
LAMA3	0.102	17	NA	77	-	-
PTK2B	0.055	18	NA	409	-	-
NCOR1	0.102	19	NA	74	-	PC
LAMA2	0.102	20	NA	78	-	-
ERBB2	0.102	21	NA	81	CC	PC
USF1	0.11	22	NA	58	-	-
GLI3	0.071	23	NA	247	-	-
NOTCH2	0.063	24	NA	310	CC	-
EGFR	0.063	25	13	341	CC	PC
RANBP2	0.063	26	NA	300	-	PC
PDGFRA	0.055	27	NA	424	CC	PC
ITGA10	0.047	28	NA	714	-	-
RXRG	0.079	29	NA	166	-	-
FGFR1	0.055	30	NA	480	CC	-
NCOA1	0.055	31	NA	440	CC	-
VCAN	0.071	32	NA	206	-	-
CTTN	0.094	33	NA	107	-	PC
CDH1	0.039	34	NA	1152	CC	PC
ITGA4	0.047	35	NA	712	-	-
POU2F1	0.047	36	NA	633	-	-
CDH23	0.071	37	NA	268	-	-
PIAS3	0.047	38	NA	638	-	-
GLI1	0.031	39	NA	1669	-	-
SMARCB1	0.039	40	NA	865	CC	-
COL27A1	0.055	41	NA	507	-	-
DAZ4	0.173	42	NA	14	-	-
GATA4	0.039	43	NA	1069	-	-
LAMA1	0.047	44	NA	699	-	-
PGR	0.039	45	NA	929	-	-
CDKN2B	0.228	46	NA	6	-	-
PIP5K1A	0.055	47	27	421	-	PC
CRKL	0.024	48	NA	2799	-	-
NCOR2	0.079	49	NA	176	-	PC
TNR	0.071	50	NA	212	-	-
CTNNB1	0.031	51	26	1753	CC	PC
ATM	0.118	52	NA	56	CC	PC
GLI2	0.031	53	NA	1668	-	-
GDNF	0.031	54	NA	1673	-	-
PABPC1	0.087	55	NA	129	-	PC
RASA1	0.031	56	NA	1396	-	PC
RHOA	0.039	57	24	887	-	PC
ITGB4	0.039	58	NA	1026	-	-
NOTCH1	0.047	59	NA	662	CC	PC
ACTB	0.039	60	NA	1211	-	-
LAMB1	0.031	61	NA	1592	-	-
HSP90AA1	0.063	62	15	334	-	-
CDKN1A	0.15	63	12	29	-	PC
CELSR3	0.118	64	NA	54	-	-
PIK3C2A	0.055	65	NA	422	-	-
PTEN	0.039	66	NA	907	CC	PC
PPP2CB	0.031	67	NA	1441	-	-
ITGA5	0.031	68	NA	1614	-	-
CUL1	0.055	69	45	500	-	PC
MLLT4	0.024	70	NA	2454	CC	PC
ACTA1	0.031	71	NA	1889	-	-
PRKX	0.024	72	NA	2251	-	-
MITF	0.024	73	NA	2456	CC	-
CCNE1	0.071	74	NA	269	CC	-
HRAS	0.047	75	20	719	CC	PC
FLNA	0.039	76	NA	1077	-	-
TLE1	0.031	77	NA	1301	-	-
PRKDC	0.063	78	NA	301	-	-
ANK1	0.079	79	NA	204	-	-
GLIS3	0.016	80	NA	4180	-	-
LAMB2	0.031	81	NA	1591	-	-
SMARCC2	0.055	82	NA	392	-	-
LAMC3	0.031	83	NA	1589	-	-
FGFR4	0.024	84	NA	2700	-	-
RPS6KA5	0.031	85	NA	1372	-	-
MYC	0.039	86	NA	985	CC	-
ITGB2	0.016	87	NA	4032	-	-
NF1	0.087	88	NA	135	CC	PC
PIK3CG	0.024	89	NA	2302	-	PC
PAX6	0.016	90	NA	3703	-	-
KDR	0.063	91	NA	326	CC	-
EGF	0.031	92	NA	1708	-	-
NUP210	0.047	93	NA	660	-	-
SRCAP	0.102	94	NA	70	-	-
NUP153	0.063	95	NA	308	-	-
SRC	0.031	96	NA	1326	-	-
LAMC1	0.039	97	NA	1014	-	-
PLCB1	0.031	98	14	1453	-	-
SMARCE1	0.024	99	NA	2118	-	-
PLCB3	0.039	100	NA	924	-	-
RYR2	0.157	101	NA	16	-	-
LAMB4	0.024	102	NA	2506	-	-
PAK3	0.039	103	NA	948	-	-
ACTN4	0.039	104	NA	1210	-	-
IGF1R	0.039	105	NA	1040	-	-
ETS1	0.016	106	NA	4271	-	-
FOS	0.016	107	25	4230	-	-
TBL1X	0.039	108	NA	856	-	-
ZYX	0.008	109	NA	4703	-	-
XAB2	0.024	110	NA	1966	-	-
PIP4K2C	0.024	111	NA	2298	-	-
NFATC2	0.039	112	NA	972	-	-
PAK7	0.016	113	NA	3710	-	-
CBX4	0.024	114	NA	2876	-	-
TNS1	0.063	115	NA	288	-	-
UTRN	0.063	116	NA	283	-	-
ANK2	0.094	117	NA	111	-	-
PI4KA	0.024	118	NA	2306	-	-
PIK3R2	0.008	119	NA	5542	-	-
VEGFB	0.016	120	NA	3108	-	-
NFATC1	0.031	121	NA	1526	-	-
COL4A4	0.047	122	NA	765	-	-
LAMA5	0.063	123	NA	321	-	-
NCSTN	0.11	124	NA	62	-	-
MED15	0.063	125	NA	318	-	-
PRKAG1	0.024	126	NA	2252	-	-
ITGAM	0.024	127	NA	2552	-	-
MET	0.031	128	NA	1556	CC	-
FADD	0.079	129	NA	191	-	-
COL18A1	0.039	130	NA	1135	-	PC
SMARCA5	0.024	131	NA	2119	-	-
APBA2	0.016	132	NA	4626	-	-
SHC1	0.016	133	NA	3384	-	-
PGM1	0.024	134	NA	2307	-	-
S100A1	0.016	135	NA	3448	-	-
APH1A	0.047	136	NA	793	-	-
COL1A2	0.016	137	NA	4422	-	-
GLIS1	0.031	138	NA	1667	-	-
FN1	0.055	139	NA	479	-	PC
SUV39H1	0.016	140	NA	3268	-	-
POLA1	0.039	141	NA	919	-	-
NR0B1	0.016	142	NA	3817	-	-
GATA1	0.024	143	NA	2679	CC	-
PYGO1	0.024	144	NA	2230	-	-
PBX1	0.055	145	NA	428	CC	-
TTC37	0.031	146	NA	1286	-	-
SIAH2	0.008	147	NA	5210	-	-
HABP4	0.008	148	NA	6235	-	-
F5	0.102	149	NA	80	-	-
ARHGEF7	0.016	150	NA	4606	-	-
RPS6KA3	0.031	151	NA	1373	-	-
APP	0.008	152	NA	6920	-	-
SMARCA2	0.079	153	NA	161	-	-
HIF1A	0.008	154	NA	6215	-	-
ABL1	0.031	155	NA	1892	CC	PC
XPC	0.016	156	NA	3087	CC	-
SP1	0.016	157	NA	3322	-	-
SMARCA4	0.087	158	NA	119	CC	PC
TP73	0.016	159	NA	3194	-	-
NGF	0.024	160	NA	2408	-	-
ADRBK1	0.008	161	NA	6979	-	-
SF3B1	0.055	162	NA	399	CC	PC
SMAD4	0.016	163	NA	3347	-	PC
MYOD1	0.008	164	NA	5842	-	-
ITGBL1	0.016	165	NA	4030	-	-
RPS6KA1	0.008	166	NA	5289	-	-
SP3	0.016	167	NA	3320	-	-
GATA3	0.047	168	NA	732	CC	PC
MDC1	0.079	169	NA	181	-	PC
NRXN1	0.063	170	NA	309	-	-
GRIN2A	0.071	171	NA	244	-	-
MLLT6	0.055	172	NA	447	CC	-
OTX2	0.008	173	NA	5625	-	-
PLCB4	0.016	174	NA	3626	-	-
PIAS4	0.016	175	NA	3643	-	-
NGFR	0.016	176	NA	3836	-	-
ACTN3	0.016	177	NA	4683	-	-
TERT	0.039	178	NA	852	-	-
MYST4	0.031	179	NA	1533	CC	-
ERBB4	0.031	180	NA	1700	-	-
IL6ST	0.039	181	NA	1035	CC	-
SIX2	0.016	182	NA	3377	-	-
BLK	0.055	183	NA	529	-	-
NCOA6	0.063	184	NA	313	-	-
TBX2	0.024	185	NA	2051	-	-
ACACA	0.102	186	8	87	-	-
ITGB8	0.024	187	NA	2549	-	-
AGRN	0.024	188	NA	2950	-	-
PLAT	0.031	189	NA	1454	-	-
COL4A5	0.024	190	NA	2811	-	-
ARHGEF6	0.024	191	NA	2927	-	PC
MAPK3	0.031	192	9	1570	-	-
ITGB1	0.008	193	NA	6090	-	-
EIF4E	0.008	194	NA	6459	-	-
ITGA2	0.031	195	NA	1615	-	-
MYST3	0.055	196	NA	441	-	-
PCDH11Y	0.157	197	NA	17	-	-
TBX5	0.039	198	NA	854	-	-
PAK4	0.024	199	NA	2337	-	-
NCAM1	0.031	200	NA	1530	-	-
CTSS	0.063	201	NA	346	-	-
LAMC2	0.008	202	NA	6005	-	-
NFKBIB	0.039	203	NA	970	-	-
MLL	0.142	204	NA	32	CC	PC
ARL15	0.008	205	NA	6900	-	-
NOTCH3	0.024	206	NA	2400	-	-
RXRB	0.008	207	NA	5273	-	-
ROBO1	0.055	208	NA	403	-	-
MED13L	0.031	209	NA	1562	-	-
HOXC13	0.008	210	NA	6175	CC	-
FLNB	0.039	211	NA	1076	-	-
MED12	0.087	212	NA	137	CC	PC
ITGAE	0.024	213	NA	2554	-	-
BSG	0.008	214	NA	6822	-	-
LRP1B	0.118	215	NA	52	-	-
GRIA1	0.024	216	NA	2645	-	-
CDC27	0.024	217	NA	2853	-	-
PIK3R1	0.016	218	34	3638	CC	PC
PLCD3	0.008	219	NA	5521	-	-
PIK3CB	0.016	220	NA	3639	-	PC
COL6A3	0.087	221	NA	151	-	-
PIP4K2B	0.016	222	NA	3636	-	-
CTBP2	0.008	223	NA	6591	-	-
WNK1	0.079	224	NA	157	-	-
TNFRSF10A	0.071	225	NA	213	-	-
HMGB2	0.024	226	NA	2612	-	-
NFE2L2	0.079	227	NA	175	CC	PC
APOA2	0.087	228	NA	154	-	-
POLR3B	0.055	229	NA	419	-	-
ATR	0.031	230	NA	1846	-	PC
STAT1	0.031	231	NA	1325	-	-
POLR2K	0.071	232	6	223	-	-
RELA	0.016	233	NA	3496	-	-
YWHAZ	0.11	234	NA	57	-	-
NOTCH4	0.031	235	NA	1520	-	-
LRP2	0.102	236	NA	76	-	-
ANK3	0.071	237	NA	273	-	-
VHL	0.024	238	NA	1978	CC	PC
NR3C1	0.008	239	NA	5768	-	-
PDGFRB	0.024	240	NA	2312	CC	-
ITGA8	0.031	241	NA	1613	-	-
TP63	0.047	242	NA	575	-	-
SIAH1	0.008	243	NA	5211	-	-
FLT1	0.008	244	NA	6366	-	-
SMAD2	0.016	245	NA	3348	-	PC
NR4A2	0.016	246	NA	3812	-	PC
FURIN	0.016	247	NA	4215	-	-
STAT5B	0.016	248	NA	3290	-	-
PAK1	0.008	249	NA	5611	-	-
NUP62	0.024	250	NA	2386	-	-
CNTNAP2	0.063	251	NA	350	-	-
MED29	0.008	252	NA	5908	-	-
PPP3CB	0.039	253	NA	913	-	-
HCK	0.031	254	NA	1645	-	-
SHB	0.016	255	NA	3385	-	-
MAPK11	0.016	256	NA	3942	-	-
NFKB1	0.008	257	NA	5802	-	-
APC	0.055	258	NA	539	CC	PC
PIP5K1C	0.016	259	NA	3635	-	-
HOXA2	0.016	260	NA	4095	-	-
ERCC2	0.134	261	42	37	CC	PC
COL4A2	0.039	262	NA	1134	-	-
MAPK8	0.031	263	NA	1568	-	-
FAT1	0.11	264	NA	64	-	-
TAF1	0.024	265	NA	2067	-	PC
KCNH7	0.047	266	NA	707	-	-
GAB1	0.031	267	NA	1681	-	-
BRCA1	0.031	268	NA	1836	CC	PC
MED12L	0.055	269	NA	449	-	-
EP400	0.055	270	NA	488	-	-
COL11A1	0.071	271	NA	263	-	-
CCND1	0.087	272	40	153	CC	PC
GTF2H1	0.016	273	NA	4143	-	PC
FGFR2	0.024	274	NA	2701	CC	PC
ARID1B	0.047	275	NA	792	-	-
POU4F1	0.016	276	NA	3596	-	-
CREB3L2	0.008	277	NA	6610	CC	-
COL11A2	0.031	278	NA	1772	-	-
HMGB1	0.008	279	NA	6189	-	-
PCDHB9	0.039	280	NA	936	-	-
HDAC1	0.008	281	NA	6227	-	-
LRP1	0.094	282	NA	98	-	-
L1CAM	0.016	283	NA	3987	-	-
PCDHA9	0.102	284	NA	73	-	-
CDH18	0.039	285	NA	1151	-	-
PCDH1	0.039	286	NA	942	-	-
CDH8	0.039	287	NA	1148	-	-
FAT2	0.079	288	NA	190	-	-
PCDH9	0.039	289	NA	940	-	-
CDH16	0.055	290	NA	516	-	-
PCDHGC3	0.016	291	NA	3687	-	-
SDC1	0.024	292	NA	2160	-	-
CALML5	0.031	293	NA	1829	-	-
PCDHGB1	0.024	294	NA	2318	-	-
PCDHA8	0.039	295	NA	939	-	-
FRS2	0.071	296	NA	249	-	-
CACNA1E	0.039	297	NA	1163	-	-
PCDHAC1	0.024	298	NA	2327	-	-
CACNB1	0.024	299	NA	2887	-	-
RAC1	0.008	300	NA	5392	-	PC
KCNQ5	0.047	301	NA	705	-	-
TGFBR1	0.008	302	NA	5016	-	-
CTNNA2	0.024	303	NA	2788	-	-
PCDHA7	0.031	304	NA	1477	-	-
TNFAIP3	0.016	305	NA	3207	CC	-
MEF2C	0.016	306	NA	3919	-	-
CDH10	0.055	307	NA	517	-	-
PCDH15	0.071	308	NA	226	-	-
ESRRG	0.016	309	NA	4275	-	-
APBA1	0.016	310	NA	4627	-	-
PAPPA2	0.071	311	NA	228	-	-
INADL	0.047	312	NA	716	-	-
NR3C2	0.016	313	NA	3814	-	-
PTPRB	0.071	314	NA	222	-	-
CACNA1G	0.047	315	NA	781	-	-
ROBO2	0.047	316	NA	614	-	-
CPT1A	0.047	317	NA	764	-	-
KCNA6	0.024	318	NA	2537	-	-
PCDHA5	0.024	319	NA	2328	-	-
PCDHGA3	0.024	320	NA	2320	-	-
NRAS	0.016	321	NA	3810	CC	PC
PCDHGA8	0.031	322	NA	1471	-	-
PCDHA2	0.031	323	NA	1478	-	-
PCDHGA5	0.024	324	NA	2319	-	-
PCDHAC2	0.024	325	NA	2326	-	-
ZFHX4	0.142	326	NA	31	-	-
MME	0.031	327	NA	1550	-	-
CPT1C	0.016	328	NA	4413	-	-
FOXA1	0.063	329	NA	339	-	PC
NOS1	0.039	330	23	966	-	-
SCN4A	0.031	331	NA	1363	-	-
ROBO4	0.031	332	NA	1378	-	-
PCDHGC5	0.024	333	NA	2314	-	-
ARNT	0.055	334	NA	535	CC	-
PCK1	0.024	335	NA	2313	-	-
NOS3	0.047	336	33	663	-	-
GRIN2C	0.047	337	NA	727	-	-
KCNH2	0.008	338	NA	6068	-	-
SNAPC4	0.024	339	NA	2111	-	-
MED24	0.031	340	NA	1560	-	-
HNRNPD	0.016	341	NA	4100	-	-
PCDHGB4	0.024	342	NA	2316	-	-
CD24	0.15	343	NA	30	-	-
HOXC11	0.024	344	NA	2604	CC	-
HDAC4	0.024	345	NA	2626	-	-
PROS1	0.031	346	NA	1423	-	-
MDM2	0.047	347	NA	685	CC	-
MAP2K4	0.031	348	NA	1575	CC	PC
MLL3	0.205	349	NA	8	CC	PC
CASP8	0.039	350	NA	1157	-	PC
FOXA3	0.024	351	NA	2695	-	-
ABCC8	0.031	352	NA	1894	-	-
LAMA4	0.047	353	NA	698	-	-
ACTC1	0.016	354	NA	4685	-	-
NFASC	0.024	355	NA	2415	-	-
RECQL4	0.016	356	NA	3499	CC	-
USF2	0.008	357	NA	4893	-	-
WRN	0.055	358	NA	368	CC	PC
PLK1	0.024	359	NA	2286	-	-
GTF3C1	0.031	360	NA	1653	-	-
LSM1	0.024	361	NA	2486	-	-
PRRX1	0.055	362	NA	411	-	-
TBL1Y	0.15	363	NA	21	-	-
COL1A1	0.016	364	NA	4423	CC	-
CTCFL	0.024	365	NA	2789	-	-
FIGF	0.016	366	NA	4233	-	-
SRGAP2	0.047	367	NA	596	-	-
EBF2	0.039	368	NA	1105	-	-
TWIST1	0.024	369	NA	1996	-	-
CCR4	0.024	370	NA	2865	-	-
COL2A1	0.047	371	NA	766	-	-
SMAD7	0.024	372	NA	2121	-	-
PEX19	0.094	373	NA	95	-	-
CELSR1	0.071	374	NA	267	-	-
MCM3	0.016	375	NA	3925	-	-
PCDHGA2	0.031	376	NA	1473	-	-
MLH1	0.039	377	NA	994	CC	-
RBMY1A1	0.15	378	NA	24	-	-
MED14	0.016	379	NA	3921	-	-
CDH4	0.047	380	NA	773	-	-
COL5A2	0.039	381	NA	1133	-	-
WT1	0.031	382	NA	1264	CC	PC
GNAI2	0.008	383	NA	6295	-	-
BCL9	0.079	384	NA	198	CC	-
LRP10	0.024	385	NA	2489	-	-
TNKS	0.047	386	NA	578	-	-
FGF13	0.024	387	NA	2702	-	-
VGLL4	0.055	388	NA	370	-	-
CTNND2	0.071	389	NA	262	-	-
COL5A1	0.055	390	NA	505	-	-
RFX3	0.039	391	NA	891	-	-
PAX9	0.016	392	NA	3702	-	-
DCTN6	0.031	393	NA	1739	-	-
RNF4	0.024	394	NA	2184	-	-
DOK4	0.008	395	NA	6511	-	-
LASS2	0.039	396	NA	1013	-	-
MLL2	0.276	397	NA	3	CC	PC
BRF1	0.031	398	NA	1835	-	-
COL9A2	0.024	399	NA	2810	-	-
MYOM1	0.047	400	NA	671	-	-
MPO	0.016	401	NA	3898	-	-
ZFPM2	0.063	402	NA	281	-	-
SMC1A	0.024	403	NA	2117	-	PC
NUP155	0.047	404	NA	661	-	-
RET	0.039	405	NA	892	CC	-
TFE3	0.039	406	NA	851	CC	-
GTF3C3	0.031	407	NA	1652	-	-
PCDHA11	0.047	408	NA	644	-	-
PTGS2	0.031	409	NA	1417	-	-
FOXA2	0.008	410	NA	6359	-	PC
CYP7A1	0.039	411	NA	1122	-	-
CYP2C18	0.008	412	NA	6569	-	-
CCR3	0.024	413	NA	2866	-	-
STAT4	0.016	414	NA	3291	-	-
SPTA1	0.118	415	NA	46	-	-
CCR7	0.024	416	NA	2863	-	-
SMARCC1	0.039	417	NA	864	-	-
P2RX1	0.008	418	NA	5623	-	-
ZNF423	0.016	419	NA	3031	-	-
GRB7	0.055	420	NA	474	-	-
CHRM1	0.008	421	NA	6687	-	-
SPEN	0.087	422	NA	118	-	PC
HSPA6	0.071	423	39	241	-	-
RARG	0.071	424	NA	221	-	-
PYGO2	0.031	425	NA	1408	-	-
SLBP	0.031	426	NA	1343	-	-
DNAH8	0.087	427	NA	149	-	-
TPR	0.079	428	NA	159	CC	PC
SMAD3	0.031	429	NA	1337	-	-
POM121	0.039	430	NA	916	-	-
ARVCF	0.079	431	NA	200	-	-
TRPV5	0.031	432	NA	1288	-	-
MSH6	0.016	433	NA	3891	CC	-
SLIT3	0.031	434	NA	1339	-	-
TEAD3	0.024	435	NA	2044	-	-
ERCC4	0.031	436	NA	1699	CC	-
TERF2IP	0.016	437	NA	3234	-	-
TNKS1BP1	0.047	438	NA	577	-	-
ROBO3	0.024	439	NA	2182	-	-
CLDN1	0.008	440	NA	6672	-	-
MPP6	0.031	441	NA	1543	-	-
TLE4	0.008	442	NA	5000	-	-
TNKS2	0.024	443	NA	2017	-	-
VEGFC	0.016	444	NA	3107	-	-
TYR	0.024	445	NA	1994	-	-
GTSE1	0.016	446	NA	4139	-	-
GATA5	0.016	447	NA	4202	-	-
PAX3	0.039	448	NA	944	CC	-
AMPH	0.031	449	NA	1872	-	PC
DNAH2	0.094	450	NA	104	-	-
SH3GL1	0.031	451	NA	1348	CC	-
PGM5	0.016	452	NA	3650	-	-
CITED4	0.016	453	NA	4450	-	-
RASD2	0.016	454	NA	3510	-	-
WDR36	0.039	455	NA	823	-	-
PPP2R5A	0.024	456	NA	2261	-	-
ESRRA	0.016	457	NA	4276	-	-
TEAD4	0.016	458	NA	3236	-	-
SCD5	0.008	459	NA	5259	-	-
CX3CL1	0.039	460	NA	1125	-	-
CYP27B1	0.024	461	NA	2776	-	-
CHEK2	0.024	462	NA	2835	CC	PC
CXCR4	0.016	463	NA	4392	-	-
MUSK	0.016	464	NA	3882	-	-
THBS4	0.016	465	NA	3221	-	-
SF3A1	0.024	466	NA	2144	-	-
ABCC1	0.055	467	NA	547	-	-
HCFC1	0.031	468	NA	1646	-	-
BMI1	0.024	469	NA	2900	-	-
ANKRA2	0.008	470	NA	6947	-	-
NUPR1	0.008	471	NA	5745	-	-
PIK3C2B	0.039	472	NA	927	-	-
APC2	0.024	473	NA	2934	-	-
DNAH3	0.11	474	NA	67	-	-
ASH1L	0.094	475	NA	110	-	-
PDZD2	0.071	476	NA	225	-	-
CX3CR1	0.031	477	NA	1749	-	-
PUF60	0.016	478	NA	3536	-	-
NUP107	0.079	479	NA	173	-	-
THBS2	0.047	480	NA	584	-	-
GZMA	0.031	481	NA	1650	-	-
CHD6	0.071	482	NA	266	-	-
NFATC3	0.016	483	NA	3842	-	-
BCOR	0.039	484	NA	1173	CC	PC
IKZF2	0.039	485	NA	1038	-	-
NUP133	0.016	486	NA	3800	-	-
INSRR	0.024	487	NA	2562	-	-
CLIP1	0.063	488	NA	351	-	PC
FOXM1	0.024	489	NA	2694	-	-
LZTS1	0.055	490	NA	452	-	-
BRWD1	0.071	491	NA	270	-	-
LAMB3	0.031	492	NA	1590	-	-
REL	0.016	493	NA	3497	CC	-
MAP3K4	0.031	494	NA	1574	-	PC
SLC27A4	0.008	495	NA	5190	-	-
PRPF3	0.047	496	NA	627	-	-
ZNHIT3	0.008	497	NA	4713	-	-
PCDHGA7	0.039	498	NA	935	-	-
GTF2H2	0.016	499	NA	4142	-	-
ERCC1	0.016	500	NA	4279	-	-
NUPL2	0.024	501	NA	2385	-	-
RIPK1	0.016	502	NA	3482	-	-
ERCC6	0.055	503	NA	485	-	-
GMFB	0.016	504	NA	4174	-	-
ERCC5	0.016	505	NA	4277	CC	-
BAZ1B	0.016	506	NA	4569	-	-
CHD5	0.024	507	NA	2836	-	-
KEAP1	0.031	508	NA	1605	-	PC
ANAPC4	0.031	509	NA	1871	-	-
TIMP4	0.055	510	NA	382	-	-
THOC4	0.016	511	NA	3219	-	-
RPA3	0.031	512	NA	1377	-	-
ZNF146	0.024	513	NA	1947	-	-
CHEK1	0.016	514	NA	4463	-	-
CCNH	0.016	515	NA	4507	-	-
NUP85	0.031	516	NA	1504	-	-
UBQLN2	0.055	517	NA	372	-	-
IFNG	0.024	518	NA	2584	-	-
HSF1	0.031	519	NA	1632	-	-
SETDB1	0.079	520	NA	164	-	-
UGT2B17	0.197	NA	3	9	-	-
TPO	0.071	NA	10	211	-	-
NDUFS2	0.087	NA	11	136	-	-
MAPK9	0.039	NA	17	1002	-	-
RAF1	0.039	NA	18	899	CC	-
SDHA	0.055	NA	19	402	-	-
FBXW7	0.102	NA	21	79	CC	PC
INPPL1	0.039	NA	22	1034	-	-
REV3L	0.071	NA	29	220	-	-
GLB1	0.024	NA	31	2669	-	-
POLA2	0.024	NA	32	2276	-	-
ROCK2	0.047	NA	35	613	-	-
PRPS1L1	0.031	NA	36	1422	-	-
RPS4Y1	0.15	NA	37	23	-	-
LCT	0.031	NA	38	1587	-	-
INPP4B	0.031	NA	41	1621	-	-
ATP5B	0.016	NA	43	4578	-	-
OR4C6	0.118	NA	44	50	-	-
HLA-DRB5	0.197	NA	NA	10	-	-
FLG	0.197	NA	NA	11	-	-
BPY2	0.189	NA	NA	12	-	-
DDX3Y	0.173	NA	NA	13	-	-
JARID1D	0.157	NA	NA	18	-	-
DAZ1	0.157	NA	NA	19	-	-
UBR5	0.15	NA	NA	20	-	-
SRY	0.15	NA	NA	22	-	-
MACF1	0.15	NA	NA	25	-	-
HLA-DRB1	0.15	NA	NA	26	-	-
DNAH11	0.15	NA	NA	28	-	-
AMELY	0.142	NA	NA	34	-	-
TMSB4Y	0.134	NA	NA	35	-	-
DNAH5	0.134	NA	NA	38	-	-
ARHGAP30	0.134	NA	NA	40	-	-
PRL	0.126	NA	NA	41	-	-
OR4P4	0.126	NA	NA	42	-	-
LYST	0.126	NA	NA	43	-	-
VPS13B	0.118	NA	NA	44	-	-
TCHH	0.118	NA	NA	45	-	-
PVRL4	0.118	NA	NA	48	-	-
PPFIA1	0.118	NA	NA	49	-	-
NEB	0.118	NA	NA	51	-	PC
CHD7	0.118	NA	NA	53	-	-
BIRC6	0.118	NA	NA	55	-	-
TRIO	0.11	NA	NA	59	-	PC
SPTAN1	0.11	NA	NA	60	-	-
OR4S2	0.11	NA	NA	61	-	-
ID4	0.11	NA	NA	63	-	-
AHNAK	0.11	NA	NA	68	-	-
USH2A	0.102	NA	NA	69	-	-
SLAMF1	0.102	NA	NA	71	-	-
PFDN2	0.102	NA	NA	72	-	-
MPZ	0.102	NA	NA	75	-	-
DSP	0.102	NA	NA	82	-	-
COPA	0.102	NA	NA	83	-	-
COL7A1	0.102	NA	NA	84	-	-
CD84	0.102	NA	NA	85	-	-
ATF6	0.102	NA	NA	86	-	-
VANGL2	0.094	NA	NA	88	-	-
STAG2	0.094	NA	NA	89	-	PC
SPHKAP	0.094	NA	NA	90	-	-
RNF19A	0.094	NA	NA	92	-	-
RELN	0.094	NA	NA	93	-	-
OR52N5	0.094	NA	NA	96	-	-
NR1I3	0.094	NA	NA	97	-	-
KIF13A	0.094	NA	NA	99	-	-
KIAA1109	0.094	NA	NA	100	-	PC
IGSF8	0.094	NA	NA	101	-	-
FRY	0.094	NA	NA	102	-	-
DST	0.094	NA	NA	103	-	-
DLC1	0.094	NA	NA	105	-	-
DEDD	0.094	NA	NA	106	-	-
CD244	0.094	NA	NA	108	-	-
BRCA2	0.094	NA	NA	109	CC	PC
AKAP9	0.094	NA	NA	112	CC	PC
ADCY2	0.094	NA	NA	113	-	-
ADAMTS12	0.094	NA	NA	114	-	-
UFC1	0.087	NA	NA	115	-	-
TXNIP	0.087	NA	NA	116	-	PC
TOMM40L	0.087	NA	NA	117	-	-
RYR3	0.087	NA	NA	120	-	-
RYR1	0.087	NA	NA	121	-	-
RGS5	0.087	NA	NA	122	-	-
RAB11FIP1	0.087	NA	NA	123	-	-
PIGM	0.087	NA	NA	124	-	-
PHF3	0.087	NA	NA	125	-	-
PEA15	0.087	NA	NA	126	-	-
PCNT	0.087	NA	NA	127	-	-
PCDHA10	0.087	NA	NA	128	-	-
ODZ4	0.087	NA	NA	130	-	-
ODZ2	0.087	NA	NA	131	-	-
OBSCN	0.087	NA	NA	132	-	-
NKTR	0.087	NA	NA	133	-	-
NHLH1	0.087	NA	NA	134	-	-
LRRC7	0.087	NA	NA	138	-	-
KCNJ9	0.087	NA	NA	139	-	-
IFNA4	0.087	NA	NA	140	-	-
GRLF1	0.087	NA	NA	141	-	-
GCC2	0.087	NA	NA	142	-	-
FRAS1	0.087	NA	NA	143	-	-
FCGR3B	0.087	NA	NA	144	-	-
FCER1G	0.087	NA	NA	145	-	-
FANCD2	0.087	NA	NA	146	CC	-
ELF3	0.087	NA	NA	147	-	PC
ECM1	0.087	NA	NA	148	-	-
CUBN	0.087	NA	NA	150	-	-
CD48	0.087	NA	NA	152	-	-
ADAMTS4	0.087	NA	NA	155	-	-
ZNF713	0.079	NA	NA	156	-	-
UHMK1	0.079	NA	NA	158	-	-
SYN2	0.079	NA	NA	160	-	-
SHANK2	0.079	NA	NA	162	-	-
SH2D1B	0.079	NA	NA	163	-	-
SDHC	0.079	NA	NA	165	CC	-
RIMS2	0.079	NA	NA	167	-	-
RGS4	0.079	NA	NA	168	-	-
PTPRK	0.079	NA	NA	169	-	-
PTPRD	0.079	NA	NA	170	-	-
OR4N2	0.079	NA	NA	171	-	-
ODF1	0.079	NA	NA	172	-	-
NRG1	0.079	NA	NA	174	-	-
NACAP1	0.079	NA	NA	177	-	-
MYH9	0.079	NA	NA	178	CC	PC
MYCBP2	0.079	NA	NA	179	-	-
MPDZ	0.079	NA	NA	180	-	-
KLHL9	0.079	NA	NA	182	-	-
KLF5	0.079	NA	NA	183	-	-
KCNJ10	0.079	NA	NA	184	-	-
KALRN	0.079	NA	NA	185	-	PC
HRH1	0.079	NA	NA	186	-	-
FGF3	0.079	NA	NA	187	-	-
FGF19	0.079	NA	NA	188	-	-
FCGR2A	0.079	NA	NA	189	-	-
EIF4G3	0.079	NA	NA	192	-	-
DUSP12	0.079	NA	NA	193	-	-
DSCAM	0.079	NA	NA	194	-	-
DDR2	0.079	NA	NA	195	-	-
COL6A6	0.079	NA	NA	196	-	-
CHD2	0.079	NA	NA	197	-	-
BAZ2B	0.079	NA	NA	199	-	-
ARID2	0.079	NA	NA	201	CC	PC
APOB	0.079	NA	NA	202	-	-
ANKRD11	0.079	NA	NA	203	-	-
AHR	0.079	NA	NA	205	-	-
UNC13C	0.071	NA	NA	207	-	-
TSC1	0.071	NA	NA	208	CC	-
TRRAP	0.071	NA	NA	209	-	-
TRERF1	0.071	NA	NA	210	-	-
SVIL	0.071	NA	NA	214	-	-
SVEP1	0.071	NA	NA	215	-	-
SRRM2	0.071	NA	NA	216	-	-
SPTBN1	0.071	NA	NA	217	-	-
SMC4	0.071	NA	NA	218	-	-
RRM2B	0.071	NA	NA	219	-	-
PIGG	0.071	NA	NA	224	-	-
PBRM1	0.071	NA	NA	227	CC	PC
NEFM	0.071	NA	NA	229	-	-
NCALD	0.071	NA	NA	230	-	-
MYT1L	0.071	NA	NA	231	-	-
MYOM2	0.071	NA	NA	232	-	-
MYO16	0.071	NA	NA	233	-	-
MYH7B	0.071	NA	NA	234	-	-
MXRA5	0.071	NA	NA	235	-	-
MUC4	0.071	NA	NA	236	-	-
MKI67	0.071	NA	NA	237	-	-
MCL1	0.071	NA	NA	238	-	-
LRP12	0.071	NA	NA	239	-	-
ITPR2	0.071	NA	NA	240	-	-
HIVEP1	0.071	NA	NA	242	-	-
HCN1	0.071	NA	NA	243	-	-
GRHL2	0.071	NA	NA	245	-	-
GPLD1	0.071	NA	NA	246	-	-
FRYL	0.071	NA	NA	248	-	-
FGF4	0.071	NA	NA	250	-	-
FCGR3A	0.071	NA	NA	251	-	-
FCGR2C	0.071	NA	NA	252	-	-
FCGR2B	0.071	NA	NA	253	CC	-
FBN2	0.071	NA	NA	254	-	PC
DPYS	0.071	NA	NA	255	-	-
DNM3	0.071	NA	NA	256	-	-
DNAH9	0.071	NA	NA	257	-	-
DNAH7	0.071	NA	NA	258	-	-
DEFB4	0.071	NA	NA	260	-	-
DEFA3	0.071	NA	NA	261	-	-
CLCN4	0.071	NA	NA	264	-	-
CHD9	0.071	NA	NA	265	-	-
ATP2B2	0.071	NA	NA	271	-	-
ATAD2	0.071	NA	NA	272	-	-
ADRA1A	0.071	NA	NA	274	-	-
ADAMTS16	0.071	NA	NA	275	-	-
ADAM2	0.071	NA	NA	276	-	-
ABCC3	0.071	NA	NA	277	-	-
ZNF91	0.063	NA	NA	278	-	PC
ZNF845	0.063	NA	NA	279	-	-
ZNF208	0.063	NA	NA	280	-	-
YAP1	0.063	NA	NA	282	-	-
TSEN2	0.063	NA	NA	284	-	-
TRPM6	0.063	NA	NA	285	-	-
TPTE	0.063	NA	NA	286	-	-
TNXB	0.063	NA	NA	287	-	-
TACC3	0.063	NA	NA	289	-	-
SPTBN4	0.063	NA	NA	290	-	-
SP100	0.063	NA	NA	291	-	-
SOX5	0.063	NA	NA	292	-	-
SNX13	0.063	NA	NA	293	-	-
SHANK1	0.063	NA	NA	294	-	-
SETD2	0.063	NA	NA	295	CC	PC
SEMA6C	0.063	NA	NA	296	-	-
SEC61G	0.063	NA	NA	297	-	-
RPGR	0.063	NA	NA	298	-	PC
RERE	0.063	NA	NA	299	-	-
PPP1R3B	0.063	NA	NA	302	-	-
PLXNB2	0.063	NA	NA	303	-	-
PAPOLA	0.063	NA	NA	304	-	-
OR4M1	0.063	NA	NA	305	-	-
OR4K5	0.063	NA	NA	306	-	-
OR10J1	0.063	NA	NA	307	-	-
NLRP4	0.063	NA	NA	311	-	-
NES	0.063	NA	NA	312	-	-
MYO9A	0.063	NA	NA	314	-	-
MYO7A	0.063	NA	NA	315	-	-
MYH7	0.063	NA	NA	316	-	-
MYH3	0.063	NA	NA	317	-	-
MED13	0.063	NA	NA	319	-	PC
MAP1A	0.063	NA	NA	320	-	-
KLF10	0.063	NA	NA	322	-	-
KIFAP3	0.063	NA	NA	323	-	-
KIF21A	0.063	NA	NA	324	-	-
KIF14	0.063	NA	NA	325	-	-
ITCH	0.063	NA	NA	327	-	-
IFNE1	0.063	NA	NA	328	-	-
IFNB1	0.063	NA	NA	329	-	-
IFNA6	0.063	NA	NA	330	-	-
IFNA5	0.063	NA	NA	331	-	-
IFNA21	0.063	NA	NA	332	-	-
IFNA16	0.063	NA	NA	333	-	-
HLA-A	0.063	NA	NA	335	-	PC
GRM1	0.063	NA	NA	336	-	-
GPR161	0.063	NA	NA	337	-	-
FZD3	0.063	NA	NA	338	-	-
FFAR3	0.063	NA	NA	340	-	-
DYNC2H1	0.063	NA	NA	342	-	-
DYNC1H1	0.063	NA	NA	343	-	-
DOCK7	0.063	NA	NA	344	-	-
DEFB103A	0.063	NA	NA	345	-	-
CR2	0.063	NA	NA	347	-	-
CPSF6	0.063	NA	NA	348	-	-
COL19A1	0.063	NA	NA	349	-	-
CEP250	0.063	NA	NA	352	-	-
CASP8AP2	0.063	NA	NA	353	-	-
CASC5	0.063	NA	NA	354	-	-
BPTF	0.063	NA	NA	355	-	-
ASPM	0.063	NA	NA	356	-	PC
ANP32E	0.063	NA	NA	357	-	-
AKAP11	0.063	NA	NA	358	-	-
ADAMTS9	0.063	NA	NA	359	-	-
ADAM9	0.063	NA	NA	360	-	-
ZXDC	0.055	NA	NA	361	-	-
ZNF99	0.055	NA	NA	362	-	-
ZNF799	0.055	NA	NA	363	-	-
ZNF615	0.055	NA	NA	364	-	-
ZNF479	0.055	NA	NA	365	-	-
ZNF395	0.055	NA	NA	366	-	-
XPO7	0.055	NA	NA	367	-	-
WAC	0.055	NA	NA	369	-	-
USP34	0.055	NA	NA	371	-	-
TRPS1	0.055	NA	NA	373	-	-
TRPC6	0.055	NA	NA	374	-	-
TROAP	0.055	NA	NA	375	-	-
TRIP12	0.055	NA	NA	376	-	-
TP53BP2	0.055	NA	NA	377	-	-
TNFRSF10D	0.055	NA	NA	378	-	-
TNFRSF10C	0.055	NA	NA	379	-	PC
TMEM123	0.055	NA	NA	380	-	-
TLK2	0.055	NA	NA	381	-	-
TIAM1	0.055	NA	NA	383	-	-
TGFBR3	0.055	NA	NA	384	-	-
SYTL2	0.055	NA	NA	385	-	-
SV2A	0.055	NA	NA	386	-	-
STIL	0.055	NA	NA	387	-	-
STAB1	0.055	NA	NA	388	-	-
SRP68	0.055	NA	NA	389	-	-
SORCS3	0.055	NA	NA	390	-	-
SORBS3	0.055	NA	NA	391	-	-
SLK	0.055	NA	NA	393	-	-
SLC6A3	0.055	NA	NA	394	-	-
SLC6A1	0.055	NA	NA	395	-	-
SHROOM2	0.055	NA	NA	396	-	-
SFRS17A	0.055	NA	NA	397	-	-
SF3B3	0.055	NA	NA	398	-	-
SERPIND1	0.055	NA	NA	400	-	-
2014-09-14	0.055	NA	NA	401	-	-
RNASEN	0.055	NA	NA	404	-	-
RHOB	0.055	NA	NA	405	-	-
RAB3GAP1	0.055	NA	NA	406	-	-
PTPRZ1	0.055	NA	NA	407	-	-
PTPN13	0.055	NA	NA	408	-	-
PTCH1	0.055	NA	NA	410	-	-
PRKAB2	0.055	NA	NA	412	-	-
PRDX6	0.055	NA	NA	413	-	-
PRDM9	0.055	NA	NA	414	-	-
PPRC1	0.055	NA	NA	415	-	-
PPP3CC	0.055	NA	NA	416	-	-
PPP2R3A	0.055	NA	NA	417	-	-
POP4	0.055	NA	NA	418	-	-
PLXNA4	0.055	NA	NA	420	-	-
PI4KB	0.055	NA	NA	423	-	-
PCM1	0.055	NA	NA	425	CC	PC
PCDH8	0.055	NA	NA	426	-	-
PCDH19	0.055	NA	NA	427	-	-
PAN2	0.055	NA	NA	429	-	-
PAIP1	0.055	NA	NA	430	-	-
OTUD7B	0.055	NA	NA	431	-	-
OR4K2	0.055	NA	NA	432	-	-
OR10J3	0.055	NA	NA	433	-	-
ODZ3	0.055	NA	NA	434	-	-
ODZ1	0.055	NA	NA	435	-	-
NUP188	0.055	NA	NA	436	-	-
NUF2	0.055	NA	NA	437	-	-
NSD1	0.055	NA	NA	438	CC	PC
NDC80	0.055	NA	NA	439	-	-
MYO18B	0.055	NA	NA	442	-	-
MYLK3	0.055	NA	NA	443	-	-
MYLK	0.055	NA	NA	444	-	-
MYH10	0.055	NA	NA	445	-	-
MXD4	0.055	NA	NA	446	-	-
MLLT3	0.055	NA	NA	448	CC	PC
MED1	0.055	NA	NA	450	-	-
MAGI2	0.055	NA	NA	451	-	-
LYZ	0.055	NA	NA	453	-	-
LPA	0.055	NA	NA	454	-	-
LMX1A	0.055	NA	NA	455	-	-
KIAA0146	0.055	NA	NA	456	-	-
JARID2	0.055	NA	NA	457	-	-
ITSN2	0.055	NA	NA	458	-	-
ITIH2	0.055	NA	NA	459	-	-
IQSEC1	0.055	NA	NA	460	-	-
IFNW1	0.055	NA	NA	461	-	-
IFNA8	0.055	NA	NA	462	-	-
IFNA7	0.055	NA	NA	463	-	-
IFNA2	0.055	NA	NA	464	-	-
IFNA17	0.055	NA	NA	465	-	-
IFNA14	0.055	NA	NA	466	-	-
IFNA1	0.055	NA	NA	467	-	-
IFNA10	0.055	NA	NA	468	-	-
HUWE1	0.055	NA	NA	469	-	PC
HPS3	0.055	NA	NA	470	-	-
HIST2H2BE	0.055	NA	NA	471	-	-
HIST2H2AB	0.055	NA	NA	472	-	-
GSTM1	0.055	NA	NA	473	-	-
GGT2	0.055	NA	NA	475	-	-
GBF1	0.055	NA	NA	476	-	-
GAK	0.055	NA	NA	477	-	-
FZD6	0.055	NA	NA	478	-	-
FCER1A	0.055	NA	NA	481	-	-
FBXO25	0.055	NA	NA	482	-	-
FBXO18	0.055	NA	NA	483	-	-
FBN1	0.055	NA	NA	484	-	-
EPHA2	0.055	NA	NA	486	-	-
EPB49	0.055	NA	NA	487	-	-
ENSA	0.055	NA	NA	489	-	-
ELAVL2	0.055	NA	NA	490	-	-
EIF3A	0.055	NA	NA	491	-	-
EGR3	0.055	NA	NA	492	-	-
DPT	0.055	NA	NA	493	-	-
DOK2	0.055	NA	NA	494	-	-
DOCK10	0.055	NA	NA	495	-	-
DNAH10	0.055	NA	NA	496	-	-
DMBT1	0.055	NA	NA	497	-	-
DLGAP2	0.055	NA	NA	498	-	-
DCC	0.055	NA	NA	499	-	-
CTSK	0.055	NA	NA	501	-	-
CPM	0.055	NA	NA	502	-	-
CPD	0.055	NA	NA	503	-	-
COX6C	0.055	NA	NA	504	CC	-
COL4A3	0.055	NA	NA	506	-	-
CNGB1	0.055	NA	NA	508	-	-
CLDN23	0.055	NA	NA	509	-	-
CHD4	0.055	NA	NA	510	-	PC
CHD3	0.055	NA	NA	511	-	-
CHD1L	0.055	NA	NA	512	-	-
CHD1	0.055	NA	NA	513	-	-
CGN	0.055	NA	NA	514	-	-
CENPF	0.055	NA	NA	515	-	-
CD163	0.055	NA	NA	518	-	-
CCT6A	0.055	NA	NA	519	-	-
CCT2	0.055	NA	NA	520	-	-
CAND2	0.055	NA	NA	521	-	-
C9	0.055	NA	NA	522	-	-
C3	0.055	NA	NA	523	-	-
BUB1	0.055	NA	NA	524	-	-
BTAF1	0.055	NA	NA	525	-	-
BRIP1	0.055	NA	NA	526	CC	-
BNIPL	0.055	NA	NA	527	-	-
BLZF1	0.055	NA	NA	528	-	-
BCLAF1	0.055	NA	NA	530	-	PC
BAT2	0.055	NA	NA	531	-	-
BACH2	0.055	NA	NA	532	-	-
ATXN1	0.055	NA	NA	533	-	-
ATRX	0.055	NA	NA	534	CC	PC
ARHGAP6	0.055	NA	NA	536	-	-
ARHGAP5	0.055	NA	NA	537	-	-
ARAP1	0.055	NA	NA	538	-	-
AKAP6	0.055	NA	NA	540	-	-
AGL	0.055	NA	NA	541	-	-
AFF4	0.055	NA	NA	542	-	-
ADAMTS18	0.055	NA	NA	543	-	-
ACIN1	0.055	NA	NA	544	-	-
ACE	0.055	NA	NA	545	-	-
ACAN	0.055	NA	NA	546	-	-
ZNF761	0.047	NA	NA	548	-	-
ZNF737	0.047	NA	NA	549	-	-
ZNF721	0.047	NA	NA	550	-	-
ZNF626	0.047	NA	NA	551	-	-
ZNF596	0.047	NA	NA	552	-	-
ZNF594	0.047	NA	NA	553	-	-
ZNF555	0.047	NA	NA	554	-	-
ZNF548	0.047	NA	NA	555	-	-
ZNF335	0.047	NA	NA	556	-	-
ZFP37	0.047	NA	NA	557	-	-
ZCCHC8	0.047	NA	NA	558	-	-
YEATS4	0.047	NA	NA	559	-	-
XDH	0.047	NA	NA	560	-	-
XCL2	0.047	NA	NA	561	-	-
XCL1	0.047	NA	NA	562	-	-
VWF	0.047	NA	NA	563	-	-
VAMP4	0.047	NA	NA	564	-	-
USP7	0.047	NA	NA	565	-	-
ULK2	0.047	NA	NA	566	-	-
UBE3B	0.047	NA	NA	567	-	-
UBE3A	0.047	NA	NA	568	-	-
UBE2J1	0.047	NA	NA	569	-	-
TUFT1	0.047	NA	NA	570	-	-
TTC3	0.047	NA	NA	571	-	-
TRPM2	0.047	NA	NA	572	-	-
TRPC4	0.047	NA	NA	573	-	-
TRIP11	0.047	NA	NA	574	CC	PC
TOP2A	0.047	NA	NA	576	-	-
TNFRSF10B	0.047	NA	NA	579	-	-
TLR7	0.047	NA	NA	580	-	-
TLR5	0.047	NA	NA	581	-	-
TIAM2	0.047	NA	NA	582	-	-
THRAP3	0.047	NA	NA	583	CC	-
TGS1	0.047	NA	NA	585	-	-
TCAP	0.047	NA	NA	586	-	-
TBX19	0.047	NA	NA	587	-	-
TAOK2	0.047	NA	NA	588	-	-
TAF7L	0.047	NA	NA	589	-	-
TACC1	0.047	NA	NA	590	-	-
SYMPK	0.047	NA	NA	591	-	-
SUPT5H	0.047	NA	NA	592	-	-
STK36	0.047	NA	NA	593	-	-
SSH2	0.047	NA	NA	594	-	-
SRGAP3	0.047	NA	NA	595	CC	-
SOX7	0.047	NA	NA	597	-	-
SNAP29	0.047	NA	NA	598	-	-
SMG1	0.047	NA	NA	599	-	-
SMC5	0.047	NA	NA	600	-	-
SLC9A3	0.047	NA	NA	601	-	-
SLC25A6	0.047	NA	NA	602	-	-
SLC25A37	0.047	NA	NA	603	-	-
SH2D4A	0.047	NA	NA	604	-	-
SF3B4	0.047	NA	NA	605	-	-
SEMA3A	0.047	NA	NA	606	-	-
SELP	0.047	NA	NA	607	-	-
SELE	0.047	NA	NA	608	-	-
SEC16A	0.047	NA	NA	609	-	-
SCN2A	0.047	NA	NA	610	-	-
RREB1	0.047	NA	NA	611	-	-
ROS1	0.047	NA	NA	612	CC	-
RICTOR	0.047	NA	NA	615	-	-
RHOBTB2	0.047	NA	NA	616	-	-
RGS12	0.047	NA	NA	617	-	-
RBM10	0.047	NA	NA	618	-	-
RAPGEF2	0.047	NA	NA	619	-	-
RAB3IP	0.047	NA	NA	620	-	-
PTPN4	0.047	NA	NA	621	-	-
PTPN3	0.047	NA	NA	622	-	-
PTPN21	0.047	NA	NA	623	-	-
PSMB4	0.047	NA	NA	624	-	-
PSIP1	0.047	NA	NA	625	-	-
PRX	0.047	NA	NA	626	-	-
PRDM2	0.047	NA	NA	628	-	-
PPL	0.047	NA	NA	629	-	-
PPIAL4	0.047	NA	NA	630	-	-
PPFIA3	0.047	NA	NA	631	-	-
POU5F1	0.047	NA	NA	632	CC	-
PNOC	0.047	NA	NA	634	-	-
PLAUR	0.047	NA	NA	635	-	-
PINX1	0.047	NA	NA	636	-	-
PIGC	0.047	NA	NA	637	-	-
PHKG1	0.047	NA	NA	639	-	-
PFKFB3	0.047	NA	NA	640	-	-
PDZK1	0.047	NA	NA	641	-	-
PCF11	0.047	NA	NA	642	-	-
PCDHB11	0.047	NA	NA	643	-	-
PCDH10	0.047	NA	NA	645	-	-
PBK	0.047	NA	NA	646	-	-
PARP14	0.047	NA	NA	647	-	-
PARD3	0.047	NA	NA	648	-	-
OTUD7A	0.047	NA	NA	649	-	-
OR6N2	0.047	NA	NA	650	-	-
OR4Q3	0.047	NA	NA	651	-	-
OR4N4	0.047	NA	NA	652	-	-
OR4M2	0.047	NA	NA	653	-	-
OR4K1	0.047	NA	NA	654	-	-
OR4F21	0.047	NA	NA	655	-	-
OR4C15	0.047	NA	NA	656	-	-
OR10J5	0.047	NA	NA	657	-	-
OGG1	0.047	NA	NA	658	-	-
OGDH	0.047	NA	NA	659	-	-
NME7	0.047	NA	NA	664	-	-
NKX3-1	0.047	NA	NA	665	-	-
NGLY1	0.047	NA	NA	666	-	-
NEFL	0.047	NA	NA	667	-	-
NBEA	0.047	NA	NA	668	-	-
NAT1	0.047	NA	NA	669	-	-
NASP	0.047	NA	NA	670	-	-
MYOC	0.047	NA	NA	672	-	-
MYO10	0.047	NA	NA	673	-	-
MYLK2	0.047	NA	NA	674	-	-
MYH2	0.047	NA	NA	675	-	-
MYH13	0.047	NA	NA	676	-	-
MTMR9	0.047	NA	NA	677	-	-
MTDH	0.047	NA	NA	678	-	-
MMP20	0.047	NA	NA	679	-	-
MMP12	0.047	NA	NA	680	-	-
MMP10	0.047	NA	NA	681	-	-
MKL2	0.047	NA	NA	682	-	-
MID1	0.047	NA	NA	683	-	-
MICAL1	0.047	NA	NA	684	-	-
MBD1	0.047	NA	NA	686	-	-
MARK2	0.047	NA	NA	687	-	-
MAP3K13	0.047	NA	NA	688	-	-
MAP2	0.047	NA	NA	689	-	-
MAP1B	0.047	NA	NA	690	-	-
MALT1	0.047	NA	NA	691	CC	-
MAGI3	0.047	NA	NA	692	-	-
MAGI1	0.047	NA	NA	693	-	-
LRRC41	0.047	NA	NA	694	-	-
LPL	0.047	NA	NA	695	-	-
LIMA1	0.047	NA	NA	696	-	-
LDB2	0.047	NA	NA	697	-	-
KPNA1	0.047	NA	NA	700	-	-
KL	0.047	NA	NA	701	-	-
KIF23	0.047	NA	NA	702	-	-
KIF21B	0.047	NA	NA	703	-	-
KIAA1967	0.047	NA	NA	704	-	-
KCNH8	0.047	NA	NA	706	-	-
JMJD1C	0.047	NA	NA	708	-	-
IVNS1ABP	0.047	NA	NA	709	-	-
ITSN1	0.047	NA	NA	710	-	-
ITPR1	0.047	NA	NA	711	-	-
ITGA2B	0.047	NA	NA	713	-	-
IRX4	0.047	NA	NA	715	-	-
IL3RA	0.047	NA	NA	717	-	-
HSPG2	0.047	NA	NA	718	-	-
HR	0.047	NA	NA	720	-	-
HIST2H2AC	0.047	NA	NA	721	-	-
HIPK3	0.047	NA	NA	722	-	-
GTF2E2	0.047	NA	NA	723	-	-
GSR	0.047	NA	NA	724	-	-
GRM7	0.047	NA	NA	725	-	-
GRM2	0.047	NA	NA	726	-	-
GRIA4	0.047	NA	NA	728	-	-
GPR124	0.047	NA	NA	729	-	-
GNRH1	0.047	NA	NA	730	-	-
GIGYF1	0.047	NA	NA	731	-	-
GANAB	0.047	NA	NA	733	-	-
FMN2	0.047	NA	NA	734	-	-
FGF17	0.047	NA	NA	735	-	-
FGA	0.047	NA	NA	736	-	-
FCGR1A	0.047	NA	NA	737	-	-
ERN2	0.047	NA	NA	738	-	-
EPRS	0.047	NA	NA	739	-	-
EMILIN2	0.047	NA	NA	740	-	-
EEA1	0.047	NA	NA	741	-	-
ECE2	0.047	NA	NA	742	-	-
DUSP4	0.047	NA	NA	743	-	-
DPYSL2	0.047	NA	NA	744	-	-
DOCK2	0.047	NA	NA	745	-	PC
DNER	0.047	NA	NA	746	-	-
DISP1	0.047	NA	NA	747	-	-
DGCR8	0.047	NA	NA	748	-	-
DDX5	0.047	NA	NA	749	CC	PC
DDX3X	0.047	NA	NA	750	-	-
DDX24	0.047	NA	NA	751	-	-
DCLK2	0.047	NA	NA	752	-	-
DCLK1	0.047	NA	NA	753	-	-
DCHS2	0.047	NA	NA	754	-	-
DCHS1	0.047	NA	NA	755	-	-
DBF4	0.047	NA	NA	756	-	-
DACH1	0.047	NA	NA	757	-	-
DAAM1	0.047	NA	NA	758	-	-
CTSB	0.047	NA	NA	759	-	-
CSF2RA	0.047	NA	NA	760	-	-
CSF1R	0.047	NA	NA	761	-	-
CRIPAK	0.047	NA	NA	762	-	-
CR1	0.047	NA	NA	763	-	-
COL14A1	0.047	NA	NA	767	-	-
CNOT1	0.047	NA	NA	768	-	-
CLASP2	0.047	NA	NA	769	-	-
CIT	0.047	NA	NA	770	-	-
CFH	0.047	NA	NA	771	-	PC
CEP72	0.047	NA	NA	772	-	-
CD160	0.047	NA	NA	774	-	-
CCT5	0.047	NA	NA	775	-	-
CCNB3	0.047	NA	NA	776	-	-
CBLB	0.047	NA	NA	777	CC	-
CAP2	0.047	NA	NA	778	-	-
CAP1	0.047	NA	NA	779	-	-
CAD	0.047	NA	NA	780	-	PC
C4BPA	0.047	NA	NA	782	-	-
BTG2	0.047	NA	NA	783	-	-
BRF2	0.047	NA	NA	784	-	-
BMX	0.047	NA	NA	785	-	-
BIRC3	0.047	NA	NA	786	CC	-
BIN3	0.047	NA	NA	787	-	-
BDP1	0.047	NA	NA	788	-	-
ATP12A	0.047	NA	NA	789	-	-
ASCC3	0.047	NA	NA	790	-	-
ASAH1	0.047	NA	NA	791	-	-
AP2B1	0.047	NA	NA	794	-	-
ANKRD28	0.047	NA	NA	795	-	-
ANGPT2	0.047	NA	NA	796	-	-
ADCY10	0.047	NA	NA	797	-	-
ADAMTS6	0.047	NA	NA	798	-	-
ABCC9	0.047	NA	NA	799	-	-
ABCA1	0.047	NA	NA	800	-	-
A2M	0.047	NA	NA	801	-	-
ZZZ3	0.039	NA	NA	802	-	-
ZNFX1	0.039	NA	NA	803	-	-
ZNF780A	0.039	NA	NA	804	-	-
ZNF749	0.039	NA	NA	805	-	-
ZNF705D	0.039	NA	NA	806	-	-
ZNF643	0.039	NA	NA	807	-	-
ZNF630	0.039	NA	NA	808	-	-
ZNF607	0.039	NA	NA	809	-	-
ZNF263	0.039	NA	NA	810	-	-
ZNF257	0.039	NA	NA	811	-	-
ZNF230	0.039	NA	NA	812	-	-
ZNF223	0.039	NA	NA	813	-	-
ZNF167	0.039	NA	NA	814	-	-
ZMIZ1	0.039	NA	NA	815	-	-
ZKSCAN2	0.039	NA	NA	816	-	-
ZIC1	0.039	NA	NA	817	-	-
ZFP36L1	0.039	NA	NA	818	-	PC
ZFP112	0.039	NA	NA	819	-	-
XPO5	0.039	NA	NA	820	-	-
WHSC2	0.039	NA	NA	821	-	-
WDR6	0.039	NA	NA	822	-	-
VPS45	0.039	NA	NA	824	-	-
VPS13C	0.039	NA	NA	825	-	-
USP9X	0.039	NA	NA	826	-	-
USP8	0.039	NA	NA	827	-	-
UQCRFS1	0.039	NA	NA	828	-	-
UNC5D	0.039	NA	NA	829	-	-
UBR1	0.039	NA	NA	830	-	-
TUBB3	0.039	NA	NA	831	-	-
TUBAL3	0.039	NA	NA	832	-	-
TSC22D1	0.039	NA	NA	833	-	-
TROVE2	0.039	NA	NA	834	-	-
TRAF3IP2	0.039	NA	NA	835	-	-
TOPORS	0.039	NA	NA	836	-	-
TOPBP1	0.039	NA	NA	837	-	-
TOP3A	0.039	NA	NA	838	-	PC
TOB1	0.039	NA	NA	839	-	-
TNS3	0.039	NA	NA	840	-	-
TNRC4	0.039	NA	NA	841	-	-
TNK2	0.039	NA	NA	842	-	-
TNC	0.039	NA	NA	843	-	-
TMOD4	0.039	NA	NA	844	-	-
TLN2	0.039	NA	NA	845	-	-
TLL2	0.039	NA	NA	846	-	-
TIMM23	0.039	NA	NA	847	-	-
TIMELESS	0.039	NA	NA	848	-	-
THAP7	0.039	NA	NA	849	-	-
TG	0.039	NA	NA	850	-	-
TCF20	0.039	NA	NA	853	-	-
TBX3	0.039	NA	NA	855	-	PC
TAS1R3	0.039	NA	NA	857	-	-
SV2B	0.039	NA	NA	858	-	-
STK4	0.039	NA	NA	859	-	-
STK3	0.039	NA	NA	860	-	-
SREBF1	0.039	NA	NA	861	-	-
SPTBN2	0.039	NA	NA	862	-	-
SORL1	0.039	NA	NA	863	-	-
SLCO1B3	0.039	NA	NA	866	-	-
SLCO1B1	0.039	NA	NA	867	-	-
SLC12A4	0.039	NA	NA	868	-	-
SKIL	0.039	NA	NA	869	-	-
SI	0.039	NA	NA	870	-	-
SH2B1	0.039	NA	NA	871	-	-
SFTPC	0.039	NA	NA	872	-	-
2014-09-11	0.039	NA	NA	873	-	-
SEMA3D	0.039	NA	NA	874	-	-
SELL	0.039	NA	NA	875	-	-
SEC31B	0.039	NA	NA	876	-	-
SEC13	0.039	NA	NA	877	-	-
SCUBE3	0.039	NA	NA	878	-	-
S100A9	0.039	NA	NA	879	-	-
S100A11	0.039	NA	NA	880	-	-
RTN4R	0.039	NA	NA	881	-	-
RSL1D1	0.039	NA	NA	882	-	-
RPS18	0.039	NA	NA	883	-	-
RORC	0.039	NA	NA	884	-	-
ROCK1	0.039	NA	NA	885	-	-
RIPK4	0.039	NA	NA	886	-	-
RGS2	0.039	NA	NA	888	-	-
RGS18	0.039	NA	NA	889	-	-
RFX5	0.039	NA	NA	890	-	-
REG1A	0.039	NA	NA	893	-	-
RBM8A	0.039	NA	NA	894	-	-
RBM24	0.039	NA	NA	895	-	-
RBM17	0.039	NA	NA	896	-	-
RAPH1	0.039	NA	NA	897	-	-
RANBP9	0.039	NA	NA	898	-	-
RAD18	0.039	NA	NA	900	-	-
RAB36	0.039	NA	NA	901	-	-
PXDN	0.039	NA	NA	902	-	-
PTRF	0.039	NA	NA	903	-	-
PTPRU	0.039	NA	NA	904	-	-
PTPRR	0.039	NA	NA	905	-	-
PTPN22	0.039	NA	NA	906	-	-
PSMD4	0.039	NA	NA	908	-	-
PSMD1	0.039	NA	NA	909	-	-
PSEN1	0.039	NA	NA	910	-	PC
PRMT8	0.039	NA	NA	911	-	-
PRF1	0.039	NA	NA	912	CC	-
PPP2R2A	0.039	NA	NA	914	-	-
PPP1R3A	0.039	NA	NA	915	-	-
POLR3D	0.039	NA	NA	917	-	-
POLE	0.039	NA	NA	918	-	-
PML	0.039	NA	NA	920	CC	-
PLEKHG2	0.039	NA	NA	921	-	-
PLEKHA8	0.039	NA	NA	922	-	-
PLEKHA2	0.039	NA	NA	923	-	-
PIWIL2	0.039	NA	NA	925	-	-
PIK3C3	0.039	NA	NA	926	-	-
PHLDA3	0.039	NA	NA	928	-	-
PEX1	0.039	NA	NA	930	-	-
PDE5A	0.039	NA	NA	931	-	-
PDE3A	0.039	NA	NA	932	-	-
PDE1C	0.039	NA	NA	933	-	-
PCDHGB3	0.039	NA	NA	934	-	-
PCDHB7	0.039	NA	NA	937	-	-
PCDHB1	0.039	NA	NA	938	-	-
PCDH18	0.039	NA	NA	941	-	-
PBXIP1	0.039	NA	NA	943	-	-
PARP4	0.039	NA	NA	945	-	-
PARP1	0.039	NA	NA	946	-	-
PALLD	0.039	NA	NA	947	-	-
PABPC3	0.039	NA	NA	949	-	-
OSMR	0.039	NA	NA	950	-	-
OR8H2	0.039	NA	NA	951	-	-
OR6Y1	0.039	NA	NA	952	-	-
OR6N1	0.039	NA	NA	953	-	-
OR6K6	0.039	NA	NA	954	-	-
OR5M10	0.039	NA	NA	955	-	-
OR5L2	0.039	NA	NA	956	-	-
OR5D18	0.039	NA	NA	957	-	-
OR51D1	0.039	NA	NA	958	-	-
OR10X1	0.039	NA	NA	959	-	-
ONECUT1	0.039	NA	NA	960	-	-
OBSL1	0.039	NA	NA	961	-	-
NXF1	0.039	NA	NA	962	-	-
NUP98	0.039	NA	NA	963	CC	PC
NUMA1	0.039	NA	NA	964	CC	PC
NPFFR2	0.039	NA	NA	965	-	-
NLRP2	0.039	NA	NA	967	-	-
NIF3L1	0.039	NA	NA	968	-	-
NID2	0.039	NA	NA	969	-	-
NFIB	0.039	NA	NA	971	CC	-
NET1	0.039	NA	NA	973	-	-
NDUFS6	0.039	NA	NA	974	-	-
NCOA2	0.039	NA	NA	975	CC	-
NCKAP1L	0.039	NA	NA	976	-	-
NCKAP1	0.039	NA	NA	977	-	-
NCAN	0.039	NA	NA	978	-	-
MYO7B	0.039	NA	NA	979	-	-
MYO5B	0.039	NA	NA	980	-	-
MYO18A	0.039	NA	NA	981	-	-
MYH4	0.039	NA	NA	982	-	-
MYH15	0.039	NA	NA	983	-	-
MYH1	0.039	NA	NA	984	-	-
MYBPC1	0.039	NA	NA	986	-	-
MSR1	0.039	NA	NA	987	-	-
MSH3	0.039	NA	NA	988	-	-
MNDA	0.039	NA	NA	989	-	-
MMP8	0.039	NA	NA	990	-	-
MMP28	0.039	NA	NA	991	-	-
MMP27	0.039	NA	NA	992	-	-
MMP13	0.039	NA	NA	993	-	-
MGAM	0.039	NA	NA	995	-	-
MFN1	0.039	NA	NA	996	-	-
MERTK	0.039	NA	NA	997	-	-
MEOX2	0.039	NA	NA	998	-	-
MCM8	0.039	NA	NA	999	-	-
MCM4	0.039	NA	NA	1000	-	-
MCM3AP	0.039	NA	NA	1001	-	-
MAP4	0.039	NA	NA	1003	-	-
MAML2	0.039	NA	NA	1004	CC	-
LTBP1	0.039	NA	NA	1005	-	-
LRP4	0.039	NA	NA	1006	-	-
LRDD	0.039	NA	NA	1007	-	-
LIPE	0.039	NA	NA	1008	-	-
LIPC	0.039	NA	NA	1009	-	-
LIG3	0.039	NA	NA	1010	-	-
LIFR	0.039	NA	NA	1011	CC	PC
LGR5	0.039	NA	NA	1012	-	-
L3MBTL	0.039	NA	NA	1015	-	-
KPNA3	0.039	NA	NA	1016	-	-
KNTC1	0.039	NA	NA	1017	-	-
KLHL20	0.039	NA	NA	1018	-	-
KIRREL	0.039	NA	NA	1019	-	-
KIN	0.039	NA	NA	1020	-	-
KIF13B	0.039	NA	NA	1021	-	-
KHDRBS2	0.039	NA	NA	1022	-	-
KCNN3	0.039	NA	NA	1023	-	-
KCNH6	0.039	NA	NA	1024	-	-
ITPR3	0.039	NA	NA	1025	-	-
IRAK4	0.039	NA	NA	1027	-	-
IRAK3	0.039	NA	NA	1028	-	-
IQGAP3	0.039	NA	NA	1029	-	-
IPO8	0.039	NA	NA	1030	-	-
IPO7	0.039	NA	NA	1031	-	-
IPO13	0.039	NA	NA	1032	-	-
INSR	0.039	NA	NA	1033	-	-
IL21R	0.039	NA	NA	1036	CC	-
IL18RAP	0.039	NA	NA	1037	-	-
IGF2R	0.039	NA	NA	1039	-	-
IFIT2	0.039	NA	NA	1041	-	-
IDH1	0.039	NA	NA	1042	CC	PC
ID1	0.039	NA	NA	1043	-	-
HTT	0.039	NA	NA	1044	-	-
HTATSF1	0.039	NA	NA	1045	-	-
HNRPDL	0.039	NA	NA	1046	-	-
HNRNPUL1	0.039	NA	NA	1047	-	-
HNRNPA1	0.039	NA	NA	1048	-	-
HIST2H2AA3	0.039	NA	NA	1049	-	-
HIP1R	0.039	NA	NA	1050	-	-
HDAC9	0.039	NA	NA	1051	-	-
GUCY1A3	0.039	NA	NA	1052	-	-
GUCY1A2	0.039	NA	NA	1053	-	-
GRM5	0.039	NA	NA	1054	-	-
GRIN1	0.039	NA	NA	1055	-	-
GRIK2	0.039	NA	NA	1056	-	-
GRIK1	0.039	NA	NA	1057	-	-
GNRHR2	0.039	NA	NA	1058	-	-
GNA13	0.039	NA	NA	1059	-	-
GJA8	0.039	NA	NA	1060	-	-
GJA5	0.039	NA	NA	1061	-	-
GIT1	0.039	NA	NA	1062	-	-
GHRL	0.039	NA	NA	1063	-	-
GGNBP2	0.039	NA	NA	1064	-	-
GFRA2	0.039	NA	NA	1065	-	-
GDF2	0.039	NA	NA	1066	-	-
GDF11	0.039	NA	NA	1067	-	-
GATAD2B	0.039	NA	NA	1068	-	-
GARNL3	0.039	NA	NA	1070	-	-
GAD1	0.039	NA	NA	1071	-	-
GABRG1	0.039	NA	NA	1072	-	-
GABRA4	0.039	NA	NA	1073	-	-
FOXP1	0.039	NA	NA	1074	CC	-
FMN1	0.039	NA	NA	1075	-	-
FKBP5	0.039	NA	NA	1078	-	-
FHOD1	0.039	NA	NA	1079	-	-
FGR	0.039	NA	NA	1080	-	-
FGFRL1	0.039	NA	NA	1081	-	-
FGD1	0.039	NA	NA	1082	-	-
FBXO4	0.039	NA	NA	1083	-	-
FBXL7	0.039	NA	NA	1084	-	-
FBLN2	0.039	NA	NA	1085	-	-
FASLG	0.039	NA	NA	1086	-	-
FAP	0.039	NA	NA	1087	-	-
FANCM	0.039	NA	NA	1088	-	-
FANCI	0.039	NA	NA	1089	-	-
FANCA	0.039	NA	NA	1090	CC	PC
F8	0.039	NA	NA	1091	-	-
EZR	0.039	NA	NA	1092	CC	-
EXOC4	0.039	NA	NA	1093	-	-
EXOC3	0.039	NA	NA	1094	-	-
ESPL1	0.039	NA	NA	1095	-	-
EPB41L3	0.039	NA	NA	1096	-	-
ELAVL4	0.039	NA	NA	1097	-	-
EIF5B	0.039	NA	NA	1098	-	-
EIF4EBP1	0.039	NA	NA	1099	-	-
EIF4A3	0.039	NA	NA	1100	-	-
EIF2S3	0.039	NA	NA	1101	-	-
EHMT2	0.039	NA	NA	1102	-	-
EEFSEC	0.039	NA	NA	1103	-	-
EEF1B2	0.039	NA	NA	1104	-	-
DSG2	0.039	NA	NA	1106	-	-
DSG1	0.039	NA	NA	1107	-	-
DRP2	0.039	NA	NA	1108	-	-
DNAI2	0.039	NA	NA	1109	-	-
DNAH1	0.039	NA	NA	1110	-	-
DLGAP5	0.039	NA	NA	1111	-	-
DICER1	0.039	NA	NA	1112	CC	PC
DIAPH2	0.039	NA	NA	1113	-	-
DHX9	0.039	NA	NA	1114	-	PC
DGKI	0.039	NA	NA	1115	-	-
DEK	0.039	NA	NA	1116	CC	-
DEFB1	0.039	NA	NA	1117	-	-
DEFA4	0.039	NA	NA	1118	-	-
DDX53	0.039	NA	NA	1119	-	-
DCLRE1A	0.039	NA	NA	1120	-	-
DAP3	0.039	NA	NA	1121	-	-
CYP3A7	0.039	NA	NA	1123	-	-
CYFIP1	0.039	NA	NA	1124	-	-
CTTNBP2	0.039	NA	NA	1126	-	-
CRP	0.039	NA	NA	1127	-	-
CRNKL1	0.039	NA	NA	1128	-	-
CREB5	0.039	NA	NA	1129	-	-
CPNE1	0.039	NA	NA	1130	-	-
COPS4	0.039	NA	NA	1131	-	-
COMP	0.039	NA	NA	1132	-	-
CNTNAP5	0.039	NA	NA	1136	-	-
CNTN6	0.039	NA	NA	1137	-	-
CNTN3	0.039	NA	NA	1138	-	-
CNOT3	0.039	NA	NA	1139	-	-
CNOT2	0.039	NA	NA	1140	-	-
CLU	0.039	NA	NA	1141	-	-
CIITA	0.039	NA	NA	1142	CC	-
CHRNA2	0.039	NA	NA	1143	-	-
CHRD	0.039	NA	NA	1144	-	-
CHD8	0.039	NA	NA	1145	-	PC
CFHR1	0.039	NA	NA	1146	-	-
CEP290	0.039	NA	NA	1147	-	-
CDH6	0.039	NA	NA	1149	-	-
CDH22	0.039	NA	NA	1150	-	-
CDC42BPA	0.039	NA	NA	1153	-	-
CD99	0.039	NA	NA	1154	-	-
CD1A	0.039	NA	NA	1155	-	-
CCND3	0.039	NA	NA	1156	CC	-
CARD6	0.039	NA	NA	1158	-	-
CAND1	0.039	NA	NA	1159	-	-
CALML3	0.039	NA	NA	1160	-	-
CACNA2D1	0.039	NA	NA	1161	-	-
CACNA1S	0.039	NA	NA	1162	-	-
CACNA1C	0.039	NA	NA	1164	-	-
CACNA1A	0.039	NA	NA	1165	-	-
BUB1B	0.039	NA	NA	1166	CC	PC
BTK	0.039	NA	NA	1167	-	-
BRAP	0.039	NA	NA	1168	-	-
BNIP3L	0.039	NA	NA	1169	-	-
BMPR2	0.039	NA	NA	1170	-	-
BMP1	0.039	NA	NA	1171	-	-
BIRC2	0.039	NA	NA	1172	-	-
BCL2L1	0.039	NA	NA	1174	-	-
BAZ1A	0.039	NA	NA	1175	-	-
AZIN1	0.039	NA	NA	1176	-	-
ATP8B3	0.039	NA	NA	1177	-	-
ATP8B1	0.039	NA	NA	1178	-	-
ATP6V1B2	0.039	NA	NA	1179	-	-
ATP6V1B1	0.039	NA	NA	1180	-	-
ATP5C1	0.039	NA	NA	1181	-	-
ATP2A1	0.039	NA	NA	1182	-	-
ATP1B1	0.039	NA	NA	1183	-	-
ATG7	0.039	NA	NA	1184	-	-
ASCC2	0.039	NA	NA	1185	-	-
ASB13	0.039	NA	NA	1186	-	-
ARPC4	0.039	NA	NA	1187	-	-
ARNTL2	0.039	NA	NA	1188	-	-
ARID4B	0.039	NA	NA	1189	-	-
ARID4A	0.039	NA	NA	1190	-	-
ARHGEF18	0.039	NA	NA	1191	-	-
ARHGEF1	0.039	NA	NA	1192	-	-
ARHGAP29	0.039	NA	NA	1193	-	-
ARHGAP20	0.039	NA	NA	1194	-	-
ARAP2	0.039	NA	NA	1195	-	-
APCS	0.039	NA	NA	1196	-	-
ANKRD6	0.039	NA	NA	1197	-	-
ANAPC1	0.039	NA	NA	1198	-	PC
ALS2CR8	0.039	NA	NA	1199	-	-
ALDH5A1	0.039	NA	NA	1200	-	-
ADCY8	0.039	NA	NA	1201	-	-
ADCY6	0.039	NA	NA	1202	-	-
ADAR	0.039	NA	NA	1203	-	-
ADAMTS5	0.039	NA	NA	1204	-	-
ADAMTS2	0.039	NA	NA	1205	-	-
ADAMTS14	0.039	NA	NA	1206	-	-
ADAM23	0.039	NA	NA	1207	-	-
ADAM15	0.039	NA	NA	1208	-	-
ACVRL1	0.039	NA	NA	1209	-	-
ACACB	0.039	NA	NA	1212	-	-
ABCD3	0.039	NA	NA	1213	-	-
ZRSR2	0.031	NA	NA	1214	CC	-
ZNF846	0.031	NA	NA	1215	-	-
ZNF844	0.031	NA	NA	1216	-	PC
ZNF836	0.031	NA	NA	1217	-	-
ZNF816A	0.031	NA	NA	1218	-	-
ZNF792	0.031	NA	NA	1219	-	-
ZNF768	0.031	NA	NA	1220	-	-
ZNF74	0.031	NA	NA	1221	-	-
ZNF684	0.031	NA	NA	1222	-	-
ZNF655	0.031	NA	NA	1223	-	-
ZNF646	0.031	NA	NA	1224	-	-
ZNF623	0.031	NA	NA	1225	-	-
ZNF582	0.031	NA	NA	1226	-	-
ZNF577	0.031	NA	NA	1227	-	-
ZNF573	0.031	NA	NA	1228	-	-
ZNF544	0.031	NA	NA	1229	-	-
ZNF543	0.031	NA	NA	1230	-	-
ZNF529	0.031	NA	NA	1231	-	-
ZNF502	0.031	NA	NA	1232	-	-
ZNF493	0.031	NA	NA	1233	-	-
ZNF492	0.031	NA	NA	1234	-	-
ZNF491	0.031	NA	NA	1235	-	-
ZNF471	0.031	NA	NA	1236	-	-
ZNF451	0.031	NA	NA	1237	-	-
ZNF45	0.031	NA	NA	1238	-	-
ZNF445	0.031	NA	NA	1239	-	-
ZNF429	0.031	NA	NA	1240	-	-
ZNF35	0.031	NA	NA	1241	-	-
ZNF329	0.031	NA	NA	1242	-	-
ZNF283	0.031	NA	NA	1243	-	-
ZNF227	0.031	NA	NA	1244	-	-
ZNF226	0.031	NA	NA	1245	-	-
ZNF225	0.031	NA	NA	1246	-	-
ZNF221	0.031	NA	NA	1247	-	-
ZNF214	0.031	NA	NA	1248	-	-
ZNF180	0.031	NA	NA	1249	-	-
ZNF160	0.031	NA	NA	1250	-	-
ZMYM4	0.031	NA	NA	1251	-	-
ZMYM3	0.031	NA	NA	1252	-	-
ZHX3	0.031	NA	NA	1253	-	-
ZHX2	0.031	NA	NA	1254	-	-
ZFYVE9	0.031	NA	NA	1255	-	-
ZFP36L2	0.031	NA	NA	1256	-	PC
ZFP30	0.031	NA	NA	1257	-	-
ZFHX3	0.031	NA	NA	1258	-	PC
YTHDC1	0.031	NA	NA	1259	-	-
YME1L1	0.031	NA	NA	1260	-	-
XRCC1	0.031	NA	NA	1261	-	-
XPOT	0.031	NA	NA	1262	-	-
XPO4	0.031	NA	NA	1263	-	-
WISP2	0.031	NA	NA	1265	-	-
WDR3	0.031	NA	NA	1266	-	-
WDR26	0.031	NA	NA	1267	-	-
VPS72	0.031	NA	NA	1268	-	-
VPS35	0.031	NA	NA	1269	-	-
VPS11	0.031	NA	NA	1270	-	-
VCPIP1	0.031	NA	NA	1271	-	-
VARS	0.031	NA	NA	1272	-	-
USP33	0.031	NA	NA	1273	-	-
UPF2	0.031	NA	NA	1274	-	-
UGT1A3	0.031	NA	NA	1275	-	-
UBXN8	0.031	NA	NA	1276	-	-
UBTF	0.031	NA	NA	1277	-	-
UBP1	0.031	NA	NA	1278	-	-
UBA3	0.031	NA	NA	1279	-	-
UACA	0.031	NA	NA	1280	-	-
TXNRD2	0.031	NA	NA	1281	-	-
TULP4	0.031	NA	NA	1282	-	-
TULP1	0.031	NA	NA	1283	-	-
TTRAP	0.031	NA	NA	1284	-	-
TTF2	0.031	NA	NA	1285	-	-
TSNARE1	0.031	NA	NA	1287	-	-
TRPM5	0.031	NA	NA	1289	-	-
TRIB3	0.031	NA	NA	1290	-	-
TRAT1	0.031	NA	NA	1291	-	-
TP53BP1	0.031	NA	NA	1292	-	PC
TNPO3	0.031	NA	NA	1293	-	-
TNPO1	0.031	NA	NA	1294	-	-
TNNT1	0.031	NA	NA	1295	-	-
TNNI1	0.031	NA	NA	1296	-	-
TNN	0.031	NA	NA	1297	-	-
TNFSF4	0.031	NA	NA	1298	-	-
TNFRSF8	0.031	NA	NA	1299	-	-
TMF1	0.031	NA	NA	1300	-	-
TIMM44	0.031	NA	NA	1302	-	-
THEM4	0.031	NA	NA	1303	-	-
THBS3	0.031	NA	NA	1304	-	-
TGM1	0.031	NA	NA	1305	-	-
TGFBRAP1	0.031	NA	NA	1306	-	-
TGFBR2	0.031	NA	NA	1307	-	PC
TFAP2A	0.031	NA	NA	1308	-	-
TEC	0.031	NA	NA	1309	-	-
TDP1	0.031	NA	NA	1310	-	-
TCEB3B	0.031	NA	NA	1311	-	-
TCEAL2	0.031	NA	NA	1312	-	-
TBK1	0.031	NA	NA	1313	-	-
TAOK1	0.031	NA	NA	1314	-	-
TAF4	0.031	NA	NA	1315	-	-
TAF2	0.031	NA	NA	1316	-	-
TAF1B	0.031	NA	NA	1317	-	-
TADA3L	0.031	NA	NA	1318	-	-
TAAR8	0.031	NA	NA	1319	-	-
SYT5	0.031	NA	NA	1320	-	-
SYT14	0.031	NA	NA	1321	-	-
SUZ12	0.031	NA	NA	1322	CC	PC
SUPT16H	0.031	NA	NA	1323	-	-
STK10	0.031	NA	NA	1324	-	-
SPTBN5	0.031	NA	NA	1327	-	-
SPRR1A	0.031	NA	NA	1328	-	-
SPAG4	0.031	NA	NA	1329	-	-
SP4	0.031	NA	NA	1330	-	-
SP140	0.031	NA	NA	1331	-	-
SOS2	0.031	NA	NA	1332	-	-
SON	0.031	NA	NA	1333	-	-
SNTA1	0.031	NA	NA	1334	-	-
SMG5	0.031	NA	NA	1335	-	-
SMC2	0.031	NA	NA	1336	-	-
SLTM	0.031	NA	NA	1338	-	-
SLC6A9	0.031	NA	NA	1340	-	-
SLC4A4	0.031	NA	NA	1341	-	-
SLC17A3	0.031	NA	NA	1342	-	-
SIPA1L1	0.031	NA	NA	1344	-	-
SIM1	0.031	NA	NA	1345	-	-
SHPRH	0.031	NA	NA	1346	-	-
SHC4	0.031	NA	NA	1347	-	-
SGOL2	0.031	NA	NA	1349	-	-
SGOL1	0.031	NA	NA	1350	-	-
SGCZ	0.031	NA	NA	1351	-	-
SFRS6	0.031	NA	NA	1352	-	-
2014-09-01	0.031	NA	NA	1353	-	-
SENP1	0.031	NA	NA	1354	-	-
SEMA6D	0.031	NA	NA	1355	-	-
SEMA3F	0.031	NA	NA	1356	-	-
SEC24A	0.031	NA	NA	1357	-	-
SEC23IP	0.031	NA	NA	1358	-	-
SCUBE1	0.031	NA	NA	1359	-	-
SCNN1D	0.031	NA	NA	1360	-	-
SCNN1A	0.031	NA	NA	1361	-	-
SCN5A	0.031	NA	NA	1362	-	-
SCG2	0.031	NA	NA	1364	-	-
SALL2	0.031	NA	NA	1365	-	-
S100A8	0.031	NA	NA	1366	-	-
S100A10	0.031	NA	NA	1367	-	-
RYBP	0.031	NA	NA	1368	-	-
RUVBL1	0.031	NA	NA	1369	-	-
RTN1	0.031	NA	NA	1370	-	-
RSF1	0.031	NA	NA	1371	-	-
RPS6	0.031	NA	NA	1374	-	-
RPL32	0.031	NA	NA	1375	-	-
RPGRIP1	0.031	NA	NA	1376	-	-
RNF111	0.031	NA	NA	1379	-	-
RIN2	0.031	NA	NA	1380	-	-
RIMS1	0.031	NA	NA	1381	-	-
RIF1	0.031	NA	NA	1382	-	-
RHOT1	0.031	NA	NA	1383	-	-
RGS7	0.031	NA	NA	1384	-	-
RGS1	0.031	NA	NA	1385	-	-
RFWD2	0.031	NA	NA	1386	-	-
REPS2	0.031	NA	NA	1387	-	-
RECQL5	0.031	NA	NA	1388	-	-
REC8	0.031	NA	NA	1389	-	-
RBPMS	0.031	NA	NA	1390	-	-
RBM5	0.031	NA	NA	1391	-	-
RBM25	0.031	NA	NA	1392	-	-
RBM14	0.031	NA	NA	1393	-	-
RBAK	0.031	NA	NA	1394	-	-
RB1CC1	0.031	NA	NA	1395	-	-
RARB	0.031	NA	NA	1397	-	-
RAPGEF4	0.031	NA	NA	1398	-	-
RAI14	0.031	NA	NA	1399	-	-
RAD54B	0.031	NA	NA	1400	-	-
RAD52	0.031	NA	NA	1401	-	-
RAD51L3	0.031	NA	NA	1402	-	-
RAD51C	0.031	NA	NA	1403	-	-
RAD50	0.031	NA	NA	1404	-	-
RAD21	0.031	NA	NA	1405	-	PC
RAB11FIP4	0.031	NA	NA	1406	-	-
PZP	0.031	NA	NA	1407	-	-
PURB	0.031	NA	NA	1409	-	-
PUM2	0.031	NA	NA	1410	-	-
PTPRT	0.031	NA	NA	1411	-	-
PTPRH	0.031	NA	NA	1412	-	-
PTPRF	0.031	NA	NA	1413	-	-
PTPRC	0.031	NA	NA	1414	-	-
PTPN14	0.031	NA	NA	1415	-	-
PTH2R	0.031	NA	NA	1416	-	-
PTGFR	0.031	NA	NA	1418	-	-
PSMD11	0.031	NA	NA	1419	-	-
PSMC2	0.031	NA	NA	1420	-	-
PSG1	0.031	NA	NA	1421	-	-
PRKRIR	0.031	NA	NA	1424	-	-
PRKG2	0.031	NA	NA	1425	-	-
PRKD3	0.031	NA	NA	1426	-	-
PRKD2	0.031	NA	NA	1427	-	-
PRKCQ	0.031	NA	NA	1428	-	-
PRICKLE2	0.031	NA	NA	1429	-	-
PRICKLE1	0.031	NA	NA	1430	-	-
PRIC285	0.031	NA	NA	1431	-	-
PREP	0.031	NA	NA	1432	-	-
PRDX4	0.031	NA	NA	1433	-	-
PRDM5	0.031	NA	NA	1434	-	-
PRDM1	0.031	NA	NA	1435	CC	-
PRCP	0.031	NA	NA	1436	-	-
PPYR1	0.031	NA	NA	1437	-	-
PPP3CA	0.031	NA	NA	1438	-	-
PPP2R3B	0.031	NA	NA	1439	-	-
PPP2R1B	0.031	NA	NA	1440	-	-
PPP1R9A	0.031	NA	NA	1442	-	-
PPP1R13B	0.031	NA	NA	1443	-	-
PPP1R12A	0.031	NA	NA	1444	-	-
PPFIA2	0.031	NA	NA	1445	-	-
POT1	0.031	NA	NA	1446	-	-
POLR3A	0.031	NA	NA	1447	-	-
POLR1A	0.031	NA	NA	1448	-	-
PLXNA2	0.031	NA	NA	1449	-	-
PLP2	0.031	NA	NA	1450	-	-
PLEKHA7	0.031	NA	NA	1451	-	-
PLCH1	0.031	NA	NA	1452	-	-
PKP2	0.031	NA	NA	1455	-	-
PIWIL1	0.031	NA	NA	1456	-	-
PITRM1	0.031	NA	NA	1457	-	-
PIGR	0.031	NA	NA	1458	-	-
PIGK	0.031	NA	NA	1459	-	-
PHKA2	0.031	NA	NA	1460	-	-
PHKA1	0.031	NA	NA	1461	-	-
PHF12	0.031	NA	NA	1462	-	-
PFKFB2	0.031	NA	NA	1463	-	-
PEX12	0.031	NA	NA	1464	-	-
PEG3	0.031	NA	NA	1465	-	-
PDE6B	0.031	NA	NA	1466	-	-
PDCD6	0.031	NA	NA	1467	-	-
PDCD11	0.031	NA	NA	1468	-	-
PCSK6	0.031	NA	NA	1469	-	-
PCSK5	0.031	NA	NA	1470	-	-
PCDHGA4	0.031	NA	NA	1472	-	-
PCDHB5	0.031	NA	NA	1474	-	-
PCDHB4	0.031	NA	NA	1475	-	-
PCDHB13	0.031	NA	NA	1476	-	-
PCDHA1	0.031	NA	NA	1479	-	-
PBX2	0.031	NA	NA	1480	-	-
PAXIP1	0.031	NA	NA	1481	-	-
PARD3B	0.031	NA	NA	1482	-	-
PAPPA	0.031	NA	NA	1483	-	-
PACS1	0.031	NA	NA	1484	-	-
P2RX6	0.031	NA	NA	1485	-	-
OXTR	0.031	NA	NA	1486	-	-
ORC3L	0.031	NA	NA	1487	-	-
OR8H3	0.031	NA	NA	1488	-	-
OR6F1	0.031	NA	NA	1489	-	-
OR5I1	0.031	NA	NA	1490	-	-
OR5AS1	0.031	NA	NA	1491	-	-
OR4C46	0.031	NA	NA	1492	-	-
OR4A16	0.031	NA	NA	1493	-	-
OR2L3	0.031	NA	NA	1494	-	-
OR2A7	0.031	NA	NA	1495	-	-
OR2A1	0.031	NA	NA	1496	-	-
OR10Z1	0.031	NA	NA	1497	-	-
OR10K1	0.031	NA	NA	1498	-	-
OR10AD1	0.031	NA	NA	1499	-	-
OGDHL	0.031	NA	NA	1500	-	-
OCLN	0.031	NA	NA	1501	-	-
OAZ3	0.031	NA	NA	1502	-	-
NVL	0.031	NA	NA	1503	-	-
NUAK2	0.031	NA	NA	1505	-	-
NTS	0.031	NA	NA	1506	-	-
NTRK2	0.031	NA	NA	1507	-	-
NTRK1	0.031	NA	NA	1508	CC	-
NTN1	0.031	NA	NA	1509	-	-
NT5E	0.031	NA	NA	1510	-	-
NSMAF	0.031	NA	NA	1511	-	-
NRP2	0.031	NA	NA	1512	-	-
NRIP1	0.031	NA	NA	1513	-	-
NRG3	0.031	NA	NA	1514	-	-
NR1H2	0.031	NA	NA	1515	-	PC
NR1D1	0.031	NA	NA	1516	-	-
NPY5R	0.031	NA	NA	1517	-	-
NPAT	0.031	NA	NA	1518	-	-
NOX1	0.031	NA	NA	1519	-	-
NOTCH2NL	0.031	NA	NA	1521	-	-
NOP2	0.031	NA	NA	1522	-	-
NLRP3	0.031	NA	NA	1523	-	PC
NKD2	0.031	NA	NA	1524	-	-
NFE2L3	0.031	NA	NA	1525	-	-
NCR2	0.031	NA	NA	1527	-	-
NCOA3	0.031	NA	NA	1528	-	PC
NCAPD2	0.031	NA	NA	1529	-	-
NBN	0.031	NA	NA	1531	-	-
NAT2	0.031	NA	NA	1532	-	-
MYO1F	0.031	NA	NA	1534	-	-
MYO15A	0.031	NA	NA	1535	-	-
MYH8	0.031	NA	NA	1536	-	-
MYH11	0.031	NA	NA	1537	CC	-
MYCBPAP	0.031	NA	NA	1538	-	-
MUC7	0.031	NA	NA	1539	-	-
MTTP	0.031	NA	NA	1540	-	-
MTIF2	0.031	NA	NA	1541	-	-
MST1R	0.031	NA	NA	1542	-	-
MOS	0.031	NA	NA	1544	-	-
MOAP1	0.031	NA	NA	1545	-	-
MMP7	0.031	NA	NA	1546	-	-
MMP3	0.031	NA	NA	1547	-	-
MMP16	0.031	NA	NA	1548	-	-
MMP1	0.031	NA	NA	1549	-	-
MLNR	0.031	NA	NA	1551	-	-
MIPEP	0.031	NA	NA	1552	-	-
MID2	0.031	NA	NA	1553	-	-
MIB1	0.031	NA	NA	1554	-	-
MGEA5	0.031	NA	NA	1555	-	-
MEP1A	0.031	NA	NA	1557	-	-
MEFV	0.031	NA	NA	1558	-	-
MED27	0.031	NA	NA	1559	-	-
MED23	0.031	NA	NA	1561	-	-
MCCC1	0.031	NA	NA	1563	-	-
MARK1	0.031	NA	NA	1564	-	-
2014-03-07	0.031	NA	NA	1565	-	-
MAPT	0.031	NA	NA	1566	-	-
MAPK8IP1	0.031	NA	NA	1567	-	PC
MAPK7	0.031	NA	NA	1569	-	-
MAP4K2	0.031	NA	NA	1571	-	-
MAP4K1	0.031	NA	NA	1572	-	-
MAP3K7	0.031	NA	NA	1573	-	-
MAN1C1	0.031	NA	NA	1576	-	-
MAN1B1	0.031	NA	NA	1577	-	-
MAN1A1	0.031	NA	NA	1578	-	-
MAML3	0.031	NA	NA	1579	-	-
LTF	0.031	NA	NA	1580	-	-
LRRFIP2	0.031	NA	NA	1581	-	-
LRIG1	0.031	NA	NA	1582	-	-
LILRB1	0.031	NA	NA	1583	-	-
LILRA1	0.031	NA	NA	1584	-	-
LEPR	0.031	NA	NA	1585	-	PC
LEO1	0.031	NA	NA	1586	-	-
LATS1	0.031	NA	NA	1588	-	-
KLK6	0.031	NA	NA	1593	-	-
KLF6	0.031	NA	NA	1594	-	-
KLF11	0.031	NA	NA	1595	-	-
KIFC1	0.031	NA	NA	1596	-	-
KIF3B	0.031	NA	NA	1597	-	-
KIF1C	0.031	NA	NA	1598	-	-
KIF15	0.031	NA	NA	1599	-	-
KIAA1683	0.031	NA	NA	1600	-	-
KIAA1543	0.031	NA	NA	1601	-	-
KIAA0907	0.031	NA	NA	1602	-	-
KIAA0776	0.031	NA	NA	1603	-	-
KHDRBS3	0.031	NA	NA	1604	-	-
KCNK15	0.031	NA	NA	1606	-	-
KCNJ2	0.031	NA	NA	1607	-	-
KCND1	0.031	NA	NA	1608	-	-
KAL1	0.031	NA	NA	1609	-	-
JAG1	0.031	NA	NA	1610	-	-
IVL	0.031	NA	NA	1611	-	-
ITGA9	0.031	NA	NA	1612	-	-
ITGA11	0.031	NA	NA	1616	-	-
IRX1	0.031	NA	NA	1617	-	-
IRS2	0.031	NA	NA	1618	-	PC
IRS1	0.031	NA	NA	1619	-	-
IREB2	0.031	NA	NA	1620	-	-
IL2RA	0.031	NA	NA	1622	-	-
IL19	0.031	NA	NA	1623	-	-
IL17B	0.031	NA	NA	1624	-	-
IKZF3	0.031	NA	NA	1625	-	-
IKBKE	0.031	NA	NA	1626	-	-
IFT88	0.031	NA	NA	1627	-	-
ICAM5	0.031	NA	NA	1628	-	-
IBTK	0.031	NA	NA	1629	-	-
HTR2B	0.031	NA	NA	1630	-	-
HSP90AB1	0.031	NA	NA	1631	-	PC
HRG	0.031	NA	NA	1633	-	-
HPS4	0.031	NA	NA	1634	-	-
HNRNPK	0.031	NA	NA	1635	-	-
HKDC1	0.031	NA	NA	1636	-	-
HIST1H2AG	0.031	NA	NA	1637	-	-
HIPK4	0.031	NA	NA	1638	-	-
HIP1	0.031	NA	NA	1639	CC	-
HHIP	0.031	NA	NA	1640	-	-
HFE2	0.031	NA	NA	1641	-	-
HDAC7	0.031	NA	NA	1642	-	-
HDAC6	0.031	NA	NA	1643	-	-
HCN4	0.031	NA	NA	1644	-	-
HAX1	0.031	NA	NA	1647	-	-
HACE1	0.031	NA	NA	1648	-	-
H1FOO	0.031	NA	NA	1649	-	-
GYS2	0.031	NA	NA	1651	-	-
GSPT1	0.031	NA	NA	1654	-	-
GRIP1	0.031	NA	NA	1655	-	-
GPR63	0.031	NA	NA	1656	-	-
GPR50	0.031	NA	NA	1657	-	-
GPR4	0.031	NA	NA	1658	-	-
GPR37L1	0.031	NA	NA	1659	-	-
GPR143	0.031	NA	NA	1660	-	-
GPN2	0.031	NA	NA	1661	-	-
GPI	0.031	NA	NA	1662	-	-
GOLGA3	0.031	NA	NA	1663	-	-
GNB1	0.031	NA	NA	1664	-	-
GNAS	0.031	NA	NA	1665	CC	PC
GLRX2	0.031	NA	NA	1666	-	-
GHR	0.031	NA	NA	1670	-	-
GGA3	0.031	NA	NA	1671	-	-
GFM1	0.031	NA	NA	1672	-	-
GC	0.031	NA	NA	1674	-	-
GBP1	0.031	NA	NA	1675	-	-
GBA	0.031	NA	NA	1676	-	-
GALNT5	0.031	NA	NA	1677	-	-
GABRR1	0.031	NA	NA	1678	-	-
GABRA5	0.031	NA	NA	1679	-	-
GABPA	0.031	NA	NA	1680	-	-
FUS	0.031	NA	NA	1682	CC	-
FUBP1	0.031	NA	NA	1683	CC	-
FOXP2	0.031	NA	NA	1684	-	-
FLNC	0.031	NA	NA	1685	-	-
FGL1	0.031	NA	NA	1686	-	-
FGF20	0.031	NA	NA	1687	-	-
FDXR	0.031	NA	NA	1688	-	-
F2RL1	0.031	NA	NA	1689	-	-
F13A1	0.031	NA	NA	1690	-	-
F11	0.031	NA	NA	1691	-	-
EXT2	0.031	NA	NA	1692	CC	-
EXT1	0.031	NA	NA	1693	CC	-
EXOSC9	0.031	NA	NA	1694	-	-
EXOC8	0.031	NA	NA	1695	-	-
EXOC1	0.031	NA	NA	1696	-	-
EVI5	0.031	NA	NA	1697	-	-
ERG	0.031	NA	NA	1698	CC	-
EPPK1	0.031	NA	NA	1701	-	-
EPHB1	0.031	NA	NA	1702	-	-
EPHA8	0.031	NA	NA	1703	-	-
EPHA7	0.031	NA	NA	1704	-	-
EPHA5	0.031	NA	NA	1705	-	-
EPB41L1	0.031	NA	NA	1706	-	-
EIF4ENIF1	0.031	NA	NA	1707	-	-
EEF2K	0.031	NA	NA	1709	-	-
EEF1A2	0.031	NA	NA	1710	-	-
EDN1	0.031	NA	NA	1711	-	-
EDEM1	0.031	NA	NA	1712	-	-
DYNLRB1	0.031	NA	NA	1713	-	-
DUSP8	0.031	NA	NA	1714	-	-
DUSP16	0.031	NA	NA	1715	-	-
DUSP10	0.031	NA	NA	1716	-	-
DTX1	0.031	NA	NA	1717	-	-
DSPP	0.031	NA	NA	1718	-	-
DSC1	0.031	NA	NA	1719	-	-
DOCK3	0.031	NA	NA	1720	-	-
DOCK1	0.031	NA	NA	1721	-	-
DNTT	0.031	NA	NA	1722	-	-
DNMT3B	0.031	NA	NA	1723	-	-
DNMT1	0.031	NA	NA	1724	-	-
DLL1	0.031	NA	NA	1725	-	-
DLG5	0.031	NA	NA	1726	-	-
DIAPH3	0.031	NA	NA	1727	-	-
DHTKD1	0.031	NA	NA	1728	-	-
DGKZ	0.031	NA	NA	1729	-	-
DGKQ	0.031	NA	NA	1730	-	-
DGKG	0.031	NA	NA	1731	-	-
DGKD	0.031	NA	NA	1732	-	-
DFFA	0.031	NA	NA	1733	-	-
DDX54	0.031	NA	NA	1734	-	-
DDX42	0.031	NA	NA	1735	-	-
DDX10	0.031	NA	NA	1736	CC	-
DDC	0.031	NA	NA	1737	-	-
DDB2	0.031	NA	NA	1738	CC	-
DCP1B	0.031	NA	NA	1740	-	-
DCLRE1C	0.031	NA	NA	1741	-	-
DARC	0.031	NA	NA	1742	-	-
DAPK1	0.031	NA	NA	1743	-	-
DAP	0.031	NA	NA	1744	-	-
CYSLTR2	0.031	NA	NA	1745	-	-
CYP4A22	0.031	NA	NA	1746	-	-
CYP3A4	0.031	NA	NA	1747	-	-
CYP11B2	0.031	NA	NA	1748	-	-
CUL7	0.031	NA	NA	1750	-	-
CUL4B	0.031	NA	NA	1751	-	-
CUL2	0.031	NA	NA	1752	-	-
CTNNAL1	0.031	NA	NA	1754	-	-
CTGF	0.031	NA	NA	1755	-	-
CSTF2	0.031	NA	NA	1756	-	-
CSNK2A1	0.031	NA	NA	1757	-	-
CSK	0.031	NA	NA	1758	-	-
CSE1L	0.031	NA	NA	1759	-	-
CRY2	0.031	NA	NA	1760	-	-
CREB3L3	0.031	NA	NA	1761	-	-
CPS1	0.031	NA	NA	1762	-	-
CPB2	0.031	NA	NA	1763	-	-
COX4I2	0.031	NA	NA	1764	-	-
CORO2B	0.031	NA	NA	1765	-	-
CORO1A	0.031	NA	NA	1766	-	-
COPS2	0.031	NA	NA	1767	-	-
COL5A3	0.031	NA	NA	1768	-	-
COL22A1	0.031	NA	NA	1769	-	-
COL15A1	0.031	NA	NA	1770	-	-
COL12A1	0.031	NA	NA	1771	-	-
COG8	0.031	NA	NA	1773	-	-
COG5	0.031	NA	NA	1774	-	-
COG4	0.031	NA	NA	1775	-	-
[truncated: 5,029 more rows]

## Sheet: Melanoma
Gene	Mutation_Frequency	OncoIMPACT_Rank	DriverNET_Rank	Frequency_Rank	Cancer_Census	Pan_Cancer_Driver
TTN	0.794	1	25	1	-	-
LRP2	0.231	2	NA	61	-	-
APOB	0.406	3	16	7	-	-
TP53	0.15	4	11	213	CC	PC
BCLAF1	0.212	5	NA	80	-	PC
BRAF	0.512	6	1	5	CC	PC
TNR	0.225	7	NA	63	-	-
COL4A5	0.225	8	NA	67	-	-
PTPRC	0.138	9	NA	261	-	-
RYR2	0.319	10	NA	20	-	-
NRAS	0.306	11	3	22	CC	PC
NOTCH2	0.163	12	NA	181	CC	-
ITGA4	0.15	13	NA	226	-	-
KDR	0.15	14	NA	224	CC	-
COL1A2	0.125	15	NA	363	-	-
NOTCH4	0.212	16	NA	77	-	-
GLI2	0.119	17	NA	414	-	-
PDGFRA	0.119	18	23	392	CC	PC
EP300	0.106	19	8	558	CC	PC
COL4A4	0.281	20	NA	30	-	-
COL6A3	0.194	21	NA	111	-	-
IL7R	0.144	22	NA	244	CC	-
INPP5D	0.1	23	NA	634	-	-
NRXN1	0.15	24	NA	221	-	-
DSP	0.3	25	NA	24	-	-
PLCB4	0.231	26	2	60	-	-
FGFR2	0.106	27	NA	554	CC	PC
RAC1	0.119	28	5	386	-	PC
CDKN2A	0.412	29	6	6	CC	PC
MET	0.1	30	29	623	CC	-
ERBB4	0.194	31	NA	109	-	-
HTT	0.138	32	NA	271	-	-
SLIT2	0.219	33	NA	70	-	-
SCN5A	0.269	34	NA	36	-	-
DAB1	0.144	35	NA	251	-	-
PLCG2	0.081	36	21	926	-	-
CSF2RB	0.106	37	NA	564	-	-
LAMA2	0.212	38	NA	79	-	-
PLCE1	0.188	39	NA	119	-	-
PPARG	0.087	40	NA	792	CC	-
TP63	0.2	41	NA	91	-	-
PLCB1	0.212	42	7	75	-	-
NOS1	0.2	43	NA	97	-	-
CTNNB1	0.062	44	17	1872	CC	PC
COL7A1	0.244	45	NA	53	-	-
COL14A1	0.194	46	NA	112	-	-
EGFR	0.075	47	NA	1239	CC	PC
COL1A1	0.138	48	NA	276	CC	-
FLT1	0.138	49	NA	273	-	-
ACAN	0.144	50	NA	259	-	-
ANK2	0.163	51	NA	190	-	-
GLI3	0.069	52	NA	1511	-	-
NOTCH3	0.1	53	NA	614	-	-
TFAP2A	0.062	54	NA	1629	-	-
RYR3	0.25	55	NA	45	-	-
HSPG2	0.119	56	NA	412	-	-
NCOR2	0.106	57	NA	531	-	PC
SPTA1	0.263	58	NA	41	-	-
ANK1	0.163	59	NA	191	-	-
COL3A1	0.2	60	NA	101	-	-
RXRG	0.062	61	NA	1669	-	-
NOTCH2NL	0.138	62	NA	267	-	-
PTPN11	0.031	63	NA	4367	CC	PC
ITGB2	0.062	64	NA	1797	-	-
COL2A1	0.131	65	NA	320	-	-
COL4A1	0.138	66	NA	275	-	-
NTRK1	0.075	67	NA	1166	CC	-
MLLT4	0.062	68	NA	1764	CC	PC
DCC	0.237	69	NA	58	-	-
DMD	0.113	70	NA	479	-	PC
GLI1	0.069	71	NA	1512	-	-
BCR	0.05	72	NA	2804	CC	-
GLIS3	0.1	73	NA	640	-	-
VWF	0.156	74	NA	192	-	-
CNTN5	0.275	75	NA	34	-	-
RXRB	0.037	76	NA	3614	-	-
ETS1	0.037	77	NA	3970	-	-
INSR	0.113	78	NA	467	-	-
STAT4	0.075	79	NA	1081	-	-
LAMA3	0.169	80	NA	163	-	-
NCOR1	0.075	81	NA	1176	-	PC
ITK	0.1	82	NA	632	CC	-
PPARA	0.056	83	NA	2096	-	-
ITGA1	0.087	84	NA	834	-	-
LAMB3	0.125	85	NA	348	-	-
COL12A1	0.156	86	NA	203	-	-
ACTC1	0.069	87	NA	1579	-	-
DSG1	0.169	88	NA	168	-	-
HRAS	0.025	89	NA	5495	CC	PC
LRP1	0.113	90	NA	463	-	-
LCK	0.05	91	NA	2615	CC	-
PLCG1	0.05	92	NA	2509	-	PC
FGFR1	0.056	93	NA	2262	CC	-
LAMA5	0.131	94	NA	299	-	-
NOTCH1	0.044	95	NA	3088	CC	PC
LAMA1	0.131	96	NA	300	-	-
PGR	0.1	97	NA	601	-	-
FLNB	0.131	98	NA	311	-	-
PTK2	0.081	99	NA	918	-	-
F2	0.056	100	NA	2267	-	-
TBP	0.037	101	NA	3539	-	-
EZR	0.025	102	NA	5598	CC	-
APBB1	0.031	103	NA	4895	-	-
ITGAM	0.069	104	NA	1493	-	-
ACTN2	0.113	105	NA	499	-	-
EGR1	0.019	106	NA	6501	-	-
AKT1	0.025	107	NA	5802	CC	PC
AKT2	0.05	108	NA	2830	CC	-
PTPN6	0.031	109	NA	4366	-	-
CREBBP	0.081	110	NA	1015	CC	-
PIK3CG	0.1	111	NA	600	-	PC
KIF1B	0.094	112	NA	726	-	-
COL4A3	0.125	113	NA	362	-	-
NFIC	0.025	114	NA	5352	-	-
PTEN	0.106	115	18	517	CC	PC
ACTB	0.056	116	NA	2359	-	-
FYN	0.044	117	NA	3240	-	-
COPG2	0.075	118	NA	1267	-	-
PIK3R2	0.031	119	NA	4410	-	-
GRB2	0.037	120	NA	3907	-	-
IKBKE	0.106	121	NA	544	-	-
F10	0.031	122	NA	4725	-	-
CD2	0.125	123	NA	370	-	-
HNF4A	0.087	124	NA	840	-	-
CCNA1	0.056	125	NA	2316	-	-
LAMC1	0.075	126	NA	1197	-	-
VAV1	0.069	127	NA	1329	-	-
APC	0.1	128	NA	667	CC	PC
CD44	0.037	129	NA	4048	-	-
ACTA1	0.05	130	NA	2839	-	-
JMJD1C	0.075	131	NA	1204	-	-
PLAT	0.025	132	NA	5257	-	-
RBBP4	0.025	133	NA	5204	-	-
ITGB4	0.087	134	NA	832	-	-
FGA	0.125	135	NA	361	-	-
KRAS	0.044	136	NA	3158	CC	PC
COL4A6	0.131	137	NA	319	-	-
LCP2	0.05	138	NA	2614	-	-
IGF1R	0.056	139	NA	2222	-	-
RB1	0.031	140	NA	4351	CC	PC
KCNQ5	0.188	141	NA	124	-	-
PIK3CB	0.062	142	NA	1701	-	PC
CRKL	0.025	143	NA	5661	-	-
LRP5	0.094	144	NA	723	-	-
PLXNA4	0.188	145	NA	118	-	-
IFI16	0.031	146	NA	4599	-	-
DSC2	0.144	147	NA	249	-	-
NGF	0.081	148	NA	962	-	-
NID1	0.156	149	NA	197	-	-
TNNI1	0.075	150	NA	1066	-	-
LRP6	0.125	151	NA	345	-	-
CNTN1	0.081	152	NA	1021	-	-
SLIT1	0.044	153	NA	2957	-	-
CDH2	0.05	154	NA	2771	-	-
HIF1A	0.019	155	NA	6402	-	-
GNAI3	0.031	156	NA	4683	-	-
DLG1	0.044	157	NA	3293	-	-
CALD1	0.081	158	NA	1032	-	-
CDK4	0.062	159	39	1890	CC	-
THRB	0.069	160	NA	1345	-	-
MPP3	0.019	161	NA	6267	-	-
HDAC4	0.081	162	NA	989	-	-
NCOA6	0.106	163	NA	532	-	-
KALRN	0.15	164	NA	225	-	PC
MIB1	0.031	165	NA	4523	-	-
RAP1A	0.037	166	NA	3649	-	-
SHH	0.062	167	NA	1656	-	-
COL6A1	0.044	168	NA	3324	-	-
TJP2	0.044	169	NA	2919	-	PC
PLG	0.119	170	NA	390	-	-
FBLN2	0.062	171	NA	1845	-	-
FBLN1	0.094	172	NA	738	-	-
BLK	0.05	173	NA	2801	-	-
TP73	0.05	174	NA	2400	-	-
GRIN2A	0.275	175	9	33	-	-
RND1	0.031	176	NA	4337	-	-
LAMB1	0.062	177	NA	1785	-	-
MAPK14	0.05	178	NA	2607	-	-
CDKN2B	0.294	179	NA	27	-	-
BMP1	0.019	180	NA	6671	-	-
DAB2	0.094	181	NA	743	-	-
MAPK12	0.031	182	NA	4533	-	-
SLIT3	0.144	183	NA	235	-	-
CTNNA3	0.075	184	NA	1264	-	-
MYB	0.062	185	NA	1757	CC	PC
PIAS1	0.025	186	NA	5268	-	-
ESR1	0.044	187	NA	3268	-	PC
POLR1A	0.05	188	NA	2504	-	-
DSC1	0.169	189	NA	169	-	-
APLP1	0.037	190	NA	4099	-	-
ITGA11	0.062	191	NA	1799	-	-
JAG1	0.05	192	NA	2639	-	-
PTPRB	0.231	193	NA	59	-	-
BCAR1	0.025	194	NA	5752	-	-
BRCA1	0.044	195	NA	3359	CC	PC
MYLK	0.131	196	NA	295	-	-
MAPK11	0.031	197	NA	4534	-	-
SP1	0.019	198	NA	6001	-	-
PIK3R5	0.05	199	NA	2510	-	-
NRG1	0.075	200	NA	1168	-	-
ACTA2	0.013	201	NA	7701	-	-
GNAI1	0.025	202	NA	5548	-	PC
PARP1	0.075	203	NA	1145	-	-
NCOA2	0.069	204	NA	1459	CC	-
LHX4	0.056	205	NA	2197	-	-
CXCR4	0.013	206	NA	7518	-	-
VCAN	0.113	207	NA	433	-	-
RAC3	0.037	208	NA	3652	-	-
ANK3	0.394	209	NA	10	-	-
MLL	0.163	210	NA	185	CC	PC
FOS	0.013	211	NA	7434	-	-
PTK2B	0.037	212	NA	3660	-	-
FGFR3	0.062	213	NA	1841	CC	PC
GNAS	0.106	214	NA	550	CC	PC
MMP13	0.044	215	NA	3117	-	-
RHOD	0.037	216	NA	3633	-	-
PLXNB1	0.094	217	NA	698	-	-
LAMC2	0.1	218	NA	629	-	-
TRAF3	0.044	219	NA	2909	-	-
PECAM1	0.037	220	NA	3702	-	-
ERBB2	0.031	221	NA	4731	CC	PC
MMP14	0.031	222	NA	4519	-	-
ATR	0.075	223	NA	1290	-	PC
RAC2	0.025	224	NA	5216	-	-
ADAM10	0.031	225	NA	4919	-	PC
PDGFRB	0.062	226	NA	1706	CC	-
PAX6	0.031	227	NA	4428	-	-
LRP1B	0.388	228	NA	11	-	-
APOA1	0.044	229	NA	3387	-	-
ROBO1	0.087	230	NA	783	-	-
NFATC1	0.062	231	NA	1752	-	-
PAPPA2	0.275	232	NA	31	-	-
EVPL	0.206	233	NA	86	-	-
COL4A2	0.094	234	NA	745	-	-
GDNF	0.062	235	NA	1831	-	-
KRT10	0.081	236	NA	979	-	-
CACNA1E	0.275	237	NA	35	-	-
PCSK5	0.2	238	NA	96	-	-
HCN1	0.144	239	NA	246	-	-
CNTNAP2	0.269	240	NA	37	-	-
FBN1	0.119	241	NA	415	-	-
PKP2	0.094	242	NA	699	-	-
LRRC4C	0.175	243	NA	146	-	-
INSRR	0.119	244	NA	408	-	-
DLL1	0.044	245	NA	3292	-	-
CCND1	0.05	246	38	2781	CC	PC
PLXND1	0.075	247	NA	1130	-	-
SEMA6C	0.069	248	NA	1377	-	-
S100A1	0.056	249	NA	2052	-	-
KRT13	0.05	250	NA	2623	-	-
RYR1	0.25	251	NA	46	-	-
NFATC3	0.044	252	NA	3097	-	-
MYO5B	0.194	253	NA	107	-	-
LAMB4	0.125	254	NA	347	-	-
RPS6KA2	0.062	255	NA	1670	-	-
KRT2	0.056	256	NA	2203	-	-
ABL1	0.019	257	NA	6731	CC	PC
NCAM1	0.1	258	NA	617	-	-
TGFBR2	0.05	259	NA	2413	-	PC
DEDD	0.044	260	NA	3299	-	-
PPL	0.069	261	NA	1401	-	-
KRT5	0.056	262	NA	2202	-	-
HCN4	0.069	263	NA	1503	-	-
ABCB1	0.156	264	NA	209	-	PC
NGEF	0.044	265	NA	3093	-	-
TNFRSF6B	0.044	266	NA	2915	-	-
BAI3	0.181	267	NA	138	-	-
F13B	0.138	268	NA	274	-	-
PKP1	0.1	269	NA	599	-	-
NPTX1	0.081	270	NA	960	-	-
ATP8B2	0.094	271	NA	763	-	-
VHL	0.025	272	NA	5009	CC	PC
SCN2A	0.119	273	NA	385	-	-
LGI2	0.062	274	NA	1780	-	-
KCNH8	0.1	275	NA	631	-	-
DSC3	0.156	276	NA	201	-	-
CHD9	0.094	277	NA	750	-	-
NRXN3	0.119	278	NA	398	-	-
RASSF5	0.087	279	NA	786	-	-
CNTN4	0.194	280	NA	113	-	-
ZKSCAN2	0.062	281	NA	1595	-	-
TCF3	0.019	282	NA	5957	CC	-
RB1CC1	0.056	283	NA	2073	-	-
LILRB4	0.119	284	NA	405	-	-
TPTE	0.263	285	NA	40	-	-
MYH3	0.075	286	NA	1182	-	-
KLHL9	0.106	287	NA	538	-	-
ITPR1	0.106	288	NA	543	-	-
STAT6	0.05	289	NA	2430	-	-
SNTB1	0.069	290	NA	1365	-	-
ATP8B4	0.119	291	NA	429	-	-
DYNC1H1	0.1	292	NA	647	-	-
ROBO2	0.138	293	NA	260	-	-
DGKI	0.144	294	NA	250	-	-
TRPM6	0.2	295	NA	90	-	-
STAT5A	0.019	296	NA	5985	-	-
MYH15	0.163	297	NA	184	-	-
EGR2	0.037	298	NA	3982	-	-
HCN3	0.075	299	NA	1218	-	-
MAP1A	0.113	300	NA	462	-	-
NRXN2	0.062	301	NA	1743	-	-
BMP6	0.081	302	NA	1036	-	-
DCN	0.062	303	NA	1867	-	-
NLGN3	0.05	304	NA	2575	-	-
CYTIP	0.081	305	NA	1010	-	-
FES	0.05	306	NA	2694	-	PC
MCM3	0.05	307	NA	2602	-	-
NPTX2	0.062	308	NA	1746	-	-
TP53BP1	0.081	309	NA	894	-	PC
NPTXR	0.081	310	NA	959	-	-
PPARGC1B	0.075	311	NA	1127	-	-
PLXNB2	0.087	312	NA	793	-	-
PLTP	0.031	313	NA	4398	-	-
HCN2	0.031	314	NA	4653	-	-
MDM2	0.031	315	NA	4526	CC	-
ATP8B3	0.062	316	NA	1908	-	-
LAMC3	0.025	317	NA	5436	-	-
SLC4A1	0.075	318	NA	1093	-	-
F13A1	0.131	319	NA	312	-	-
KCNQ3	0.175	320	NA	148	-	-
APH1A	0.044	321	NA	3389	-	-
CASK	0.031	322	NA	4850	-	-
ADCY2	0.069	323	NA	1576	-	-
PTPRZ1	0.119	324	NA	387	-	-
PLCD3	0.031	325	NA	4400	-	-
TRPC6	0.131	326	NA	283	-	-
CYTH1	0.05	327	NA	2736	-	-
NEDD9	0.05	328	NA	2584	-	-
SCN8A	0.069	329	NA	1378	-	-
PPP6C	0.087	330	NA	791	-	-
CDH15	0.037	331	NA	4041	-	-
TRIM22	0.037	332	NA	3506	-	-
MAST1	0.069	333	NA	1474	-	-
RAF1	0.031	334	NA	4356	CC	-
BCAN	0.075	335	NA	1289	-	-
RERE	0.113	336	NA	440	-	-
RELN	0.206	337	NA	84	-	-
GUCY1A2	0.081	338	NA	990	-	-
SCN4B	0.037	339	NA	3607	-	-
ICK	0.056	340	NA	2223	-	-
NPPB	0.031	341	NA	4489	-	-
FGG	0.056	342	NA	2260	-	-
SPTB	0.094	343	NA	688	-	-
TBXAS1	0.1	344	NA	587	-	-
DES	0.031	345	NA	4772	-	-
ATP8A2	0.05	346	NA	2810	-	-
TBX3	0.044	347	NA	2927	-	PC
CACNG1	0.056	348	NA	2328	-	-
KCNMA1	0.069	349	NA	1484	-	-
FGF13	0.037	350	NA	3951	-	-
NEK1	0.031	351	NA	4502	-	-
CNTN3	0.081	352	NA	1020	-	-
ROBO4	0.075	353	NA	1110	-	-
GNG4	0.062	354	NA	1828	-	-
PCDHA4	0.087	355	NA	797	-	-
KCNQ2	0.081	356	NA	982	-	-
ADAMTS4	0.062	357	NA	1923	-	-
SPTAN1	0.05	358	NA	2434	-	-
MAPK8IP2	0.037	359	NA	3823	-	-
LRP4	0.031	360	NA	4551	-	-
LEPR	0.094	361	NA	725	-	PC
CDON	0.069	362	NA	1546	-	-
MAK	0.087	363	NA	822	-	-
ATRX	0.069	364	NA	1566	CC	PC
GPC1	0.044	365	NA	3226	-	-
FGFR4	0.056	366	NA	2261	-	-
ITPR2	0.069	367	NA	1490	-	-
SH2D2A	0.05	368	NA	2452	-	-
MED21	0.025	369	NA	5395	-	-
LRRC7	0.125	370	NA	344	-	-
SLC4A2	0.062	371	NA	1647	-	-
NPR2	0.062	372	NA	1747	-	-
TRAF3IP3	0.106	373	NA	505	-	-
ABCG8	0.062	374	NA	1929	-	-
UNC5C	0.069	375	NA	1331	-	-
DSG2	0.075	376	NA	1243	-	-
CACNA1C	0.15	377	NA	229	-	-
LRRFIP1	0.056	378	NA	2191	-	-
HPR	0.056	379	NA	2228	-	-
NLGN1	0.044	380	NA	3091	-	-
ENPP1	0.069	381	NA	1524	-	-
SCN4A	0.125	382	NA	335	-	-
PIK3C2G	0.181	383	NA	130	-	-
CEBPA	0.006	384	NA	8403	CC	PC
NPR3	0.056	385	NA	2159	-	-
TGFBI	0.069	386	NA	1346	-	-
GJA1	0.056	387	NA	2250	-	-
TRIM29	0.087	388	NA	775	-	-
SYNM	0.037	389	NA	3551	-	-
SHC1	0.056	390	NA	2030	-	-
ACTN3	0.037	391	NA	4123	-	-
FGB	0.044	392	NA	3249	-	-
FAT1	0.144	393	NA	247	-	-
DSG3	0.206	394	NA	88	-	-
LIMS1	0.006	395	NA	8162	-	-
HGF	0.113	396	NA	471	-	PC
SUPT5H	0.019	397	NA	5975	-	-
NLGN2	0.031	398	NA	4493	-	-
NTNG1	0.069	399	NA	1450	-	-
MAST2	0.056	400	NA	2186	-	PC
PROC	0.037	401	NA	3670	-	-
LFNG	0.062	402	NA	1781	-	-
ZFR	0.075	403	NA	1057	-	-
ATP8A1	0.081	404	NA	1038	-	-
SEMA4A	0.062	405	NA	1661	-	-
RGL3	0.013	406	NA	7031	-	-
LAMA4	0.037	407	NA	3837	-	-
PLCZ1	0.106	408	NA	521	-	-
PPIG	0.025	409	NA	5247	-	-
PDE4D	0.056	410	NA	2107	-	-
FN1	0.075	411	NA	1227	-	PC
MAST4	0.087	412	NA	818	-	-
FOXA1	0.025	413	NA	5579	-	PC
MICAL1	0.044	414	NA	3120	-	-
PTK6	0.056	415	NA	2085	-	-
EPB49	0.031	416	NA	4733	-	-
DGKD	0.075	417	NA	1250	-	-
NKTR	0.031	418	NA	4495	-	-
TBX2	0.062	419	NA	1631	-	-
ARHGEF12	0.075	420	NA	1294	CC	-
LUM	0.044	421	NA	3144	-	PC
BGN	0.044	422	NA	3362	-	-
SV2B	0.106	423	NA	509	-	-
ALPL	0.062	424	NA	1916	-	-
GNAI2	0.031	425	NA	4684	-	-
NTRK3	0.113	426	NA	456	CC	-
ADAMTS5	0.037	427	NA	4119	-	-
PLXNC1	0.062	428	NA	1698	-	-
PTPRF	0.106	429	NA	516	-	-
LRPPRC	0.069	430	NA	1477	-	-
FLT4	0.094	431	NA	736	-	-
NCSTN	0.05	432	NA	2588	-	-
ARID4B	0.075	433	NA	1293	-	-
RECQL4	0.075	434	NA	1114	CC	-
TCF21	0.044	435	NA	2926	-	-
SV2A	0.1	436	NA	589	-	-
PTPRJ	0.044	437	NA	2997	-	-
ODZ2	0.131	438	NA	294	-	-
ISLR	0.037	439	NA	3854	-	-
ITGA10	0.081	440	NA	984	-	-
MAML2	0.044	441	NA	3137	CC	-
MIB2	0.037	442	NA	3814	-	-
CIC	0.062	443	NA	1883	CC	PC
RRN3	0.025	444	NA	5186	-	-
TAF1C	0.044	445	NA	2932	-	-
MYC	0.081	446	NA	966	CC	-
TLN1	0.081	447	NA	898	-	-
COL5A2	0.131	448	NA	318	-	-
DTX2	0.025	449	NA	5627	-	-
HOXB7	0.019	450	NA	6394	-	-
SCNN1B	0.056	451	NA	2041	-	-
MXRA5	0.344	452	NA	16	-	-
CNKSR2	0.056	453	NA	2306	-	-
EPB42	0.05	454	NA	2703	-	-
PIAS3	0.087	455	NA	795	-	-
PRNP	0.013	456	NA	7091	-	-
SCNN1G	0.087	457	NA	782	-	-
PNN	0.025	458	NA	5253	-	-
DRP2	0.05	459	NA	2716	-	-
CACNA1G	0.144	460	NA	256	-	-
PIK3CD	0.037	461	NA	3695	-	-
BOC	0.025	462	NA	5745	-	-
TTR	0.013	463	NA	6846	-	-
F2R	0.044	464	NA	3261	-	-
TRPV4	0.037	465	NA	3502	-	-
SMARCD2	0.05	466	NA	2440	-	-
RASGRP1	0.037	467	NA	3647	-	-
PARP9	0.056	468	NA	2117	-	-
SCNN1A	0.056	469	NA	2042	-	-
MCAM	0.044	470	NA	3127	-	-
UNC5A	0.056	471	NA	1972	-	-
NFKBIB	0.006	472	NA	8097	-	-
RNPS1	0.013	473	NA	7017	-	-
DLG2	0.131	474	NA	316	-	-
MAML1	0.031	475	NA	4541	-	-
CAPN5	0.062	476	NA	1903	-	-
RBPJ	0.031	477	NA	4348	-	-
CDYL	0.062	478	NA	1888	-	-
CDK6	0.025	479	NA	5700	CC	-
STK4	0.031	480	NA	4244	-	-
OBSCN	0.244	481	NA	51	-	-
SNTA1	0.037	482	NA	3576	-	-
LAMB2	0.044	483	NA	3154	-	-
PYGO2	0.069	484	NA	1393	-	-
CDS1	0.031	485	NA	4829	-	-
JMY	0.025	486	NA	5461	-	-
EPAS1	0.05	487	NA	2705	-	-
MDM4	0.087	488	NA	816	CC	-
UNC5D	0.094	489	NA	679	-	-
MICALL1	0.069	490	NA	1468	-	-
CNTN2	0.125	491	NA	364	-	-
LPXN	0.025	492	NA	5425	-	-
DTNA	0.056	493	NA	2285	-	-
PAX9	0.013	494	NA	7162	-	-
ADD1	0.044	495	NA	3403	-	-
TXK	0.05	496	NA	2392	-	-
MATN3	0.025	497	NA	5399	-	-
MATN1	0.025	498	NA	5400	-	-
SGK1	0.031	499	NA	4294	-	PC
TSC22D1	0.025	500	NA	5041	-	-
SHOC2	0.013	501	NA	6968	-	-
RASA2	0.069	502	NA	1389	-	-
DGKE	0.075	503	NA	1249	-	-
KCNJ12	0.031	504	NA	4573	-	-
SCD5	0.025	505	NA	5176	-	-
TBL1XR1	0.019	506	NA	5960	-	PC
ZFHX3	0.125	507	NA	330	-	PC
SNW1	0.019	508	NA	6006	-	-
IGFBP7	0.019	509	NA	6372	-	-
POLR1E	0.019	510	NA	6151	-	-
CHEK2	0.031	511	NA	4824	CC	PC
GARNL3	0.025	512	NA	5567	-	-
FBXL2	0.031	513	NA	4719	-	-
GDF15	0.025	514	NA	5559	-	-
ZMAT3	0.013	515	NA	6790	-	-
DGKQ	0.037	516	NA	3996	-	-
MGAM	0.4	NA	4	8	-	-
UGT1A1	0.206	NA	10	81	-	-
XDH	0.188	NA	12	116	-	-
PCDHAC2	0.581	NA	13	2	-	-
PDE1C	0.169	NA	14	160	-	-
POLR2K	0.031	NA	15	4391	-	-
MAN1A2	0.069	NA	19	1475	-	-
SDHA	0.062	NA	20	1664	-	-
CUL1	0.087	NA	22	857	-	PC
POLR2B	0.056	NA	24	2097	-	-
RANBP2	0.094	NA	26	694	-	PC
GRIN2B	0.194	NA	27	108	-	-
OR2G2	0.138	NA	28	265	-	-
PGK2	0.125	NA	30	337	-	-
IFNA21	0.131	NA	31	307	-	-
NUP98	0.075	NA	32	1163	CC	PC
C3	0.131	NA	33	324	-	-
ADCY8	0.194	NA	34	115	-	-
HSPA1L	0.081	NA	35	987	-	-
OR9A4	0.125	NA	36	340	-	-
PIP5K1A	0.069	NA	37	1407	-	PC
PRKDC	0.094	NA	40	696	-	-
POLR3B	0.062	NA	41	1696	-	-
POLR2A	0.044	NA	42	3018	-	-
NFKB1	0.037	NA	43	3779	-	-
GRM3	0.175	NA	44	149	-	-
DNAH5	0.556	NA	NA	3	-	-
PCDHGC5	0.531	NA	NA	4	-	-
FLG	0.394	NA	NA	9	-	-
DNAH7	0.375	NA	NA	12	-	-
DNAH8	0.369	NA	NA	13	-	-
USH2A	0.362	NA	NA	14	-	-
DSCAM	0.356	NA	NA	15	-	-
ZFHX4	0.331	NA	NA	17	-	-
PTPRT	0.331	NA	NA	18	-	-
SPHKAP	0.325	NA	NA	19	-	-
DNAH9	0.319	NA	NA	21	-	-
DNAH3	0.306	NA	NA	23	-	-
PCDH15	0.294	NA	NA	25	-	-
NEB	0.294	NA	NA	26	-	PC
TNXB	0.287	NA	NA	28	-	-
FMN2	0.287	NA	NA	29	-	-
MYH4	0.275	NA	NA	32	-	-
CD163	0.269	NA	NA	38	-	-
UNC13C	0.263	NA	NA	39	-	-
PEG3	0.263	NA	NA	42	-	-
MYO18B	0.263	NA	NA	43	-	-
CFH	0.263	NA	NA	44	-	PC
KCNB2	0.25	NA	NA	47	-	-
DNAH11	0.25	NA	NA	48	-	-
DMBT1	0.25	NA	NA	49	-	-
CR1	0.25	NA	NA	50	-	-
DNAH10	0.244	NA	NA	52	-	-
C6	0.244	NA	NA	54	-	-
SI	0.237	NA	NA	55	-	-
MYH2	0.237	NA	NA	56	-	-
MLL2	0.237	NA	NA	57	CC	PC
FLNC	0.231	NA	NA	62	-	-
SVEP1	0.225	NA	NA	64	-	-
PTPRD	0.225	NA	NA	65	-	-
MYH1	0.225	NA	NA	66	-	-
TCRA	0.219	NA	NA	68	-	-
SORL1	0.219	NA	NA	69	-	-
ODZ1	0.219	NA	NA	71	-	-
CYP2C19	0.219	NA	NA	72	-	-
COL22A1	0.219	NA	NA	73	-	-
CACNA1S	0.219	NA	NA	74	-	-
ODZ3	0.212	NA	NA	76	-	-
MLL3	0.212	NA	NA	78	CC	PC
TLL1	0.206	NA	NA	82	-	-
SNCAIP	0.206	NA	NA	83	-	-
MYOCD	0.206	NA	NA	85	-	-
EPPK1	0.206	NA	NA	87	-	-
C7	0.206	NA	NA	89	-	-
TNN	0.2	NA	NA	92	-	-
ROS1	0.2	NA	NA	93	CC	-
RIMS2	0.2	NA	NA	94	-	-
RGS7	0.2	NA	NA	95	-	-
NLRP4	0.2	NA	NA	98	-	-
EPHA6	0.2	NA	NA	99	-	-
CTNND2	0.2	NA	NA	100	-	-
COL11A1	0.2	NA	NA	102	-	-
ZNF99	0.194	NA	NA	103	-	-
ZFPM2	0.194	NA	NA	104	-	-
TG	0.194	NA	NA	105	-	-
SALL1	0.194	NA	NA	106	-	-
DOCK3	0.194	NA	NA	110	-	-
CFTR	0.194	NA	NA	114	-	-
PPP1R3A	0.188	NA	NA	117	-	-
PDZD2	0.188	NA	NA	120	-	-
MYH8	0.188	NA	NA	121	-	-
MUC4	0.188	NA	NA	122	-	-
MACF1	0.188	NA	NA	123	-	-
KCNH7	0.188	NA	NA	125	-	-
ADAMTS18	0.188	NA	NA	126	-	-
ABCC9	0.188	NA	NA	127	-	-
TAF1L	0.181	NA	NA	128	-	-
PRDM9	0.181	NA	NA	129	-	-
PCDH18	0.181	NA	NA	131	-	-
NFASC	0.181	NA	NA	132	-	-
LILRA1	0.181	NA	NA	133	-	-
GRM8	0.181	NA	NA	134	-	-
GRID2	0.181	NA	NA	135	-	-
DISP1	0.181	NA	NA	136	-	-
CASR	0.181	NA	NA	137	-	-
STAB1	0.175	NA	NA	139	-	-
PAPPA	0.175	NA	NA	140	-	-
OSMR	0.175	NA	NA	141	-	-
NLRP3	0.175	NA	NA	142	-	PC
NBEA	0.175	NA	NA	143	-	-
MYO15A	0.175	NA	NA	144	-	-
MED12L	0.175	NA	NA	145	-	-
KIAA1109	0.175	NA	NA	147	-	PC
FAT2	0.175	NA	NA	150	-	-
ELAVL2	0.175	NA	NA	151	-	-
COL6A6	0.175	NA	NA	152	-	-
CDH9	0.175	NA	NA	153	-	-
CDH6	0.175	NA	NA	154	-	-
AHNAK	0.175	NA	NA	155	-	-
ADAMTS9	0.175	NA	NA	156	-	-
ZNF676	0.169	NA	NA	157	-	-
TPO	0.169	NA	NA	158	-	-
SLCO1B3	0.169	NA	NA	159	-	-
PCDHB4	0.169	NA	NA	161	-	-
NF1	0.169	NA	NA	162	CC	PC
KIF21B	0.169	NA	NA	164	-	-
KCNH5	0.169	NA	NA	165	-	-
FRAS1	0.169	NA	NA	166	-	-
F8	0.169	NA	NA	167	-	-
COL5A3	0.169	NA	NA	170	-	-
COL5A1	0.169	NA	NA	171	-	-
CLCN1	0.169	NA	NA	172	-	-
CDH10	0.169	NA	NA	173	-	-
CACNA2D3	0.169	NA	NA	174	-	-
ASPM	0.169	NA	NA	175	-	PC
VPS13B	0.163	NA	NA	176	-	-
TRRAP	0.163	NA	NA	177	-	-
RFX6	0.163	NA	NA	178	-	-
PLCH1	0.163	NA	NA	179	-	-
PDE1A	0.163	NA	NA	180	-	-
MYOM2	0.163	NA	NA	182	-	-
MYO3A	0.163	NA	NA	183	-	-
LPA	0.163	NA	NA	186	-	-
DNAH2	0.163	NA	NA	187	-	-
CHD6	0.163	NA	NA	188	-	-
CARD11	0.163	NA	NA	189	CC	-
TRPV6	0.156	NA	NA	193	-	-
SRGAP3	0.156	NA	NA	194	CC	-
SERPINB3	0.156	NA	NA	195	-	-
PTPRN2	0.156	NA	NA	196	-	-
HDAC9	0.156	NA	NA	198	-	-
EPHA3	0.156	NA	NA	199	-	-
DST	0.156	NA	NA	200	-	-
DCHS2	0.156	NA	NA	202	-	-
CNGB3	0.156	NA	NA	204	-	-
CFHR5	0.156	NA	NA	205	-	-
CDH18	0.156	NA	NA	206	-	-
C8B	0.156	NA	NA	207	-	-
ADAMTS6	0.156	NA	NA	208	-	-
ABCA4	0.156	NA	NA	210	-	-
ZNF208	0.15	NA	NA	211	-	-
TRPV5	0.15	NA	NA	212	-	-
TLR4	0.15	NA	NA	214	-	-
SORCS3	0.15	NA	NA	215	-	-
SELP	0.15	NA	NA	216	-	-
RUNX1T1	0.15	NA	NA	217	-	-
PCDHB5	0.15	NA	NA	218	-	-
OGDHL	0.15	NA	NA	219	-	-
ODZ4	0.15	NA	NA	220	-	-
NLRP12	0.15	NA	NA	222	-	-
LIFR	0.15	NA	NA	223	CC	PC
GRIA1	0.15	NA	NA	227	-	-
CFHR1	0.15	NA	NA	228	-	-
BPTF	0.15	NA	NA	230	-	-
ASH1L	0.15	NA	NA	231	-	-
ADH1B	0.15	NA	NA	232	-	-
ADAMTS12	0.15	NA	NA	233	-	-
SPEN	0.144	NA	NA	234	-	PC
SELE	0.144	NA	NA	236	-	-
PSG4	0.144	NA	NA	237	-	-
OR10K2	0.144	NA	NA	238	-	-
NPAS4	0.144	NA	NA	239	-	-
NEBL	0.144	NA	NA	240	-	-
MYH7	0.144	NA	NA	241	-	-
LTBP1	0.144	NA	NA	242	-	-
KCND2	0.144	NA	NA	243	-	-
HMGCS2	0.144	NA	NA	245	-	-
EPHA7	0.144	NA	NA	248	-	-
CR2	0.144	NA	NA	252	-	-
CNTNAP5	0.144	NA	NA	253	-	-
CNTNAP4	0.144	NA	NA	254	-	-
CFB	0.144	NA	NA	255	-	-
ANGPT1	0.144	NA	NA	257	-	-
AKAP9	0.144	NA	NA	258	CC	PC
PAK7	0.138	NA	NA	262	-	-
OR2M3	0.138	NA	NA	263	-	-
OR2M2	0.138	NA	NA	264	-	-
NRK	0.138	NA	NA	266	-	-
MYO9A	0.138	NA	NA	268	-	-
KIF4B	0.138	NA	NA	269	-	-
IFNA8	0.138	NA	NA	270	-	-
GJA8	0.138	NA	NA	272	-	-
CHRM3	0.138	NA	NA	277	-	-
ARID2	0.138	NA	NA	278	CC	PC
ALMS1	0.138	NA	NA	279	-	-
ADAMTS16	0.138	NA	NA	280	-	-
ACE	0.138	NA	NA	281	-	-
ABCB11	0.138	NA	NA	282	-	-
TCEB3C	0.131	NA	NA	284	-	-
TAS2R38	0.131	NA	NA	285	-	-
SIPA1L1	0.131	NA	NA	286	-	-
RIMS1	0.131	NA	NA	287	-	-
PRLR	0.131	NA	NA	288	-	-
PIK3C2B	0.131	NA	NA	289	-	-
PCDHB8	0.131	NA	NA	290	-	-
OR4K5	0.131	NA	NA	291	-	-
OR2G6	0.131	NA	NA	292	-	-
OR2A5	0.131	NA	NA	293	-	-
MUC2	0.131	NA	NA	296	-	-
MAGI1	0.131	NA	NA	297	-	-
LYST	0.131	NA	NA	298	-	-
KSR2	0.131	NA	NA	301	-	-
KIF2B	0.131	NA	NA	302	-	-
KIF14	0.131	NA	NA	303	-	-
KIF13A	0.131	NA	NA	304	-	-
KCNN3	0.131	NA	NA	305	-	-
KCNB1	0.131	NA	NA	306	-	-
IFNA16	0.131	NA	NA	308	-	-
HIVEP1	0.131	NA	NA	309	-	-
GUCY2C	0.131	NA	NA	310	-	-
EYA4	0.131	NA	NA	313	-	-
DPYS	0.131	NA	NA	314	-	-
DLGAP4	0.131	NA	NA	315	-	-
CYP2C9	0.131	NA	NA	317	-	-
COL11A2	0.131	NA	NA	321	-	-
CELSR3	0.131	NA	NA	322	-	-
CELSR2	0.131	NA	NA	323	-	-
ALPK3	0.131	NA	NA	325	-	-
ABP1	0.131	NA	NA	326	-	-
ABCC8	0.131	NA	NA	327	-	-
A1CF	0.131	NA	NA	328	-	-
ZNF679	0.125	NA	NA	329	-	-
TRHR	0.125	NA	NA	331	-	-
TEK	0.125	NA	NA	332	-	-
TBX15	0.125	NA	NA	333	-	-
SPRR3	0.125	NA	NA	334	-	-
PPFIA2	0.125	NA	NA	336	-	-
PCDHGA1	0.125	NA	NA	338	-	-
PCDHB3	0.125	NA	NA	339	-	-
MYT1L	0.125	NA	NA	341	-	-
MYO16	0.125	NA	NA	342	-	-
MYCBP2	0.125	NA	NA	343	-	-
LCT	0.125	NA	NA	346	-	-
KIR2DL2	0.125	NA	NA	349	-	-
ITGA8	0.125	NA	NA	350	-	-
IRF6	0.125	NA	NA	351	-	-
IFNB1	0.125	NA	NA	352	-	-
IFNA7	0.125	NA	NA	353	-	-
IFNA2	0.125	NA	NA	354	-	-
IFNA14	0.125	NA	NA	355	-	-
IFNA1	0.125	NA	NA	356	-	-
GUCY1A3	0.125	NA	NA	357	-	-
GRM7	0.125	NA	NA	358	-	-
GRIN3A	0.125	NA	NA	359	-	-
GRIA2	0.125	NA	NA	360	-	-
CHRM2	0.125	NA	NA	365	-	-
CHL1	0.125	NA	NA	366	-	-
CHD5	0.125	NA	NA	367	-	-
CGNL1	0.125	NA	NA	368	-	-
CDH12	0.125	NA	NA	369	-	-
CCNB3	0.125	NA	NA	371	-	-
ARAP2	0.125	NA	NA	372	-	-
ADCY10	0.125	NA	NA	373	-	-
ADAMTS19	0.125	NA	NA	374	-	-
ADAM2	0.125	NA	NA	375	-	-
A2M	0.125	NA	NA	376	-	-
ZNF786	0.119	NA	NA	377	-	-
WEE2	0.119	NA	NA	378	-	-
VPS13C	0.119	NA	NA	379	-	-
UGT2B4	0.119	NA	NA	380	-	-
TRPC4	0.119	NA	NA	381	-	-
TLR5	0.119	NA	NA	382	-	-
TAS2R60	0.119	NA	NA	383	-	-
SPTBN4	0.119	NA	NA	384	-	-
PTPRK	0.119	NA	NA	388	-	-
PTPN14	0.119	NA	NA	389	-	-
PIGR	0.119	NA	NA	391	-	-
PCDHB1	0.119	NA	NA	393	-	-
OR51S1	0.119	NA	NA	394	-	-
OR2M7	0.119	NA	NA	395	-	-
OR2A25	0.119	NA	NA	396	-	-
OR11L1	0.119	NA	NA	397	-	-
NOS3	0.119	NA	NA	399	-	-
NAP1L2	0.119	NA	NA	400	-	-
MYO7B	0.119	NA	NA	401	-	-
MYO3B	0.119	NA	NA	402	-	-
MYH11	0.119	NA	NA	403	CC	-
MUSK	0.119	NA	NA	404	-	-
KLHL13	0.119	NA	NA	406	-	-
KCNH6	0.119	NA	NA	407	-	-
IGSF1	0.119	NA	NA	409	-	-
IFNA6	0.119	NA	NA	410	-	-
IFNA5	0.119	NA	NA	411	-	-
GRM6	0.119	NA	NA	413	-	-
EPHB6	0.119	NA	NA	416	-	-
DNM3	0.119	NA	NA	417	-	-
CYP11B1	0.119	NA	NA	418	-	-
CUBN	0.119	NA	NA	419	-	-
COL19A1	0.119	NA	NA	420	-	-
CLSTN2	0.119	NA	NA	421	-	-
CLEC5A	0.119	NA	NA	422	-	-
CFHR4	0.119	NA	NA	423	-	-
CDH4	0.119	NA	NA	424	-	-
C8A	0.119	NA	NA	425	-	-
BCL9	0.119	NA	NA	426	CC	-
BCL11A	0.119	NA	NA	427	CC	-
ATXN1	0.119	NA	NA	428	-	-
ATP2B4	0.119	NA	NA	430	-	-
ARHGEF2	0.119	NA	NA	431	-	-
ZEB1	0.113	NA	NA	432	-	-
TRPM2	0.113	NA	NA	434	-	-
TRERF1	0.113	NA	NA	435	-	-
TIAM2	0.113	NA	NA	436	-	-
SYTL2	0.113	NA	NA	437	-	-
SLCO1A2	0.113	NA	NA	438	-	-
SHANK2	0.113	NA	NA	439	-	-
REN	0.113	NA	NA	441	-	-
PZP	0.113	NA	NA	442	-	-
PTPN22	0.113	NA	NA	443	-	-
PRSS1	0.113	NA	NA	444	-	-
PENK	0.113	NA	NA	445	-	-
PCDHB7	0.113	NA	NA	446	-	-
OR6T1	0.113	NA	NA	447	-	-
OR6F1	0.113	NA	NA	448	-	-
OR4N2	0.113	NA	NA	449	-	-
OR2T2	0.113	NA	NA	450	-	-
OR2M5	0.113	NA	NA	451	-	-
OR2B3	0.113	NA	NA	452	-	-
OR13C8	0.113	NA	NA	453	-	-
OR10J1	0.113	NA	NA	454	-	-
NUP210	0.113	NA	NA	455	-	-
NR5A2	0.113	NA	NA	457	-	-
NEFM	0.113	NA	NA	458	-	-
MYT1	0.113	NA	NA	459	-	-
MYH13	0.113	NA	NA	460	-	-
MEP1A	0.113	NA	NA	461	-	-
KL	0.113	NA	NA	464	-	-
KHDRBS2	0.113	NA	NA	465	-	-
KCNH2	0.113	NA	NA	466	-	-
IFNW1	0.113	NA	NA	468	-	-
IFNA4	0.113	NA	NA	469	-	-
IFNA10	0.113	NA	NA	470	-	-
GTF3C1	0.113	NA	NA	472	-	-
GPRIN2	0.113	NA	NA	473	-	-
GK2	0.113	NA	NA	474	-	-
FLT3	0.113	NA	NA	475	CC	PC
FBN2	0.113	NA	NA	476	-	PC
F5	0.113	NA	NA	477	-	-
DNAH1	0.113	NA	NA	478	-	-
CTNNA2	0.113	NA	NA	480	-	-
COL9A1	0.113	NA	NA	481	-	-
COL20A1	0.113	NA	NA	482	-	-
CNGA2	0.113	NA	NA	483	-	-
CHD7	0.113	NA	NA	484	-	-
CELSR1	0.113	NA	NA	485	-	-
CDH8	0.113	NA	NA	486	-	-
CD1E	0.113	NA	NA	487	-	-
CD1C	0.113	NA	NA	488	-	-
CCT8L2	0.113	NA	NA	489	-	-
CAPN13	0.113	NA	NA	490	-	-
CACNA1I	0.113	NA	NA	491	-	-
CACNA1H	0.113	NA	NA	492	-	-
CACNA1A	0.113	NA	NA	493	-	-
C4BPA	0.113	NA	NA	494	-	-
ARHGAP30	0.113	NA	NA	495	-	-
AHCTF1	0.113	NA	NA	496	-	-
ADAMTS2	0.113	NA	NA	497	-	-
ADAMTS10	0.113	NA	NA	498	-	-
ZNF560	0.106	NA	NA	500	-	-
ZNF425	0.106	NA	NA	501	-	-
ZNF229	0.106	NA	NA	502	-	-
UNC13A	0.106	NA	NA	503	-	-
TRIO	0.106	NA	NA	504	-	PC
TEP1	0.106	NA	NA	506	-	-
TCHH	0.106	NA	NA	507	-	-
TAF1A	0.106	NA	NA	508	-	-
SRCAP	0.106	NA	NA	510	-	-
SPTBN2	0.106	NA	NA	511	-	-
SLC15A2	0.106	NA	NA	512	-	-
SETD1A	0.106	NA	NA	513	-	-
SERPINA10	0.106	NA	NA	514	-	-
RGL1	0.106	NA	NA	515	-	-
PRKCB	0.106	NA	NA	518	-	-
PPP1R9A	0.106	NA	NA	519	-	-
POU6F2	0.106	NA	NA	520	-	-
PDE7B	0.106	NA	NA	522	-	-
OR4M2	0.106	NA	NA	523	-	-
OR4K1	0.106	NA	NA	524	-	-
OR2L2	0.106	NA	NA	525	-	-
OR2G3	0.106	NA	NA	526	-	-
OPRK1	0.106	NA	NA	527	-	-
NPHS1	0.106	NA	NA	528	-	-
NLRP1	0.106	NA	NA	529	-	-
NES	0.106	NA	NA	530	-	-
MYO10	0.106	NA	NA	533	-	-
MYH6	0.106	NA	NA	534	-	-
MDC1	0.106	NA	NA	535	-	PC
MAP3K9	0.106	NA	NA	536	-	-
LPO	0.106	NA	NA	537	-	-
KIR3DL2	0.106	NA	NA	539	-	-
KCNK9	0.106	NA	NA	540	-	-
KCNH1	0.106	NA	NA	541	-	-
IVL	0.106	NA	NA	542	-	-
HUWE1	0.106	NA	NA	545	-	PC
HTR5A	0.106	NA	NA	546	-	-
HSD11B1	0.106	NA	NA	547	-	-
HCRTR2	0.106	NA	NA	548	-	-
GPR37L1	0.106	NA	NA	549	-	-
GLRB	0.106	NA	NA	551	-	-
GHR	0.106	NA	NA	552	-	-
GABRG1	0.106	NA	NA	553	-	-
EZH2	0.106	NA	NA	555	CC	PC
EYA1	0.106	NA	NA	556	-	-
EPRS	0.106	NA	NA	557	-	-
DYNC2H1	0.106	NA	NA	559	-	-
DISC1	0.106	NA	NA	560	-	-
DGKB	0.106	NA	NA	561	-	-
CYP3A7	0.106	NA	NA	562	-	-
CYP3A4	0.106	NA	NA	563	-	-
CSF2RA	0.106	NA	NA	565	-	-
CDH23	0.106	NA	NA	566	-	-
BLM	0.106	NA	NA	567	CC	PC
BIRC6	0.106	NA	NA	568	-	-
BAI1	0.106	NA	NA	569	-	-
ATP2C2	0.106	NA	NA	570	-	-
ATP2B2	0.106	NA	NA	571	-	-
ARHGEF11	0.106	NA	NA	572	-	-
ABCC3	0.106	NA	NA	573	-	-
ZNF648	0.1	NA	NA	574	-	-
ZNF454	0.1	NA	NA	575	-	-
ZFP64	0.1	NA	NA	576	-	-
USP6	0.1	NA	NA	577	CC	-
UGT2B15	0.1	NA	NA	578	-	-
UBR5	0.1	NA	NA	579	-	-
TRIM24	0.1	NA	NA	580	-	-
TP53BP2	0.1	NA	NA	581	-	-
TLN2	0.1	NA	NA	582	-	-
TIE1	0.1	NA	NA	583	-	-
TFEC	0.1	NA	NA	584	-	-
TCRB	0.1	NA	NA	585	-	-
TCEB3B	0.1	NA	NA	586	-	-
TACR3	0.1	NA	NA	588	-	-
SPOCK3	0.1	NA	NA	590	-	-
SP140	0.1	NA	NA	591	-	-
SGCZ	0.1	NA	NA	592	-	-
SELL	0.1	NA	NA	593	-	-
RXFP2	0.1	NA	NA	594	-	-
RGS18	0.1	NA	NA	595	-	-
PSG9	0.1	NA	NA	596	-	-
PROX1	0.1	NA	NA	597	-	-
PLCL2	0.1	NA	NA	598	-	-
PCDHB6	0.1	NA	NA	602	-	-
OR6V1	0.1	NA	NA	603	-	-
OR5AC2	0.1	NA	NA	604	-	-
OR4M1	0.1	NA	NA	605	-	-
OR4E2	0.1	NA	NA	606	-	-
OR2L13	0.1	NA	NA	607	-	-
OR2F1	0.1	NA	NA	608	-	-
OR13G1	0.1	NA	NA	609	-	-
NUP205	0.1	NA	NA	610	-	-
NUAK2	0.1	NA	NA	611	-	-
NPY1R	0.1	NA	NA	612	-	-
NPR1	0.1	NA	NA	613	-	-
NLRP2	0.1	NA	NA	615	-	-
NID2	0.1	NA	NA	616	-	-
MYOM1	0.1	NA	NA	618	-	-
MYO7A	0.1	NA	NA	619	-	-
MYO5C	0.1	NA	NA	620	-	-
MYH7B	0.1	NA	NA	621	-	-
MYCBPAP	0.1	NA	NA	622	-	-
MARK1	0.1	NA	NA	624	-	-
MAP3K4	0.1	NA	NA	625	-	PC
LRP12	0.1	NA	NA	626	-	-
LHCGR	0.1	NA	NA	627	-	-
LGR5	0.1	NA	NA	628	-	-
KCNV1	0.1	NA	NA	630	-	-
IQGAP2	0.1	NA	NA	633	-	-
HTR3B	0.1	NA	NA	635	-	-
HNF4G	0.1	NA	NA	636	-	-
HIPK2	0.1	NA	NA	637	-	-
HFE2	0.1	NA	NA	638	-	-
GRIA3	0.1	NA	NA	639	-	-
GDF2	0.1	NA	NA	641	-	-
FYB	0.1	NA	NA	642	-	-
FRY	0.1	NA	NA	643	-	-
FCER1A	0.1	NA	NA	644	-	-
EPHA1	0.1	NA	NA	645	-	-
ENAH	0.1	NA	NA	646	-	-
DLGAP2	0.1	NA	NA	648	-	-
DICER1	0.1	NA	NA	649	CC	PC
CYP11B2	0.1	NA	NA	650	-	-
CYLC2	0.1	NA	NA	651	-	-
CTCFL	0.1	NA	NA	652	-	-
CHD4	0.1	NA	NA	653	-	PC
CHD2	0.1	NA	NA	654	-	-
CHD1L	0.1	NA	NA	655	-	-
CFHR3	0.1	NA	NA	656	-	-
CAPZA3	0.1	NA	NA	657	-	-
CAPN9	0.1	NA	NA	658	-	-
CACNA1D	0.1	NA	NA	659	-	-
C9	0.1	NA	NA	660	-	-
BCAT1	0.1	NA	NA	661	-	-
BAZ2B	0.1	NA	NA	662	-	-
ATAD2	0.1	NA	NA	663	-	-
ARID1B	0.1	NA	NA	664	-	-
ARHGEF5	0.1	NA	NA	665	-	-
ARHGAP29	0.1	NA	NA	666	-	-
AKAP6	0.1	NA	NA	668	-	-
ADCY1	0.1	NA	NA	669	-	PC
ADAMTS7	0.1	NA	NA	670	-	-
ABCC6	0.1	NA	NA	671	-	-
ZNF556	0.094	NA	NA	672	-	-
ZNF479	0.094	NA	NA	673	-	-
ZNF331	0.094	NA	NA	674	CC	-
ZNF251	0.094	NA	NA	675	-	-
ZIM3	0.094	NA	NA	676	-	-
VEGFC	0.094	NA	NA	677	-	-
VCAM1	0.094	NA	NA	678	-	-
TTBK1	0.094	NA	NA	680	-	-
TRPC5	0.094	NA	NA	681	-	-
TNNT2	0.094	NA	NA	682	-	-
TNFRSF11B	0.094	NA	NA	683	-	-
THBS3	0.094	NA	NA	684	-	-
TAOK2	0.094	NA	NA	685	-	-
SYT16	0.094	NA	NA	686	-	-
STON2	0.094	NA	NA	687	-	-
SLC6A3	0.094	NA	NA	689	-	-
SLC26A3	0.094	NA	NA	690	-	-
SEMG2	0.094	NA	NA	691	-	-
ROBO3	0.094	NA	NA	692	-	-
RASAL2	0.094	NA	NA	693	-	-
PSG2	0.094	NA	NA	695	-	-
PPP1R12B	0.094	NA	NA	697	-	-
PDE3A	0.094	NA	NA	700	-	-
PCSK1	0.094	NA	NA	701	-	-
PCK1	0.094	NA	NA	702	-	-
PCDHB9	0.094	NA	NA	703	-	-
PCDHB2	0.094	NA	NA	704	-	-
PCDHB12	0.094	NA	NA	705	-	-
PCDHA8	0.094	NA	NA	706	-	-
PCDHA7	0.094	NA	NA	707	-	-
PCDHA5	0.094	NA	NA	708	-	-
OR9A2	0.094	NA	NA	709	-	-
OR6B1	0.094	NA	NA	710	-	-
OR4K2	0.094	NA	NA	711	-	-
OR2T4	0.094	NA	NA	712	-	-
OR2M4	0.094	NA	NA	713	-	-
OR2L3	0.094	NA	NA	714	-	-
OR2J2	0.094	NA	NA	715	-	-
OR2F2	0.094	NA	NA	716	-	-
OR14C36	0.094	NA	NA	717	-	-
OR14A16	0.094	NA	NA	718	-	-
NELL1	0.094	NA	NA	719	-	-
NCAN	0.094	NA	NA	720	-	-
MNDA	0.094	NA	NA	721	-	-
MEFV	0.094	NA	NA	722	-	-
LMOD1	0.094	NA	NA	724	-	-
ITGB8	0.094	NA	NA	727	-	-
ITGAD	0.094	NA	NA	728	-	-
GYS2	0.094	NA	NA	729	-	-
GRM4	0.094	NA	NA	730	-	-
GML	0.094	NA	NA	731	-	-
GJA5	0.094	NA	NA	732	-	-
GCM2	0.094	NA	NA	733	-	-
GABRA6	0.094	NA	NA	734	-	-
GABRA3	0.094	NA	NA	735	-	-
FGD2	0.094	NA	NA	737	-	-
EP400	0.094	NA	NA	739	-	-
DOCK2	0.094	NA	NA	740	-	PC
DHX9	0.094	NA	NA	741	-	PC
DDR1	0.094	NA	NA	742	-	-
CYFIP2	0.094	NA	NA	744	-	-
COL17A1	0.094	NA	NA	746	-	-
CNTNAP3	0.094	NA	NA	747	-	-
CNTN6	0.094	NA	NA	748	-	-
CHIT1	0.094	NA	NA	749	-	-
CEP250	0.094	NA	NA	751	-	-
CEP164	0.094	NA	NA	752	-	-
CENPE	0.094	NA	NA	753	-	-
CDH17	0.094	NA	NA	754	-	-
CD86	0.094	NA	NA	755	-	-
CD300A	0.094	NA	NA	756	-	-
CARD6	0.094	NA	NA	757	-	-
CALCR	0.094	NA	NA	758	-	-
CACNA1F	0.094	NA	NA	759	-	-
BMP5	0.094	NA	NA	760	-	-
BIN2	0.094	NA	NA	761	-	-
BDP1	0.094	NA	NA	762	-	-
ARHGEF17	0.094	NA	NA	764	-	-
ANKRD11	0.094	NA	NA	765	-	-
AKAP13	0.094	NA	NA	766	-	-
AGRN	0.094	NA	NA	767	-	-
AGL	0.094	NA	NA	768	-	-
ZNF423	0.087	NA	NA	769	-	-
ZC3H11A	0.087	NA	NA	770	-	-
ZBTB4	0.087	NA	NA	771	-	-
VARS	0.087	NA	NA	772	-	-
UPF2	0.087	NA	NA	773	-	-
UGT2B17	0.087	NA	NA	774	-	-
TLR9	0.087	NA	NA	776	-	-
TCF20	0.087	NA	NA	777	-	-
TAS2R41	0.087	NA	NA	778	-	-
SLC6A5	0.087	NA	NA	779	-	-
SIGLEC7	0.087	NA	NA	780	-	-
SCUBE3	0.087	NA	NA	781	-	-
RGS9	0.087	NA	NA	784	-	-
RBBP5	0.087	NA	NA	785	-	-
PXDN	0.087	NA	NA	787	-	-
PTPRR	0.087	NA	NA	788	-	-
PTPRO	0.087	NA	NA	789	-	-
PTPN7	0.087	NA	NA	790	-	-
PLAA	0.087	NA	NA	794	-	-
PI4KA	0.087	NA	NA	796	-	-
OR7D2	0.087	NA	NA	798	-	-
OR5V1	0.087	NA	NA	799	-	-
OR4C15	0.087	NA	NA	800	-	-
OR4C13	0.087	NA	NA	801	-	-
OR2T33	0.087	NA	NA	802	-	-
OR2T12	0.087	NA	NA	803	-	-
OR2AK2	0.087	NA	NA	804	-	-
OR2A2	0.087	NA	NA	805	-	-
OR10Z1	0.087	NA	NA	806	-	-
OR10J3	0.087	NA	NA	807	-	-
NVL	0.087	NA	NA	808	-	-
NRG3	0.087	NA	NA	809	-	-
NPY5R	0.087	NA	NA	810	-	-
MTBP	0.087	NA	NA	811	-	-
MSR1	0.087	NA	NA	812	-	-
MPO	0.087	NA	NA	813	-	-
MOG	0.087	NA	NA	814	-	-
ME1	0.087	NA	NA	815	-	-
MCHR2	0.087	NA	NA	817	-	-
MAPKAPK2	0.087	NA	NA	819	-	-
MAP1B	0.087	NA	NA	820	-	-
MAN2A2	0.087	NA	NA	821	-	-
MAGI2	0.087	NA	NA	823	-	-
LLGL2	0.087	NA	NA	824	-	-
LILRB1	0.087	NA	NA	825	-	-
LEFTY1	0.087	NA	NA	826	-	-
LAX1	0.087	NA	NA	827	-	-
KIF5A	0.087	NA	NA	828	-	-
KIAA0907	0.087	NA	NA	829	-	-
KCND3	0.087	NA	NA	830	-	-
KCNA10	0.087	NA	NA	831	-	-
ITGAL	0.087	NA	NA	833	-	-
IPO9	0.087	NA	NA	835	-	-
INADL	0.087	NA	NA	836	-	-
IL20RA	0.087	NA	NA	837	-	-
IL20	0.087	NA	NA	838	-	-
IARS2	0.087	NA	NA	839	-	-
GRIA4	0.087	NA	NA	841	-	-
GPLD1	0.087	NA	NA	842	-	-
GH2	0.087	NA	NA	843	-	-
GEM	0.087	NA	NA	844	-	-
GDF5	0.087	NA	NA	845	-	-
FSHR	0.087	NA	NA	846	-	-
FCGR1A	0.087	NA	NA	847	-	-
FASN	0.087	NA	NA	848	-	-
FAIM3	0.087	NA	NA	849	-	-
EPHB1	0.087	NA	NA	850	-	-
ELMO1	0.087	NA	NA	851	-	-
EBF2	0.087	NA	NA	852	-	-
DRD5	0.087	NA	NA	853	-	-
DNMBP	0.087	NA	NA	854	-	-
DDX3X	0.087	NA	NA	855	-	-
DDX17	0.087	NA	NA	856	-	-
CRP	0.087	NA	NA	858	-	-
CPXM2	0.087	NA	NA	859	-	-
CPNE4	0.087	NA	NA	860	-	-
CPA6	0.087	NA	NA	861	-	-
COL9A3	0.087	NA	NA	862	-	-
CNGA3	0.087	NA	NA	863	-	-
CGN	0.087	NA	NA	864	-	-
CER1	0.087	NA	NA	865	-	-
CENPF	0.087	NA	NA	866	-	-
C2	0.087	NA	NA	867	-	-
BRIP1	0.087	NA	NA	868	CC	-
BARX2	0.087	NA	NA	869	-	-
ATP1A3	0.087	NA	NA	870	-	-
ATP12A	0.087	NA	NA	871	-	-
ARSF	0.087	NA	NA	872	-	-
ARNT	0.087	NA	NA	873	CC	-
ARAP1	0.087	NA	NA	874	-	-
ALDH5A1	0.087	NA	NA	875	-	-
AGAP1	0.087	NA	NA	876	-	-
ADORA1	0.087	NA	NA	877	-	-
ADCYAP1R1	0.087	NA	NA	878	-	-
ACACA	0.087	NA	NA	879	-	-
ZNF98	0.081	NA	NA	880	-	-
ZNF697	0.081	NA	NA	881	-	-
ZNF623	0.081	NA	NA	882	-	-
ZNF334	0.081	NA	NA	883	-	-
ZNF318	0.081	NA	NA	884	-	-
ZNF212	0.081	NA	NA	885	-	-
ZHX2	0.081	NA	NA	886	-	-
WRNIP1	0.081	NA	NA	887	-	-
WNT7A	0.081	NA	NA	888	-	-
UGT2B7	0.081	NA	NA	889	-	-
TXNIP	0.081	NA	NA	890	-	PC
TUBA3C	0.081	NA	NA	891	-	-
TRIM55	0.081	NA	NA	892	-	-
TRIM37	0.081	NA	NA	893	-	-
TNPO3	0.081	NA	NA	895	-	-
TNFRSF8	0.081	NA	NA	896	-	-
TNC	0.081	NA	NA	897	-	-
TGM4	0.081	NA	NA	899	-	-
TAS1R2	0.081	NA	NA	900	-	-
SPAG16	0.081	NA	NA	901	-	-
SMO	0.081	NA	NA	902	CC	-
SMG1	0.081	NA	NA	903	-	-
SMC1B	0.081	NA	NA	904	-	-
SMARCA2	0.081	NA	NA	905	-	-
SLCO1B1	0.081	NA	NA	906	-	-
SLC8A1	0.081	NA	NA	907	-	-
SLC34A2	0.081	NA	NA	908	CC	-
SLC10A2	0.081	NA	NA	909	-	-
SIM1	0.081	NA	NA	910	-	-
SEMG1	0.081	NA	NA	911	-	-
SEC22B	0.081	NA	NA	912	-	-
RREB1	0.081	NA	NA	913	-	-
RPGRIP1	0.081	NA	NA	914	-	-
RIT1	0.081	NA	NA	915	-	-
RICTOR	0.081	NA	NA	916	-	-
RASGRF1	0.081	NA	NA	917	-	-
PTGFR	0.081	NA	NA	919	-	-
PRPF8	0.081	NA	NA	920	-	PC
PRKAG2	0.081	NA	NA	921	-	-
PRKAA2	0.081	NA	NA	922	-	-
POM121	0.081	NA	NA	923	-	-
POLE	0.081	NA	NA	924	-	-
PLXNA2	0.081	NA	NA	925	-	-
PLA2G4A	0.081	NA	NA	927	-	-
PKLR	0.081	NA	NA	928	-	-
PI4KB	0.081	NA	NA	929	-	-
PHKA1	0.081	NA	NA	930	-	-
PFKFB2	0.081	NA	NA	931	-	-
PDE6C	0.081	NA	NA	932	-	-
PCDHB16	0.081	NA	NA	933	-	-
PCDHB14	0.081	NA	NA	934	-	-
PCDHB10	0.081	NA	NA	935	-	-
PCDHA12	0.081	NA	NA	936	-	-
PCDH17	0.081	NA	NA	937	-	-
PASK	0.081	NA	NA	938	-	-
PACS1	0.081	NA	NA	939	-	-
OR8D4	0.081	NA	NA	940	-	-
OR8D2	0.081	NA	NA	941	-	-
OR8A1	0.081	NA	NA	942	-	-
OR7D4	0.081	NA	NA	943	-	-
OR6K6	0.081	NA	NA	944	-	-
OR6K2	0.081	NA	NA	945	-	-
OR5H2	0.081	NA	NA	946	-	-
OR4A47	0.081	NA	NA	947	-	-
OR4A15	0.081	NA	NA	948	-	-
OR2W3	0.081	NA	NA	949	-	-
OR2J3	0.081	NA	NA	950	-	-
OR2C3	0.081	NA	NA	951	-	-
OR2B11	0.081	NA	NA	952	-	-
OR2A12	0.081	NA	NA	953	-	-
OR1N2	0.081	NA	NA	954	-	-
OR1C1	0.081	NA	NA	955	-	-
OR14J1	0.081	NA	NA	956	-	-
OR10J5	0.081	NA	NA	957	-	-
OR10G4	0.081	NA	NA	958	-	-
NOD2	0.081	NA	NA	961	-	-
MYO1F	0.081	NA	NA	963	-	-
MYO1A	0.081	NA	NA	964	-	-
MYLK3	0.081	NA	NA	965	-	-
MTSS1	0.081	NA	NA	967	-	-
MPP6	0.081	NA	NA	968	-	-
MLXIPL	0.081	NA	NA	969	-	-
MLLT3	0.081	NA	NA	970	CC	PC
MED13	0.081	NA	NA	971	-	PC
MAP3K5	0.081	NA	NA	972	-	-
MAGI3	0.081	NA	NA	973	-	-
LRP10	0.081	NA	NA	974	-	-
LRCH4	0.081	NA	NA	975	-	-
LMX1A	0.081	NA	NA	976	-	-
LHX9	0.081	NA	NA	977	-	-
KRT9	0.081	NA	NA	978	-	-
KLKB1	0.081	NA	NA	980	-	-
KIR2DL1	0.081	NA	NA	981	-	-
KCNA6	0.081	NA	NA	983	-	-
IQGAP3	0.081	NA	NA	985	-	-
IL1RL1	0.081	NA	NA	986	-	-
HOXA3	0.081	NA	NA	988	-	-
GRM5	0.081	NA	NA	991	-	-
GRIK1	0.081	NA	NA	992	-	-
GRHL2	0.081	NA	NA	993	-	-
FOXK2	0.081	NA	NA	994	-	-
FMOD	0.081	NA	NA	995	-	-
FBXL7	0.081	NA	NA	996	-	-
FANCM	0.081	NA	NA	997	-	-
F2RL1	0.081	NA	NA	998	-	-
EXOC4	0.081	NA	NA	999	-	-
EPHB2	0.081	NA	NA	1000	-	-
EPHA2	0.081	NA	NA	1001	-	-
EMILIN2	0.081	NA	NA	1002	-	-
ELF3	0.081	NA	NA	1003	-	PC
EIF4G3	0.081	NA	NA	1004	-	-
EIF3B	0.081	NA	NA	1005	-	-
EDN1	0.081	NA	NA	1006	-	-
EDARADD	0.081	NA	NA	1007	-	-
DRD2	0.081	NA	NA	1008	-	-
DNAI2	0.081	NA	NA	1009	-	-
CYP4A11	0.081	NA	NA	1011	-	-
CYP2C8	0.081	NA	NA	1012	-	-
CYP21A2	0.081	NA	NA	1013	-	-
CSDE1	0.081	NA	NA	1014	-	PC
CPT1A	0.081	NA	NA	1016	-	-
CPA5	0.081	NA	NA	1017	-	-
CPA4	0.081	NA	NA	1018	-	-
COL27A1	0.081	NA	NA	1019	-	-
CIITA	0.081	NA	NA	1022	CC	-
CHRNA4	0.081	NA	NA	1023	-	-
CHI3L1	0.081	NA	NA	1024	-	-
CDSN	0.081	NA	NA	1025	-	-
CDC42BPB	0.081	NA	NA	1026	-	-
CDC27	0.081	NA	NA	1027	-	-
CD96	0.081	NA	NA	1028	-	-
CD34	0.081	NA	NA	1029	-	-
CD22	0.081	NA	NA	1030	-	-
CAP2	0.081	NA	NA	1031	-	-
BTK	0.081	NA	NA	1033	-	-
BNIPL	0.081	NA	NA	1034	-	-
BNC1	0.081	NA	NA	1035	-	-
AVPR1B	0.081	NA	NA	1037	-	-
ATM	0.081	NA	NA	1039	CC	PC
ATF6B	0.081	NA	NA	1040	-	-
ASAP1	0.081	NA	NA	1041	-	-
ARNTL2	0.081	NA	NA	1042	-	-
APOH	0.081	NA	NA	1043	-	-
AMPH	0.081	NA	NA	1044	-	PC
ALK	0.081	NA	NA	1045	CC	-
AKR1B10	0.081	NA	NA	1046	-	-
AGT	0.081	NA	NA	1047	-	-
AGAP2	0.081	NA	NA	1048	-	-
ADORA3	0.081	NA	NA	1049	-	-
ADAM33	0.081	NA	NA	1050	-	-
ACSL5	0.081	NA	NA	1051	-	-
ZYX	0.075	NA	NA	1052	-	-
ZNF808	0.075	NA	NA	1053	-	-
ZNF217	0.075	NA	NA	1054	-	-
ZNF16	0.075	NA	NA	1055	-	-
ZHX1	0.075	NA	NA	1056	-	-
ZBTB16	0.075	NA	NA	1058	-	-
WNT3A	0.075	NA	NA	1059	-	-
WISP1	0.075	NA	NA	1060	-	-
USH1C	0.075	NA	NA	1061	-	-
UBR1	0.075	NA	NA	1062	-	-
TYRP1	0.075	NA	NA	1063	-	-
TSNARE1	0.075	NA	NA	1064	-	-
TRPS1	0.075	NA	NA	1065	-	-
TNKS1BP1	0.075	NA	NA	1067	-	-
THOC2	0.075	NA	NA	1068	-	-
THBS1	0.075	NA	NA	1069	-	-
TGM3	0.075	NA	NA	1070	-	-
TFB2M	0.075	NA	NA	1071	-	-
TERT	0.075	NA	NA	1072	-	-
TBCE	0.075	NA	NA	1073	-	-
TAS1R1	0.075	NA	NA	1074	-	-
TAF4	0.075	NA	NA	1075	-	-
SYT2	0.075	NA	NA	1076	-	-
SYNJ2	0.075	NA	NA	1077	-	-
SYNJ1	0.075	NA	NA	1078	-	-
SYN2	0.075	NA	NA	1079	-	-
STXBP4	0.075	NA	NA	1080	-	-
ST8SIA3	0.075	NA	NA	1082	-	-
SSH1	0.075	NA	NA	1083	-	-
SRGAP2	0.075	NA	NA	1084	-	-
SREBF2	0.075	NA	NA	1085	-	-
SOX10	0.075	NA	NA	1086	-	-
SNRPE	0.075	NA	NA	1087	-	-
SNAPC4	0.075	NA	NA	1088	-	-
SMURF2	0.075	NA	NA	1089	-	-
SMG7	0.075	NA	NA	1090	-	-
SMARCA4	0.075	NA	NA	1091	CC	PC
SLCO1C1	0.075	NA	NA	1092	-	-
SLC26A8	0.075	NA	NA	1094	-	-
SLC25A17	0.075	NA	NA	1095	-	-
SLC1A6	0.075	NA	NA	1096	-	-
SLC17A3	0.075	NA	NA	1097	-	-
SIRPG	0.075	NA	NA	1098	-	-
SHE	0.075	NA	NA	1099	-	-
SETDB1	0.075	NA	NA	1100	-	-
SERPINB2	0.075	NA	NA	1101	-	-
SEMA3E	0.075	NA	NA	1102	-	-
SCEL	0.075	NA	NA	1103	-	-
S100A8	0.075	NA	NA	1104	-	-
RSBN1	0.075	NA	NA	1105	-	-
RPH3A	0.075	NA	NA	1106	-	-
RORC	0.075	NA	NA	1107	-	-
RORB	0.075	NA	NA	1108	-	-
ROR2	0.075	NA	NA	1109	-	-
RNASEL	0.075	NA	NA	1111	-	-
RFX5	0.075	NA	NA	1112	-	-
REV3L	0.075	NA	NA	1113	-	-
RBL1	0.075	NA	NA	1115	-	-
RBAK	0.075	NA	NA	1116	-	-
RANGAP1	0.075	NA	NA	1117	-	-
RAG1	0.075	NA	NA	1118	-	-
PVRL4	0.075	NA	NA	1119	-	-
PTPRU	0.075	NA	NA	1120	-	-
PTPRH	0.075	NA	NA	1121	-	-
PTCH2	0.075	NA	NA	1122	-	-
PRPS1L1	0.075	NA	NA	1123	-	-
PRKCA	0.075	NA	NA	1124	-	-
PRIM2	0.075	NA	NA	1125	-	-
PRELP	0.075	NA	NA	1126	-	-
PPARGC1A	0.075	NA	NA	1128	-	-
PMS2	0.075	NA	NA	1129	CC	-
PLA2G6	0.075	NA	NA	1131	-	-
PKD1	0.075	NA	NA	1132	-	-
PIWIL1	0.075	NA	NA	1133	-	-
PIGO	0.075	NA	NA	1134	-	-
PDZK1	0.075	NA	NA	1135	-	-
PDIA4	0.075	NA	NA	1136	-	-
PDGFC	0.075	NA	NA	1137	-	-
PDE6B	0.075	NA	NA	1138	-	-
PCSK6	0.075	NA	NA	1139	-	-
PCF11	0.075	NA	NA	1140	-	-
PCDHGB3	0.075	NA	NA	1141	-	-
PCDHB15	0.075	NA	NA	1142	-	-
PCDHA1	0.075	NA	NA	1143	-	-
PBXIP1	0.075	NA	NA	1144	-	-
OVGP1	0.075	NA	NA	1146	-	-
OR8B8	0.075	NA	NA	1147	-	-
OR5T1	0.075	NA	NA	1148	-	-
OR51F2	0.075	NA	NA	1149	-	-
OR51B6	0.075	NA	NA	1150	-	-
OR51B5	0.075	NA	NA	1151	-	-
OR4F6	0.075	NA	NA	1152	-	-
OR4D5	0.075	NA	NA	1153	-	-
OR4D2	0.075	NA	NA	1154	-	-
OR4C12	0.075	NA	NA	1155	-	-
OR4A16	0.075	NA	NA	1156	-	-
OR2L8	0.075	NA	NA	1157	-	-
OR2A14	0.075	NA	NA	1158	-	-
OR13C3	0.075	NA	NA	1159	-	-
OR10AG1	0.075	NA	NA	1160	-	-
OR10A6	0.075	NA	NA	1161	-	-
ODF1	0.075	NA	NA	1162	-	-
NUP153	0.075	NA	NA	1164	-	-
NUP133	0.075	NA	NA	1165	-	-
NSUN2	0.075	NA	NA	1167	-	-
NRF1	0.075	NA	NA	1169	-	-
NLRC4	0.075	NA	NA	1170	-	-
NEK7	0.075	NA	NA	1171	-	-
NEK2	0.075	NA	NA	1172	-	-
NDUFB2	0.075	NA	NA	1173	-	-
NDRG1	0.075	NA	NA	1174	CC	-
NCR2	0.075	NA	NA	1175	-	-
NCKAP1L	0.075	NA	NA	1177	-	-
NCF2	0.075	NA	NA	1178	-	-
NCAPG2	0.075	NA	NA	1179	-	-
MYOG	0.075	NA	NA	1180	-	-
MYLK4	0.075	NA	NA	1181	-	-
MYBPH	0.075	NA	NA	1183	-	-
MTTP	0.075	NA	NA	1184	-	-
MSH5	0.075	NA	NA	1185	-	-
MMP20	0.075	NA	NA	1186	-	-
MMP16	0.075	NA	NA	1187	-	-
MITF	0.075	NA	NA	1188	CC	-
MERTK	0.075	NA	NA	1189	-	-
MED12	0.075	NA	NA	1190	CC	PC
MCC	0.075	NA	NA	1191	-	-
MAPK15	0.075	NA	NA	1192	-	-
MAD1L1	0.075	NA	NA	1193	-	-
LY6H	0.075	NA	NA	1194	-	-
LIPF	0.075	NA	NA	1195	-	-
LILRB3	0.075	NA	NA	1196	-	-
L3MBTL2	0.075	NA	NA	1198	-	-
KIF17	0.075	NA	NA	1199	-	-
KIF13B	0.075	NA	NA	1200	-	-
KCNK5	0.075	NA	NA	1201	-	-
KCNK13	0.075	NA	NA	1202	-	-
KCNJ6	0.075	NA	NA	1203	-	-
JARID2	0.075	NA	NA	1205	-	-
ITPKB	0.075	NA	NA	1206	-	-
ITGAX	0.075	NA	NA	1207	-	-
ITGA5	0.075	NA	NA	1208	-	-
IPO5	0.075	NA	NA	1209	-	-
IL6R	0.075	NA	NA	1210	-	-
IL19	0.075	NA	NA	1211	-	-
IL10	0.075	NA	NA	1212	-	-
HSF1	0.075	NA	NA	1213	-	-
HLX	0.075	NA	NA	1214	-	-
HIVEP2	0.075	NA	NA	1215	-	-
HIST2H2BE	0.075	NA	NA	1216	-	-
HHAT	0.075	NA	NA	1217	-	-
HAPLN1	0.075	NA	NA	1219	-	-
GRIK4	0.075	NA	NA	1220	-	-
GRIK3	0.075	NA	NA	1221	-	-
GPR25	0.075	NA	NA	1222	-	-
GMDS	0.075	NA	NA	1223	-	-
GATAD2B	0.075	NA	NA	1224	-	-
FPR1	0.075	NA	NA	1225	-	-
FOLH1	0.075	NA	NA	1226	-	-
FLNA	0.075	NA	NA	1228	-	-
EXOC7	0.075	NA	NA	1229	-	-
ERN2	0.075	NA	NA	1230	-	-
ERN1	0.075	NA	NA	1231	-	-
ERCC6	0.075	NA	NA	1232	-	-
EPHA8	0.075	NA	NA	1233	-	-
ELN	0.075	NA	NA	1234	CC	-
ELK4	0.075	NA	NA	1235	CC	-
ELAVL4	0.075	NA	NA	1236	-	-
EIF2AK3	0.075	NA	NA	1237	-	-
EHMT2	0.075	NA	NA	1238	-	-
EFNA3	0.075	NA	NA	1240	-	-
EEF1A2	0.075	NA	NA	1241	-	-
DTL	0.075	NA	NA	1242	-	-
DPT	0.075	NA	NA	1244	-	-
DMC1	0.075	NA	NA	1245	-	-
DLGAP3	0.075	NA	NA	1246	-	-
DHX57	0.075	NA	NA	1247	-	-
DHX40	0.075	NA	NA	1248	-	-
DDX43	0.075	NA	NA	1251	-	-
DCTN1	0.075	NA	NA	1252	-	-
DACH1	0.075	NA	NA	1253	-	-
CYP7B1	0.075	NA	NA	1254	-	-
CYP4A22	0.075	NA	NA	1255	-	-
CYP3A43	0.075	NA	NA	1256	-	-
CYP2E1	0.075	NA	NA	1257	-	-
CYP2C18	0.075	NA	NA	1258	-	-
CYP2B6	0.075	NA	NA	1259	-	-
CX3CR1	0.075	NA	NA	1260	-	-
CUX1	0.075	NA	NA	1261	-	-
CTTNBP2	0.075	NA	NA	1262	-	-
CTSS	0.075	NA	NA	1263	-	-
CREB3L2	0.075	NA	NA	1265	CC	-
CPSF1	0.075	NA	NA	1266	-	-
COL8A1	0.075	NA	NA	1268	-	-
CLK2	0.075	NA	NA	1269	-	-
CLCA4	0.075	NA	NA	1270	-	-
CHD8	0.075	NA	NA	1271	-	PC
CEP170	0.075	NA	NA	1272	-	-
CEACAM5	0.075	NA	NA	1273	-	-
CDH26	0.075	NA	NA	1274	-	-
CDH22	0.075	NA	NA	1275	-	-
CDH13	0.075	NA	NA	1276	-	-
CDC42BPA	0.075	NA	NA	1277	-	-
CD55	0.075	NA	NA	1278	-	-
CD2AP	0.075	NA	NA	1279	-	-
CD1B	0.075	NA	NA	1280	-	-
CD1A	0.075	NA	NA	1281	-	-
CCR2	0.075	NA	NA	1282	-	-
CCNE2	0.075	NA	NA	1283	-	-
CACNA2D4	0.075	NA	NA	1284	-	-
CACNA2D1	0.075	NA	NA	1285	-	-
CACNA1B	0.075	NA	NA	1286	-	-
CA1	0.075	NA	NA	1287	-	-
C4BPB	0.075	NA	NA	1288	-	-
ATP7B	0.075	NA	NA	1291	-	-
ATF7IP	0.075	NA	NA	1292	-	-
ARHGAP25	0.075	NA	NA	1295	-	-
ARHGAP22	0.075	NA	NA	1296	-	-
ARHGAP20	0.075	NA	NA	1297	-	-
ARFGEF2	0.075	NA	NA	1298	-	-
AQR	0.075	NA	NA	1299	-	-
AOX1	0.075	NA	NA	1300	-	-
ANPEP	0.075	NA	NA	1301	-	-
AHRR	0.075	NA	NA	1302	-	-
AFF4	0.075	NA	NA	1303	-	-
ADIPOR1	0.075	NA	NA	1304	-	-
ADAR	0.075	NA	NA	1305	-	-
ADAMTS14	0.075	NA	NA	1306	-	-
ADAM21	0.075	NA	NA	1307	-	-
ADAM19	0.075	NA	NA	1308	-	-
ABCB4	0.075	NA	NA	1309	-	-
ZNF7	0.069	NA	NA	1310	-	-
ZNF670	0.069	NA	NA	1311	-	-
ZNF669	0.069	NA	NA	1312	-	-
ZNF652	0.069	NA	NA	1313	-	-
ZNF638	0.069	NA	NA	1314	-	-
ZNF445	0.069	NA	NA	1315	-	-
ZNF418	0.069	NA	NA	1316	-	-
ZNF34	0.069	NA	NA	1317	-	-
ZNF239	0.069	NA	NA	1318	-	-
ZNF184	0.069	NA	NA	1319	-	-
ZNF165	0.069	NA	NA	1320	-	-
ZNF12	0.069	NA	NA	1321	-	-
ZFP112	0.069	NA	NA	1322	-	-
WNK2	0.069	NA	NA	1323	-	-
WNK1	0.069	NA	NA	1324	-	-
WDR3	0.069	NA	NA	1325	-	-
WASL	0.069	NA	NA	1326	-	-
WASF3	0.069	NA	NA	1327	-	-
VIPR2	0.069	NA	NA	1328	-	-
UTRN	0.069	NA	NA	1330	-	-
UNC13D	0.069	NA	NA	1332	-	-
UBR2	0.069	NA	NA	1333	-	-
UBE2T	0.069	NA	NA	1334	-	-
TUBGCP6	0.069	NA	NA	1335	-	-
TRPC3	0.069	NA	NA	1336	-	-
TROVE2	0.069	NA	NA	1337	-	-
TRAT1	0.069	NA	NA	1338	-	-
TRAF5	0.069	NA	NA	1339	-	-
TNIK	0.069	NA	NA	1340	-	-
TLR3	0.069	NA	NA	1341	-	-
TLL2	0.069	NA	NA	1342	-	-
TJP3	0.069	NA	NA	1343	-	-
TIMM17A	0.069	NA	NA	1344	-	-
TFEB	0.069	NA	NA	1347	CC	-
TCF4	0.069	NA	NA	1348	-	-
TBX20	0.069	NA	NA	1349	-	-
TBX19	0.069	NA	NA	1350	-	-
TBX18	0.069	NA	NA	1351	-	-
TBC1D10A	0.069	NA	NA	1352	-	-
TAS2R5	0.069	NA	NA	1353	-	-
TAS2R4	0.069	NA	NA	1354	-	-
TAS2R3	0.069	NA	NA	1355	-	-
TAF1	0.069	NA	NA	1356	-	PC
SYT14	0.069	NA	NA	1357	-	-
STARD13	0.069	NA	NA	1358	-	-
ST14	0.069	NA	NA	1359	-	-
SSBP1	0.069	NA	NA	1360	-	-
SRRM2	0.069	NA	NA	1361	-	-
SPTLC3	0.069	NA	NA	1362	-	-
SPRR2A	0.069	NA	NA	1363	-	-
SPRR1B	0.069	NA	NA	1364	-	-
SLCO3A1	0.069	NA	NA	1366	-	-
SLC6A1	0.069	NA	NA	1367	-	-
SLC4A4	0.069	NA	NA	1368	-	-
SLC1A3	0.069	NA	NA	1369	-	-
SLC16A7	0.069	NA	NA	1370	-	-
SIGLEC10	0.069	NA	NA	1371	-	-
SHANK1	0.069	NA	NA	1372	-	-
SGMS1	0.069	NA	NA	1373	-	-
SETD2	0.069	NA	NA	1374	CC	PC
SERPINB9	0.069	NA	NA	1375	-	-
SERPINA4	0.069	NA	NA	1376	-	-
S100A9	0.069	NA	NA	1379	-	-
RTN1	0.069	NA	NA	1380	-	-
RSF1	0.069	NA	NA	1381	-	-
RPS6KA6	0.069	NA	NA	1382	-	-
RPP40	0.069	NA	NA	1383	-	-
RGS8	0.069	NA	NA	1384	-	-
RECQL5	0.069	NA	NA	1385	-	-
RECK	0.069	NA	NA	1386	-	-
RBM25	0.069	NA	NA	1387	-	-
RASGRF2	0.069	NA	NA	1388	-	-
RALYL	0.069	NA	NA	1390	-	-
RAG2	0.069	NA	NA	1391	-	-
RAB3GAP2	0.069	NA	NA	1392	-	-
PRX	0.069	NA	NA	1394	-	-
PRPF4B	0.069	NA	NA	1395	-	-
PRKG1	0.069	NA	NA	1396	-	-
PRKCQ	0.069	NA	NA	1397	-	-
PRKCG	0.069	NA	NA	1398	-	-
PRIC285	0.069	NA	NA	1399	-	-
PRC1	0.069	NA	NA	1400	-	-
PPFIA1	0.069	NA	NA	1402	-	-
POLA2	0.069	NA	NA	1403	-	-
PLEKHA7	0.069	NA	NA	1404	-	-
PLCL1	0.069	NA	NA	1405	-	-
PLAGL1	0.069	NA	NA	1406	-	-
PER3	0.069	NA	NA	1408	-	-
PER2	0.069	NA	NA	1409	-	-
PDZD3	0.069	NA	NA	1410	-	-
PDGFD	0.069	NA	NA	1411	-	-
PCNT	0.069	NA	NA	1412	-	-
PCDHGA6	0.069	NA	NA	1413	-	-
PCDHB11	0.069	NA	NA	1414	-	-
PCDHA2	0.069	NA	NA	1415	-	-
PCDH19	0.069	NA	NA	1416	-	-
PCDH11Y	0.069	NA	NA	1417	-	-
PCDH11X	0.069	NA	NA	1418	-	-
PC	0.069	NA	NA	1419	-	-
PBX1	0.069	NA	NA	1420	CC	-
PABPC1	0.069	NA	NA	1421	-	PC
P4HA3	0.069	NA	NA	1422	-	-
OR9Q2	0.069	NA	NA	1423	-	-
OR8B4	0.069	NA	NA	1424	-	-
OR6N1	0.069	NA	NA	1425	-	-
OR5J2	0.069	NA	NA	1426	-	-
OR52J3	0.069	NA	NA	1427	-	-
OR52A5	0.069	NA	NA	1428	-	-
OR51L1	0.069	NA	NA	1429	-	-
OR51E2	0.069	NA	NA	1430	-	-
OR4N5	0.069	NA	NA	1431	-	-
OR4K13	0.069	NA	NA	1432	-	-
OR4D1	0.069	NA	NA	1433	-	-
OR2W1	0.069	NA	NA	1434	-	-
OR2T8	0.069	NA	NA	1435	-	-
OR2T34	0.069	NA	NA	1436	-	-
OR2T10	0.069	NA	NA	1437	-	-
OR2B6	0.069	NA	NA	1438	-	-
OR2B2	0.069	NA	NA	1439	-	-
OR14I1	0.069	NA	NA	1440	-	-
OR12D3	0.069	NA	NA	1441	-	-
OR11A1	0.069	NA	NA	1442	-	-
OR10X1	0.069	NA	NA	1443	-	-
OR10T2	0.069	NA	NA	1444	-	-
OR10S1	0.069	NA	NA	1445	-	-
OR10K1	0.069	NA	NA	1446	-	-
OR10H1	0.069	NA	NA	1447	-	-
OPRL1	0.069	NA	NA	1448	-	-
NUB1	0.069	NA	NA	1449	-	-
NSD1	0.069	NA	NA	1451	CC	PC
NRP1	0.069	NA	NA	1452	-	-
NR3C2	0.069	NA	NA	1453	-	-
NR1I3	0.069	NA	NA	1454	-	-
NPAT	0.069	NA	NA	1455	-	-
NNMT	0.069	NA	NA	1456	-	-
NKD2	0.069	NA	NA	1457	-	-
NCOA3	0.069	NA	NA	1458	-	PC
NCALD	0.069	NA	NA	1460	-	-
MYO6	0.069	NA	NA	1461	-	-
MYF6	0.069	NA	NA	1462	-	-
MYBPC2	0.069	NA	NA	1463	-	-
MUC7	0.069	NA	NA	1464	-	-
MMP27	0.069	NA	NA	1465	-	-
MME	0.069	NA	NA	1466	-	-
MKL1	0.069	NA	NA	1467	CC	-
MIA2	0.069	NA	NA	1469	-	-
MEP1B	0.069	NA	NA	1470	-	-
MCM3AP	0.069	NA	NA	1471	-	-
MCF2	0.069	NA	NA	1472	-	-
MBL2	0.069	NA	NA	1473	-	-
MAGEA4	0.069	NA	NA	1476	-	-
LPAR4	0.069	NA	NA	1478	-	-
KRT4	0.069	NA	NA	1479	-	-
KRT1	0.069	NA	NA	1480	-	-
KPNA2	0.069	NA	NA	1481	-	-
KLHL12	0.069	NA	NA	1482	-	-
KISS1	0.069	NA	NA	1483	-	-
KCNJ4	0.069	NA	NA	1485	-	-
KCNJ3	0.069	NA	NA	1486	-	-
KCNJ16	0.069	NA	NA	1487	-	-
KCNJ10	0.069	NA	NA	1488	-	-
JPH1	0.069	NA	NA	1489	-	-
ITIH2	0.069	NA	NA	1491	-	-
ITIH1	0.069	NA	NA	1492	-	-
IRX1	0.069	NA	NA	1494	-	-
INPPL1	0.069	NA	NA	1495	-	-
IL31RA	0.069	NA	NA	1496	-	-
IL18RAP	0.069	NA	NA	1497	-	-
IL10RA	0.069	NA	NA	1498	-	-
IFNK	0.069	NA	NA	1499	-	-
HOXB1	0.069	NA	NA	1500	-	-
HNRNPU	0.069	NA	NA	1501	-	-
HK3	0.069	NA	NA	1502	-	-
HCK	0.069	NA	NA	1504	-	-
GUSBP1	0.069	NA	NA	1505	-	-
GRM1	0.069	NA	NA	1506	-	-
GRIK2	0.069	NA	NA	1507	-	-
GPR50	0.069	NA	NA	1508	-	-
GPR161	0.069	NA	NA	1509	-	-
GLIS1	0.069	NA	NA	1510	-	-
GEMIN5	0.069	NA	NA	1513	-	-
GCK	0.069	NA	NA	1514	-	-
GABRB1	0.069	NA	NA	1515	-	-
FKBP5	0.069	NA	NA	1516	-	-
FDXR	0.069	NA	NA	1517	-	-
FBLN5	0.069	NA	NA	1518	-	-
FASTK	0.069	NA	NA	1519	-	-
FASLG	0.069	NA	NA	1520	-	-
EYA2	0.069	NA	NA	1521	-	-
EPHB3	0.069	NA	NA	1522	-	-
EPHA4	0.069	NA	NA	1523	-	-
EEF1D	0.069	NA	NA	1525	-	-
EDN3	0.069	NA	NA	1526	-	-
DZIP1	0.069	NA	NA	1527	-	-
DUSP10	0.069	NA	NA	1528	-	-
DSPP	0.069	NA	NA	1529	-	-
DOCK1	0.069	NA	NA	1530	-	-
DNER	0.069	NA	NA	1531	-	-
DNAH6	0.069	NA	NA	1532	-	-
CYP11A1	0.069	NA	NA	1533	-	-
CYC1	0.069	NA	NA	1534	-	-
CREB3L4	0.069	NA	NA	1535	-	-
COL10A1	0.069	NA	NA	1536	-	-
CNOT1	0.069	NA	NA	1537	-	-
CNGA1	0.069	NA	NA	1538	-	-
CLTC	0.069	NA	NA	1539	CC	PC
CHRNB4	0.069	NA	NA	1540	-	-
CHRNB2	0.069	NA	NA	1541	-	-
CHRNA3	0.069	NA	NA	1542	-	-
CHML	0.069	NA	NA	1543	-	-
CFI	0.069	NA	NA	1544	-	-
CES1	0.069	NA	NA	1545	-	-
CDH7	0.069	NA	NA	1547	-	-
CDC42EP4	0.069	NA	NA	1548	-	-
CD84	0.069	NA	NA	1549	-	-
CD3D	0.069	NA	NA	1550	-	-
CARD14	0.069	NA	NA	1551	-	-
CARD10	0.069	NA	NA	1552	-	-
CAPN6	0.069	NA	NA	1553	-	-
CAMK1D	0.069	NA	NA	1554	-	-
CACNG3	0.069	NA	NA	1555	-	-
C1S	0.069	NA	NA	1556	-	-
C1GALT1	0.069	NA	NA	1557	-	-
BTG2	0.069	NA	NA	1558	-	-
BRCA2	0.069	NA	NA	1559	CC	PC
BPGM	0.069	NA	NA	1560	-	-
BIRC3	0.069	NA	NA	1561	CC	-
BCL11B	0.069	NA	NA	1562	CC	-
BAZ2A	0.069	NA	NA	1563	-	-
BAI2	0.069	NA	NA	1564	-	-
BACH2	0.069	NA	NA	1565	-	-
ASPSCR1	0.069	NA	NA	1567	CC	-
ASCC3	0.069	NA	NA	1568	-	-
ARHGEF16	0.069	NA	NA	1569	-	-
APOA4	0.069	NA	NA	1570	-	-
ANP32C	0.069	NA	NA	1571	-	-
AMICA1	0.069	NA	NA	1572	-	-
AKR1C3	0.069	NA	NA	1573	-	-
AGAP3	0.069	NA	NA	1574	-	-
ADD2	0.069	NA	NA	1575	-	-
ADAMTS8	0.069	NA	NA	1577	-	-
ADAM15	0.069	NA	NA	1578	-	-
ABCD2	0.069	NA	NA	1580	-	-
ZSCAN20	0.062	NA	NA	1581	-	-
ZNF592	0.062	NA	NA	1582	-	-
ZNF585B	0.062	NA	NA	1583	-	-
ZNF582	0.062	NA	NA	1584	-	-
ZNF578	0.062	NA	NA	1585	-	-
ZNF572	0.062	NA	NA	1586	-	-
ZNF527	0.062	NA	NA	1587	-	-
ZNF467	0.062	NA	NA	1588	-	-
ZNF398	0.062	NA	NA	1589	-	-
ZNF28	0.062	NA	NA	1590	-	-
ZNF259	0.062	NA	NA	1591	-	-
ZNF250	0.062	NA	NA	1592	-	-
ZNF160	0.062	NA	NA	1593	-	-
ZNF124	0.062	NA	NA	1594	-	-
XPO5	0.062	NA	NA	1596	-	-
WDR26	0.062	NA	NA	1597	-	-
WDR12	0.062	NA	NA	1598	-	-
VWA2	0.062	NA	NA	1599	-	-
VPS72	0.062	NA	NA	1600	-	-
VPS45	0.062	NA	NA	1601	-	-
VPS28	0.062	NA	NA	1602	-	-
VANGL2	0.062	NA	NA	1603	-	-
UGT2B11	0.062	NA	NA	1604	-	-
UGT1A9	0.062	NA	NA	1605	-	-
UGT1A10	0.062	NA	NA	1606	-	-
UBQLN4	0.062	NA	NA	1607	-	-
UBE4B	0.062	NA	NA	1608	-	-
UBE2NL	0.062	NA	NA	1609	-	-
TYR	0.062	NA	NA	1610	-	-
TULP1	0.062	NA	NA	1611	-	-
TUFT1	0.062	NA	NA	1612	-	-
TUBB2A	0.062	NA	NA	1613	-	-
TSSK1B	0.062	NA	NA	1614	-	-
TRPC7	0.062	NA	NA	1615	-	-
TRIM38	0.062	NA	NA	1616	-	-
TPR	0.062	NA	NA	1617	CC	PC
TPM3	0.062	NA	NA	1618	CC	-
TOP1MT	0.062	NA	NA	1619	-	-
TNS3	0.062	NA	NA	1620	-	-
TNFSF18	0.062	NA	NA	1621	-	-
TLK2	0.062	NA	NA	1622	-	-
TLE4	0.062	NA	NA	1623	-	-
THBS4	0.062	NA	NA	1624	-	-
THBS2	0.062	NA	NA	1625	-	-
TGM1	0.062	NA	NA	1626	-	-
TGIF2	0.062	NA	NA	1627	-	-
TGFBRAP1	0.062	NA	NA	1628	-	-
TBX4	0.062	NA	NA	1630	-	-
TAS2R39	0.062	NA	NA	1632	-	-
TAS2R1	0.062	NA	NA	1633	-	-
TAF2	0.062	NA	NA	1634	-	-
SYT4	0.062	NA	NA	1635	-	-
SYNGAP1	0.062	NA	NA	1636	-	-
STMN2	0.062	NA	NA	1637	-	-
ST8SIA4	0.062	NA	NA	1638	-	-
ST13	0.062	NA	NA	1639	-	-
SSTR3	0.062	NA	NA	1640	-	-
SSTR1	0.062	NA	NA	1641	-	-
SRP9	0.062	NA	NA	1642	-	-
SRP68	0.062	NA	NA	1643	-	-
SOX5	0.062	NA	NA	1644	-	-
SNRK	0.062	NA	NA	1645	-	-
SLC9A3	0.062	NA	NA	1646	-	-
SLC16A1	0.062	NA	NA	1648	-	-
SLA	0.062	NA	NA	1649	-	-
SKAP2	0.062	NA	NA	1650	-	-
SIPA1	0.062	NA	NA	1651	-	-
SIGLEC5	0.062	NA	NA	1652	-	-
SIGLEC11	0.062	NA	NA	1653	-	-
SIGLEC1	0.062	NA	NA	1654	-	-
SHROOM2	0.062	NA	NA	1655	-	-
SH3GL2	0.062	NA	NA	1657	-	-
SF3B2	0.062	NA	NA	1658	-	-
SERPINB6	0.062	NA	NA	1659	-	-
SERPINB1	0.062	NA	NA	1660	-	-
SEMA3D	0.062	NA	NA	1662	-	-
SEMA3A	0.062	NA	NA	1663	-	-
SDCCAG8	0.062	NA	NA	1665	-	-
SATB1	0.062	NA	NA	1666	-	-
SAG	0.062	NA	NA	1667	-	-
S100A13	0.062	NA	NA	1668	-	-
RIT2	0.062	NA	NA	1671	-	-
RGS6	0.062	NA	NA	1672	-	-
RGS4	0.062	NA	NA	1673	-	-
RGS12	0.062	NA	NA	1674	-	-
RFWD2	0.062	NA	NA	1675	-	-
RET	0.062	NA	NA	1676	CC	-
RBM8A	0.062	NA	NA	1677	-	-
RAPGEF5	0.062	NA	NA	1678	-	-
RAD21	0.062	NA	NA	1679	-	PC
RAB3IP	0.062	NA	NA	1680	-	-
PYGM	0.062	NA	NA	1681	-	-
PUF60	0.062	NA	NA	1682	-	-
PTN	0.062	NA	NA	1683	-	-
PTH2R	0.062	NA	NA	1684	-	-
PTGS2	0.062	NA	NA	1685	-	-
PTGIS	0.062	NA	NA	1686	-	-
PTGFRN	0.062	NA	NA	1687	-	-
PSMD4	0.062	NA	NA	1688	-	-
PRRX1	0.062	NA	NA	1689	-	-
PRKG2	0.062	NA	NA	1690	-	-
PRKAG3	0.062	NA	NA	1691	-	-
PRKAB2	0.062	NA	NA	1692	-	-
POU2F1	0.062	NA	NA	1693	-	-
POT1	0.062	NA	NA	1694	-	-
PON1	0.062	NA	NA	1695	-	-
POLG2	0.062	NA	NA	1697	-	-
PIP5K1B	0.062	NA	NA	1699	-	-
PIP	0.062	NA	NA	1700	-	-
PHLDA3	0.062	NA	NA	1702	-	-
PHF3	0.062	NA	NA	1703	-	-
PELP1	0.062	NA	NA	1704	-	-
PDHA2	0.062	NA	NA	1705	-	-
PDE4C	0.062	NA	NA	1707	-	-
PDE1B	0.062	NA	NA	1708	-	-
PCDHGB4	0.062	NA	NA	1709	-	-
PCDHA13	0.062	NA	NA	1710	-	-
PCDHA11	0.062	NA	NA	1711	-	-
PCDH1	0.062	NA	NA	1712	-	-
PARP4	0.062	NA	NA	1713	-	-
PARK2	0.062	NA	NA	1714	-	-
PARD3	0.062	NA	NA	1715	-	-
OTUD7A	0.062	NA	NA	1716	-	-
OR9K2	0.062	NA	NA	1717	-	-
OR8S1	0.062	NA	NA	1718	-	-
OR8K3	0.062	NA	NA	1719	-	-
OR8H3	0.062	NA	NA	1720	-	-
OR8D1	0.062	NA	NA	1721	-	-
OR7G1	0.062	NA	NA	1722	-	-
OR6X1	0.062	NA	NA	1723	-	-
OR6M1	0.062	NA	NA	1724	-	-
OR5M11	0.062	NA	NA	1725	-	-
OR5B3	0.062	NA	NA	1726	-	-
OR52E6	0.062	NA	NA	1727	-	-
OR52A1	0.062	NA	NA	1728	-	-
OR51G2	0.062	NA	NA	1729	-	-
OR51A4	0.062	NA	NA	1730	-	-
OR4Q3	0.062	NA	NA	1731	-	-
OR4L1	0.062	NA	NA	1732	-	-
OR4A5	0.062	NA	NA	1733	-	-
OR2T6	0.062	NA	NA	1734	-	-
OR2T3	0.062	NA	NA	1735	-	-
OR2T11	0.062	NA	NA	1736	-	-
OR1D2	0.062	NA	NA	1737	-	-
OR10A7	0.062	NA	NA	1738	-	-
OGDH	0.062	NA	NA	1739	-	-
OAZ3	0.062	NA	NA	1740	-	-
NXF3	0.062	NA	NA	1741	-	-
NTN4	0.062	NA	NA	1742	-	-
NR1H4	0.062	NA	NA	1744	-	-
NPY2R	0.062	NA	NA	1745	-	-
NPBWR2	0.062	NA	NA	1748	-	-
NOVA1	0.062	NA	NA	1749	-	-
NMUR2	0.062	NA	NA	1750	-	-
NME7	0.062	NA	NA	1751	-	-
NCR1	0.062	NA	NA	1753	-	-
MYOC	0.062	NA	NA	1754	-	-
MYH14	0.062	NA	NA	1755	-	-
MYF5	0.062	NA	NA	1756	-	-
MTNR1B	0.062	NA	NA	1758	-	-
MTNR1A	0.062	NA	NA	1759	-	-
[truncated: 6,505 more rows]
