# Supplementary material for: Patient-specific driver gene prediction and risk assessment through integrated network analysis of cancer omics profiles
Source: Nucleic Acids Res. 2015 Jan 8;43(7):e44. doi: 10.1093/nar/gku1393 (PMC4402507; doi:10.1093/nar/gku1393)
Supplement: SUPPLEMENTARY DATA [file supp_gku1393_nar-02721-met-f-2014-File010.xlsx]

## Sheet: glioma
GENE	PREDICTED_TCGA_SAMPLE	PREDICTED_CELL_LINE	TCGA_DATA_MUTATION_FREQUENCY	CELL_LINE_DATA_FREQUENCY	CANCER_CENSUS_STATUS
ABL1	YES	YES	0.006	0.073	CC
ACTA2	-	YES	0.027	0.098	-
ACTB	YES	-	0.012	0.049	-
ACVRL1	YES	-	0.006	0.024	-
ADAM12	YES	-	0.024	0.049	-
ADCY1	-	YES	0.03	0.073	-
ADCY2	YES	-	0.009	0.049	-
ADCY8	YES	-	0.006	0.024	-
ADCY9	YES	-	0.009	0.024	-
ADCYAP1R1	YES	-	0.018	0.049	-
AKAP9	YES	-	0.027	0.049	CC
AKT1	YES	-	0.012	0.024	CC
AMPH	YES	-	0.021	0.049	-
ANK2	YES	-	0.027	0.024	-
ANK3	YES	-	0.012	0.049	-
ARHGDIB	-	YES	0.006	0.024	-
ATM	YES	YES	0.021	0.073	CC
ATR	YES	YES	0.018	0.098	-
ATRX	YES	-	0.043	0.049	CC
AXIN1	-	YES	0.003	0.049	-
BCAR1	YES	-	0.012	0.049	-
BLM	YES	YES	0.003	0.098	CC
BMPR1B	YES	-	0.003	0.024	-
BRCA1	YES	YES	0.012	0.024	CC
BSG	YES	-	0.006	0.024	-
BTRC	YES	-	0.015	0.098	-
BUB3	YES	-	0.021	0.049	-
CACNA1C	YES	-	0.015	0.024	-
CACNA1F	-	YES	0.003	0.073	-
CALM1	YES	YES	0.003	0.024	-
CALML5	YES	YES	0.015	0.146	-
CALML6	-	YES	0.003	0.049	-
CASP3	-	YES	0.003	0.049	-
CBL	YES	YES	0.009	0.049	CC
CBLB	YES	YES	0.003	0.049	CC
CBX3	-	YES	0.012	0.049	-
CCL3L1	YES	-	0.021	0.049	-
CCNE1	YES	-	0.009	0.024	CC
CCR6	-	YES	0.009	0.049	-
CCT6A	YES	-	0.082	0.049	-
CDH18	YES	-	0.027	0.049	-
CDH23	YES	-	0.034	0.073	-
CDH8	YES	-	0.006	0.024	-
CDH9	YES	-	0.021	0.049	-
CDK6	YES	YES	0.018	0.073	CC
CDK7	-	YES	0.006	0.024	-
CDKL2	-	YES	0.003	0.049	-
CDKN1A	-	YES	0.006	0.024	-
CDKN2A	YES	YES	0.47	0.732	CC
CDKN2B	-	YES	0.448	0.683	-
CDKN2C	-	YES	0.027	0.22	CC
CELSR1	YES	-	0.015	0.024	-
CEP135	YES	-	0.027	0.049	-
CFHR1	-	YES	0.021	0.61	-
CFTR	YES	-	0.021	0.024	-
CHEK2	YES	-	0.024	0.024	CC
CHL1	YES	-	0.021	0.073	-
CHP2	YES	-	0.006	0.024	-
CIT	YES	-	0.006	0.049	-
CLTC	-	YES	0.003	0.098	CC
CNTN1	YES	-	0.006	0.024	-
CNTN2	YES	-	0.018	0.024	-
CNTNAP1	YES	-	0.006	0.024	-
COL14A1	YES	-	0.015	0.098	-
COL1A2	YES	-	0.043	0.049	-
COL4A1	YES	-	0.009	0.024	-
COL6A1	YES	-	0.006	0.049	-
COL6A2	YES	-	0.027	0.049	-
CREBBP	YES	YES	0.015	0.098	CC
CTNNA2	YES	-	0.009	0.049	-
CTSB	-	YES	0.006	0.024	-
CUL1	-	YES	0.021	0.049	-
CYCS	-	YES	0.012	0.049	-
DBF4	YES	-	0.012	0.049	-
DCHS1	YES	-	0.006	0.049	-
DFFB	YES	-	0.009	0.049	-
DKK2	-	YES	0.009	0.146	-
DLG1	YES	-	0.003	0.024	-
DLG4	YES	-	0.009	0.024	-
DMD	YES	-	0.04	0.049	-
DNAH9	YES	-	0.027	0.024	-
DNMBP	YES	-	0.024	0.049	-
DYRK1B	YES	-	0.003	0.024	-
EGF	YES	YES	0.009	0.024	-
EGFR	YES	YES	0.418	0.22	CC
EIF4A1	YES	-	0.003	0.024	-
ELAVL1	YES	-	0.003	0.024	-
ELAVL2	YES	-	0.143	0.317	-
EP300	YES	YES	0.009	0.073	CC
EPC1	YES	YES	0.018	0.073	-
EPHA1	YES	-	0.009	0.024	-
ERBB2	YES	-	0.037	0.049	CC
ERBB3	YES	YES	0.012	0.024	-
ERBB4	YES	-	0.003	0.024	-
ERCC4	-	YES	0.003	0.049	CC
ESR1	YES	-	0.003	0.024	-
EZH2	YES	YES	0.015	0.049	CC
EZR	YES	-	0.012	0.049	CC
F10	YES	-	0.003	0.024	-
F8	YES	-	0.015	0.049	-
F9	YES	-	0.009	0.024	-
FANCD2	-	YES	0.006	0.049	CC
FANCF	-	YES	0.003	0.049	CC
FANCM	-	YES	0.012	0.098	-
FAS	YES	YES	0.024	0.098	-
FBLN1	YES	-	0.012	0.024	-
FBN2	YES	-	0.021	0.049	-
FGF13	YES	-	0.003	0.024	-
FGFR1	YES	YES	0.018	0.049	CC
FGFR2	YES	YES	0.027	0.049	CC
FGFR4	YES	-	0.015	0.049	-
FLI1	-	YES	0.006	0.049	CC
FLNB	YES	-	0.006	0.049	-
FLNC	YES	-	0.024	0.098	-
FLT1	YES	-	0.018	0.073	-
FLT4	-	YES	0.006	0.024	-
FN1	YES	-	0.021	0.098	-
FOXO3	YES	-	0.009	0.024	-
FZD10	YES	-	0.012	0.024	-
GLI1	YES	-	0.064	0.049	-
GLI3	YES	YES	0.018	0.146	-
GNAI1	-	YES	0.018	0.049	-
GNAS	-	YES	0.006	0.024	CC
GNAT3	YES	-	0.027	0.024	-
GNGT1	-	YES	0.015	0.049	-
GRB10	YES	-	0.027	0.049	-
GRID2	YES	-	0.006	0.024	-
GRIN2A	YES	-	0.024	0.024	-
GRK5	YES	-	0.018	0.049	-
GSTM1	-	YES	0.049	0.585	-
HCLS1	YES	-	0.009	0.024	-
HDAC2	YES	YES	0.012	0.024	-
HGF	YES	-	0.018	0.049	-
HLA-DQA1	-	YES	0.009	0.024	-
HLA-DRB1	YES	YES	0.189	0.317	-
HLA-G	-	YES	0.003	0.561	-
HMHA1	YES	-	0.009	0.024	-
HNRNPA2B1	YES	-	0.012	0.049	CC
HNRNPH3	YES	-	0.021	0.049	-
HOXA2	YES	YES	0.015	0.049	-
HOXA9	YES	-	0.015	0.049	CC
HSP90AA1	YES	YES	0.009	0.049	-
IFNA2	YES	-	0.25	0.341	-
IFNG	YES	YES	0.034	0.073	-
IGF2R	YES	-	0.006	0.024	-
IGFBP3	YES	-	0.018	0.073	-
IGFBP7	YES	-	0.015	0.073	-
IKZF1	YES	-	0.03	0.073	CC
IKZF3	YES	-	0.006	0.024	-
IL22	-	YES	0.027	0.024	-
IL2RA	-	YES	0.012	0.146	-
IL32	YES	-	0.003	0.024	-
INSR	YES	YES	0.006	0.024	-
ITGA1	YES	YES	0.006	0.024	-
ITGA10	YES	-	0.009	0.049	-
ITGA8	YES	-	0.015	0.073	-
ITGB1	YES	-	0.018	0.049	-
ITGB4	YES	-	0.012	0.073	-
ITGB7	YES	-	0.009	0.024	-
ITGB8	YES	-	0.015	0.049	-
ITPR1	YES	-	0.012	0.073	-
JAK1	YES	YES	0.006	0.073	CC
JAK2	-	YES	0.006	0.22	CC
JAK3	-	YES	0.003	0.073	CC
KALRN	YES	-	0.012	0.073	-
KCNB2	YES	-	0.015	0.024	-
KCNV2	YES	-	0.012	0.049	-
KDR	YES	-	0.064	0.049	CC
KIFC3	YES	-	0.003	0.024	-
KIR3DL2	YES	-	0.018	0.024	-
KIT	YES	-	0.082	0.024	CC
KLHL9	YES	YES	0.229	0.317	-
KTN1	-	YES	0.003	0.073	CC
LAMA1	YES	YES	0.018	0.098	-
LAMB1	YES	-	0.015	0.024	-
LAMB4	YES	-	0.018	0.024	-
LRP1	YES	-	0.034	0.073	-
LRP2	YES	-	0.046	0.073	-
LRRC7	YES	-	0.015	0.024	-
LYN	YES	-	0.009	0.024	-
MAGI2	-	YES	0.018	0.073	-
MAP2K3	YES	-	0.003	0.024	-
MAP3K4	YES	-	0.009	0.024	-
MAP3K5	-	YES	0.003	0.049	-
MAP3K6	-	YES	0.003	0.024	-
MAPK1	YES	-	0.009	0.024	-
MAPK8	YES	YES	0.018	0.049	-
MASTL	YES	-	0.012	0.098	-
MCM5	YES	YES	0.009	0.024	-
MCM7	YES	-	0.012	0.024	-
MDM2	YES	-	0.073	0.049	CC
MDM4	YES	-	0.037	0.049	CC
MET	YES	YES	0.043	0.049	CC
MKI67	-	YES	0.034	0.049	-
MLL	YES	-	0.009	0.049	CC
MLLT4	YES	-	0.015	0.073	CC
MMP12	YES	-	0.003	0.024	-
MMP7	YES	-	0.006	0.024	-
MRE11A	YES	-	0.003	0.049	-
MVP	YES	-	0.009	0.024	-
MYC	-	YES	0.006	0.049	CC
MYOD1	YES	-	0.003	0.024	-
NAP1L1	YES	-	0.009	0.049	-
NCF1	YES	-	0.018	0.024	-
NEFH	YES	-	0.006	0.024	-
NF1	YES	-	0.091	0.22	CC
NFKB1	-	YES	0.003	0.073	-
NGF	YES	-	0.006	0.024	-
NOD1	YES	-	0.021	0.049	-
NOS3	YES	-	0.027	0.024	-
NOTCH2	-	YES	0.009	0.098	CC
NOTCH4	-	YES	0.012	0.073	-
NOX3	-	YES	0.015	0.049	-
NUMA1	YES	-	0.012	0.122	CC
OFD1	YES	-	0.006	0.024	-
PARD3	-	YES	0.018	0.073	-
PARP1	YES	-	0.006	0.024	-
PCDH11Y	YES	-	0.198	0.683	-
PCDH15	YES	-	0.027	0.146	-
PCDH9	YES	-	0.015	0.024	-
PCDHA8	YES	-	0.012	0.049	-
PCDHA9	YES	-	0.024	0.049	-
PCM1	YES	-	0.006	0.049	CC
PDGFD	YES	-	0.006	0.024	-
PDGFRA	YES	YES	0.058	0.073	CC
PDGFRB	YES	-	0.018	0.024	CC
PGR	YES	-	0.018	0.049	-
PHKG1	-	YES	0.079	0.049	-
PIK3C2G	YES	-	0.027	0.024	-
PIK3CA	YES	YES	0.091	0.098	CC
PIK3CB	YES	-	0.009	0.073	-
PIK3CD	YES	-	0.012	0.073	-
PIK3CG	YES	YES	0.043	0.098	-
PIK3R1	YES	YES	0.082	0.024	CC
PIK3R2	-	YES	0.006	0.024	-
PIK3R5	YES	-	0.003	0.024	-
PIP4K2A	-	YES	0.015	0.073	-
PIP5K1C	YES	-	0.003	0.024	-
PLAU	YES	-	0.021	0.049	-
PLCG1	YES	-	0.012	0.024	-
PLCG2	YES	YES	0.009	0.024	-
PLG	YES	-	0.009	0.024	-
PNLIP	YES	-	0.015	0.049	-
POLR2B	-	YES	0.018	0.073	-
POLR2E	-	YES	0.003	0.024	-
PPARA	YES	-	0.009	0.024	-
PPARG	YES	-	0.003	0.024	CC
PPIA	YES	YES	0.018	0.073	-
PPP1R3B	-	YES	0.003	0.024	-
PPP2R1B	YES	-	0.006	0.024	-
PPP3CB	YES	-	0.024	0.049	-
PPP3CC	YES	-	0.003	0.024	-
PRKACG	YES	-	0.003	0.024	-
PRKAR1B	YES	YES	0.012	0.073	-
PRKCA	YES	-	0.006	0.049	-
PRKCB	YES	-	0.009	0.098	-
PRKCD	YES	-	0.009	0.024	-
PRKCQ	YES	YES	0.015	0.171	-
PRKDC	YES	-	0.018	0.049	-
PRKG2	-	YES	0.015	0.049	-
PRKX	YES	YES	0.006	0.073	-
PRKY	YES	YES	0.195	0.707	-
PSIP1	YES	-	0.012	0.049	-
PSMA2	YES	-	0.015	0.073	-
PSMC2	YES	-	0.006	0.024	-
PTBP1	YES	-	0.009	0.024	-
PTEN	YES	YES	0.354	0.659	CC
PTK2B	YES	-	0.003	0.049	-
PTPN11	YES	YES	0.012	0.073	CC
PTPRC	YES	-	0.006	0.073	-
RAC1	-	YES	0.006	0.049	-
RAD21	YES	-	0.003	0.024	-
RAD50	YES	-	0.006	0.049	-
RALA	YES	-	0.012	0.049	-
RALGDS	YES	-	0.006	0.024	CC
RASA1	YES	-	0.003	0.024	-
RB1	YES	YES	0.076	0.22	CC
RBMY1A1	-	YES	0.149	0.732	-
RELN	YES	-	0.046	0.024	-
RERE	YES	-	0.027	0.049	-
RFC4	YES	-	0.006	0.049	-
RIMS2	YES	-	0.034	0.073	-
ROBO1	-	YES	0.009	0.049	-
ROCK1	-	YES	0.006	0.073	-
ROCK2	YES	YES	0.006	0.024	-
RPA3	-	YES	0.006	0.049	-
RPN1	YES	-	0.003	0.049	CC
RPS4Y1	-	YES	0.192	0.683	-
RYR2	YES	-	0.079	0.024	-
RYR3	YES	-	0.052	0.024	-
SEC61G	YES	-	0.317	0.122	-
SHANK3	YES	-	0.006	0.024	-
SHB	YES	-	0.012	0.024	-
SKAP2	-	YES	0.021	0.049	-
SLC18A2	YES	-	0.018	0.049	-
SLC6A3	YES	-	0.018	0.073	-
SLIT3	YES	-	0.03	0.024	-
SMAD4	YES	-	0.006	0.049	-
SMARCA2	YES	-	0.021	0.049	-
SMC3	YES	-	0.024	0.049	-
SMO	YES	-	0.015	0.024	CC
SP1	YES	-	0.003	0.024	-
SP140	-	YES	0.003	0.024	-
SRI	YES	-	0.015	0.049	-
STAT1	YES	-	0.006	0.024	-
STAT3	YES	-	0.003	0.024	-
STAT6	YES	-	0.021	0.049	-
STX1A	YES	-	0.015	0.024	-
SYNJ2	YES	-	0.009	0.024	-
TBL1Y	YES	YES	0.195	0.707	-
TCF12	YES	-	0.012	0.024	CC
TCF7L2	YES	-	0.021	0.073	CC
TEK	YES	-	0.064	0.171	-
TES	YES	-	0.018	0.024	-
TP53	YES	YES	0.387	0.585	CC
TPO	-	YES	0.015	0.024	-
TRPV6	YES	-	0.024	0.024	-
TSGA14	YES	-	0.015	0.024	-
TTN	YES	YES	0.207	0.61	-
TUBG1	YES	-	0.006	0.024	-
TUBG2	YES	-	0.003	0.024	-
TYK2	YES	YES	0.012	0.049	-
VAMP3	YES	-	0.012	0.049	-
VAMP7	YES	-	0.009	0.024	-
VASP	YES	-	0.003	0.024	-
VCAN	YES	-	0.009	0.024	-
VEGFC	-	YES	0.003	0.098	-
VLDLR	YES	-	0.012	0.049	-
WEE2	YES	-	0.015	0.049	-
WWOX	-	YES	0.003	0.293	-
XIAP	YES	-	0.003	0.024	-
XRCC2	YES	-	0.018	0.049	-
YWHAG	YES	-	0.012	0.024	-
ZNF212	YES	-	0.012	0.024	-
ZNF3	YES	-	0.012	0.024	-
ZWINT	YES	-	0.015	0.024	-
ACAN	YES	-	0.012	0	-
ACTG2	YES	-	0.006	0	-
ACTN1	YES	-	0.006	0	-
ADCY5	YES	-	0.018	0	-
ADCY6	YES	-	0.015	0	-
AKAP6	YES	-	0.009	0	-
AKAP8	YES	-	0.003	0	-
ANAPC1	YES	-	0.006	0	-
ANAPC7	YES	-	0.003	0	-
ANK1	YES	-	0.037	0	-
APEX2	YES	-	0.009	0	-
APOB	YES	-	0.04	0	-
APPL2	YES	-	0.003	0	-
ASPM	YES	-	0.018	0	-
ATN1	YES	-	0.015	0	-
B2M	YES	-	0.003	0	-
BARD1	YES	-	0.006	0	-
BCL2	YES	-	0.003	0	CC
BCLAF1	YES	-	0.015	0	-
CACNA1B	YES	-	0.015	0	-
CACNA1E	YES	-	0.015	0	-
CACNA1G	YES	-	0.003	0	-
CACNA1H	YES	-	0.043	0	-
CACNA1I	YES	-	0.012	0	-
CACNA1S	YES	-	0.027	0	-
CACNB3	YES	-	0.015	0	-
CCNF	YES	-	0.003	0	-
CCT2	YES	-	0.03	0	-
CD1D	YES	-	0.012	0	-
CD3E	YES	-	0.006	0	-
CD3G	YES	-	0.03	0	-
CD79B	YES	-	0.006	0	CC
CD8A	YES	-	0.003	0	-
CD97	YES	-	0.003	0	-
CDC2	YES	-	0.009	0	-
CDC23	YES	-	0.003	0	-
CDC27	YES	-	0.015	0	-
CDH15	YES	-	0.006	0	-
CDH17	YES	-	0.003	0	-
CDH19	YES	-	0.006	0	-
CDH20	YES	-	0.003	0	-
CDH22	YES	-	0.003	0	-
CDH5	YES	-	0.006	0	-
CDK4	YES	-	0.116	0	CC
CDK5RAP2	YES	-	0.006	0	-
CDKN1B	YES	-	0.006	0	-
CEBPB	YES	-	0.003	0	-
CELSR2	YES	-	0.003	0	-
CELSR3	YES	-	0.012	0	-
CEP250	YES	-	0.009	0	-
CEP63	YES	-	0.009	0	-
CEP70	YES	-	0.009	0	-
CHEK1	YES	-	0.012	0	-
CKAP5	YES	-	0.003	0	-
CLSPN	YES	-	0.003	0	-
CNKSR2	YES	-	0.006	0	-
CNOT2	YES	-	0.021	0	-
COL11A2	YES	-	0.018	0	-
COL1A1	YES	-	0.018	0	CC
COL2A1	YES	-	0.009	0	-
COL4A3	YES	-	0.003	0	-
COL4A5	YES	-	0.012	0	-
COL5A2	YES	-	0.006	0	-
COL6A3	YES	-	0.034	0	-
CRKL	YES	-	0.006	0	-
CSNK1G1	YES	-	0.003	0	-
CSNK2B	YES	-	0.009	0	-
CTBP1	YES	-	0.006	0	-
CTNNB1	YES	-	0.006	0	CC
CUGBP2	YES	-	0.012	0	-
DACH1	YES	-	0.006	0	-
DCHS2	YES	-	0.015	0	-
DCTN2	YES	-	0.064	0	-
DDB1	YES	-	0.003	0	-
DDIT3	YES	-	0.073	0	CC
DNMT1	YES	-	0.006	0	-
DRD5	YES	-	0.027	0	-
DSP	YES	-	0.034	0	-
E2F4	YES	-	0.003	0	-
EEF1A1	YES	-	0.012	0	-
EGR1	YES	-	0.009	0	-
EPS8	YES	-	0.006	0	-
ERCC6L	YES	-	0.006	0	-
ERG	YES	-	0.012	0	CC
ETS2	YES	-	0.003	0	-
F2	YES	-	0.006	0	-
FAT2	YES	-	0.027	0	-
FBLN2	YES	-	0.018	0	-
FCER1A	YES	-	0.006	0	-
FGF18	YES	-	0.006	0	-
FGFR3	YES	-	0.015	0	CC
FLNA	YES	-	0.018	0	-
FOS	YES	-	0.003	0	-
FOXG1	YES	-	0.009	0	-
FRS2	YES	-	0.024	0	-
FRYL	YES	-	0.009	0	-
FZD4	YES	-	0.003	0	-
GABBR2	YES	-	0.006	0	-
GABRA1	YES	-	0.015	0	-
GABRA5	YES	-	0.009	0	-
GABRA6	YES	-	0.027	0	-
GABRB2	YES	-	0.015	0	-
GABRB3	YES	-	0.021	0	-
GABRG2	YES	-	0.009	0	-
GABRQ	YES	-	0.003	0	-
GLI2	YES	-	0.003	0	-
GNA15	YES	-	0.003	0	-
GNAO1	YES	-	0.003	0	-
GNG12	YES	-	0.003	0	-
GRASP	YES	-	0.003	0	-
GRB2	YES	-	0.003	0	-
GRIN2C	YES	-	0.006	0	-
HCK	YES	-	0.015	0	-
HLA-A	YES	-	0.009	0	-
HLA-DOA	YES	-	0.003	0	-
HLA-DQB1	YES	-	0.006	0	-
HLA-DRA	YES	-	0.003	0	-
HLF	YES	-	0.003	0	CC
HSPA8	YES	-	0.006	0	-
HSPG2	YES	-	0.024	0	-
IFI16	YES	-	0.006	0	-
IFNGR1	YES	-	0.003	0	-
IGF1R	YES	-	0.006	0	-
IKBKE	YES	-	0.003	0	-
IL12B	YES	-	0.003	0	-
IL12RB2	YES	-	0.009	0	-
IL7	YES	-	0.003	0	-
ITGA4	YES	-	0.009	0	-
ITGA7	YES	-	0.006	0	-
ITGAM	YES	-	0.015	0	-
ITGAX	YES	-	0.018	0	-
ITGB2	YES	-	0.012	0	-
ITGB3	YES	-	0.012	0	-
ITSN1	YES	-	0.012	0	-
KCNA4	YES	-	0.006	0	-
KCNB1	YES	-	0.006	0	-
KCNG1	YES	-	0.012	0	-
KCNH1	YES	-	0.012	0	-
KCNJ4	YES	-	0.003	0	-
KCNS3	YES	-	0.009	0	-
KCNV1	YES	-	0.009	0	-
KIF15	YES	-	0.003	0	-
KLC2	YES	-	0.003	0	-
LAMA2	YES	-	0.018	0	-
LAMA3	YES	-	0.012	0	-
LAMA4	YES	-	0.006	0	-
LAMA5	YES	-	0.015	0	-
LAMB3	YES	-	0.012	0	-
LAMC1	YES	-	0.006	0	-
LAMC3	YES	-	0.015	0	-
LILRB3	YES	-	0.012	0	-
LIPG	YES	-	0.003	0	-
LRP8	YES	-	0.003	0	-
LUM	YES	-	0.012	0	-
MACF1	YES	-	0.024	0	-
MAG	YES	-	0.009	0	-
MAP4K1	YES	-	0.009	0	-
MAPK13	YES	-	0.009	0	-
MAPKAPK3	YES	-	0.003	0	-
MCM3	YES	-	0.006	0	-
MCM4	YES	-	0.006	0	-
MCM6	YES	-	0.009	0	-
MED13	YES	-	0.009	0	-
MELK	YES	-	0.006	0	-
MNDA	YES	-	0.006	0	-
MSH6	YES	-	0.018	0	CC
MXD1	YES	-	0.003	0	-
MYBL1	YES	-	0.003	0	-
MYF5	YES	-	0.006	0	-
MYOG	YES	-	0.006	0	-
NBN	YES	-	0.003	0	-
NCAPG	YES	-	0.009	0	-
NCAPH	YES	-	0.003	0	-
NCL	YES	-	0.003	0	-
NDN	YES	-	0.006	0	-
NEK2	YES	-	0.006	0	-
NFATC1	YES	-	0.003	0	-
NFKBIA	YES	-	0.003	0	-
NID1	YES	-	0.003	0	-
NKX3-2	YES	-	0.006	0	-
NLRP12	YES	-	0.021	0	-
NOS1	YES	-	0.018	0	-
NRXN1	YES	-	0.015	0	-
NTRK1	YES	-	0.006	0	CC
NXF1	YES	-	0.003	0	-
P2RX2	YES	-	0.003	0	-
PCDH11X	YES	-	0.024	0	-
PCDH19	YES	-	0.018	0	-
PCDH24	YES	-	0.003	0	-
PCDH7	YES	-	0.012	0	-
PCDHAC2	YES	-	0.101	0	-
PCDHB13	YES	-	0.012	0	-
PCDHB2	YES	-	0.003	0	-
PCDHB4	YES	-	0.006	0	-
PCDHB5	YES	-	0.006	0	-
PCDHB6	YES	-	0.006	0	-
PCDHB7	YES	-	0.015	0	-
PCDHGC5	YES	-	0.11	0	-
PIK3C2B	YES	-	0.055	0	-
PIM1	YES	-	0.012	0	CC
PLAT	YES	-	0.006	0	-
PLCB1	YES	-	0.003	0	-
PLCZ1	YES	-	0.009	0	-
POLA1	YES	-	0.003	0	-
POU2F1	YES	-	0.006	0	-
PPP1CC	YES	-	0.003	0	-
PPP1R1A	YES	-	0.006	0	-
PPP2R5D	YES	-	0.003	0	-
PRKCG	YES	-	0.006	0	-
PSMA5	YES	-	0.003	0	-
PSMB8	YES	-	0.006	0	-
PSMD4	YES	-	0.003	0	-
PTPN6	YES	-	0.009	0	-
PTPRB	YES	-	0.021	0	-
PTPRM	YES	-	0.009	0	-
PXN	YES	-	0.006	0	-
RAB3GAP2	YES	-	0.012	0	-
RABIF	YES	-	0.006	0	-
RAF1	YES	-	0.003	0	CC
RAN	YES	-	0.003	0	-
RASGRF1	YES	-	0.009	0	-
RASSF5	YES	-	0.003	0	-
RBBP4	YES	-	0.003	0	-
RBMX	YES	-	0.009	0	-
RECQL	YES	-	0.009	0	-
RECQL5	YES	-	0.012	0	-
RNF8	YES	-	0.006	0	-
RPA2	YES	-	0.006	0	-
RRM2	YES	-	0.006	0	-
RUVBL2	YES	-	0.006	0	-
RXRA	YES	-	0.006	0	-
RYR1	YES	-	0.015	0	-
S100A8	YES	-	0.009	0	-
SCML2	YES	-	0.006	0	-
SDC1	YES	-	0.006	0	-
SDC2	YES	-	0.003	0	-
SDCCAG8	YES	-	0.012	0	-
SFI1	YES	-	0.012	0	-
SFN	YES	-	0.003	0	-
SGCB	YES	-	0.024	0	-
SGOL2	YES	-	0.012	0	-
SH3GL3	YES	-	0.006	0	-
SLC26A8	YES	-	0.012	0	-
SMC1A	YES	-	0.015	0	-
SOS1	YES	-	0.003	0	-
SRC	YES	-	0.006	0	-
SREBF1	YES	-	0.003	0	-
SRPK1	YES	-	0.009	0	-
SRPR	YES	-	0.006	0	-
SSRP1	YES	-	0.003	0	-
STXBP1	YES	-	0.006	0	-
SVEP1	YES	-	0.012	0	-
SYNJ1	YES	-	0.006	0	-
SYT1	YES	-	0.006	0	-
TAP1	YES	-	0.003	0	-
TARDBP	YES	-	0.006	0	-
TCRBV8S1	YES	-	0.009	0	-
TGFBI	YES	-	0.003	0	-
TJP1	YES	-	0.009	0	-
TNC	YES	-	0.012	0	-
TPX2	YES	-	0.003	0	-
TSC2	YES	-	0.012	0	CC
TUBA3C	YES	-	0.012	0	-
TUBA4B	YES	-	0.003	0	-
TUBGCP5	YES	-	0.009	0	-
VAMP1	YES	-	0.006	0	-
VAV1	YES	-	0.009	0	-
VAV2	YES	-	0.009	0	-
VEGFA	YES	-	0.012	0	-
YWHAH	YES	-	0.003	0	-
ZNF274	YES	-	0.006	0	-
ARRB2	-	YES	0	0.073	-
CEBPA	-	YES	0	0.024	CC
CEP72	-	YES	0	0.073	-
EIF2AK2	-	YES	0	0.049	-
ERCC2	-	YES	0	0.073	CC
ERCC5	-	YES	0	0.073	CC
EWSR1	-	YES	0	0.024	CC
FANCA	-	YES	0	0.049	CC
FYB	-	YES	0	0.049	-
GRK1	-	YES	0	0.073	-
HLA-B	-	YES	0	0.39	-
HLA-C	-	YES	0	0.39	-
HLA-H	-	YES	0	0.171	-
ITPKA	-	YES	0	0.024	-
KHDRBS3	-	YES	0	0.024	-
LAT	-	YES	0	0.024	-
LSP1	-	YES	0	0.024	-
NSF	-	YES	0	0.122	-
PHKG2	-	YES	0	0.049	-
PLK1	-	YES	0	0.049	-
PPP3R1	-	YES	0	0.049	-
PRKACA	-	YES	0	0.049	-
RHOG	-	YES	0	0.049	-
RHOV	-	YES	0	0.024	-
ROBO2	-	YES	0	0.098	-
RPS6KA4	-	YES	0	0.024	-
RPS6KB1	-	YES	0	0.024	-
RPS6KB2	-	YES	0	0.024	-
SHC1	-	YES	0	0.049	-
SOCS5	-	YES	0	0.024	-
STAT5B	-	YES	0	0.024	-
TMPO	-	YES	0	0.049	-
TOP2A	-	YES	0	0.049	-

## Sheet: ovarian
GENE	PREDICTED_TCGA_SAMPLE	PREDICTED_CELL_LINE	TCGA_DATA_MUTATION_FREQUENCY	CELL_LINE_DATA_FREQUENCY	CANCER_CENSUS_STATUS
ACTG1	-	YES	0.038	0.064	-
ADAM12	-	YES	0.013	0.085	-
ADCY9	YES	-	0.038	0.021	-
AKAP3	YES	-	0.054	0.021	-
AKT1	YES	-	0.032	0.021	CC
AKT2	YES	-	0.063	0.021	CC
AKT3	YES	-	0.051	0.021	-
ANGPT1	YES	-	0.114	0.043	-
ANXA2	YES	-	0.013	0.064	-
APBA1	-	YES	0.019	0.043	-
AQP4	-	YES	0.038	0.085	-
AR	-	YES	0.003	0.064	-
ARID1A	YES	YES	0.016	0.255	CC
ATN1	YES	-	0.06	0.021	-
ATR	-	YES	0.044	0.106	-
ATRX	-	YES	0.006	0.106	CC
AURKA	YES	YES	0.035	0.085	-
BAX	-	YES	0.003	0.064	-
BCAT1	YES	-	0.104	0.085	-
BCL2	-	YES	0.019	0.149	CC
BCL2L1	YES	-	0.051	0.043	-
BCL6	YES	-	0.13	0.128	CC
BCL9	-	YES	0.047	0.106	CC
BCR	-	YES	0.013	0.106	CC
BID	-	YES	0.016	0.085	-
BLM	-	YES	0.035	0.106	CC
BMPR2	-	YES	0.032	0.064	-
BRCA1	-	YES	0.041	0.043	CC
C3	-	YES	0.009	0.021	-
CASK	-	YES	0.006	0.043	-
CASP3	-	YES	0.016	0.106	-
CBLC	-	YES	0.047	0.064	CC
CBX4	-	YES	0.035	0.043	-
CCNA2	-	YES	0.009	0.021	-
CCNB2	YES	-	0.006	0.021	-
CCND1	-	YES	0.041	0.106	CC
CCNE1	YES	YES	0.203	0.149	CC
CDK2	YES	YES	0.032	0.064	-
CDK4	-	YES	0.009	0.021	CC
CDKN1B	YES	-	0.047	0.043	-
CDKN2A	YES	YES	0.025	0.298	CC
CDKN2B	-	YES	0.022	0.213	-
CDT1	-	YES	0.019	0.043	-
CEBPA	YES	-	0.076	0.043	CC
CFHR1	-	YES	0.038	0.617	-
CGN	-	YES	0.07	0.021	-
CHD7	YES	-	0.041	0.043	-
CHRDL2	YES	-	0.047	0.021	-
CHUK	-	YES	0.013	0.043	-
CLDN1	YES	-	0.133	0.085	-
CLK1	YES	-	0.028	0.021	-
CLK2	-	YES	0.051	0.043	-
COL14A1	YES	-	0.247	0.128	-
COL1A1	-	YES	0.022	0.085	CC
COL1A2	-	YES	0.025	0.064	-
COL3A1	-	YES	0.063	0.043	-
CREBBP	YES	YES	0.06	0.149	CC
CRMP1	-	YES	0.013	0.021	-
CTNNB1	YES	YES	0.016	0.064	CC
CTSH	YES	-	0.006	0.021	-
CTTN	-	YES	0.054	0.064	-
CXCR4	-	YES	0.009	0.021	-
CYC1	YES	-	0.253	0.085	-
DAXX	-	YES	0.016	0.043	CC
DDX5	-	YES	0.016	0.085	CC
DKK2	-	YES	0.013	0.043	-
DLG4	-	YES	0.019	0.085	-
DLX2	YES	-	0.038	0.043	-
DMD	-	YES	0.016	0.213	-
DNMT1	-	YES	0.101	0.043	-
DNMT3A	-	YES	0.022	0.021	CC
DSP	YES	-	0.054	0.021	-
DVL3	YES	YES	0.158	0.085	-
DYNC1H1	-	YES	0.044	0.085	-
E2F1	-	YES	0.028	0.043	-
ECE2	YES	-	0.161	0.085	-
ECEL1	YES	-	0.013	0.021	-
EDN1	YES	-	0.047	0.021	-
EEF1D	-	YES	0.253	0.085	-
EGFR	-	YES	0.022	0.043	CC
EHHADH	YES	-	0.158	0.085	-
EP300	-	YES	0.019	0.128	CC
ESR1	YES	YES	0.022	0.106	-
ESRRG	-	YES	0.019	0.021	-
ETS1	YES	-	0.035	0.021	-
EVPL	YES	-	0.035	0.085	-
FADD	-	YES	0.051	0.064	-
FGFR1	-	YES	0.038	0.021	CC
FGFR3	-	YES	0.032	0.085	CC
FGFR4	-	YES	0.016	0.191	-
FN1	-	YES	0.009	0.17	-
FOS	YES	-	0.019	0.043	-
FOXF1	YES	-	0.016	0.021	-
FYN	YES	-	0.009	0.085	-
GADD45A	-	YES	0.016	0.043	-
GLI1	YES	-	0.032	0.021	-
GLI2	YES	-	0.035	0.043	-
GLI3	YES	-	0.006	0.064	-
GLIS3	YES	-	0.044	0.085	-
GP5	YES	-	0.146	0.085	-
GRB2	YES	YES	0.041	0.064	-
GSTM1	-	YES	0.022	0.617	-
H2AFZ	-	YES	0.006	0.021	-
HDAC2	-	YES	0.016	0.149	-
HIF1A	-	YES	0.013	0.085	-
HLA-A	-	YES	0.003	0.043	-
HLA-G	-	YES	0.009	0.404	-
HNF1A	YES	-	0.016	0.043	-
HOMEZ	YES	-	0.025	0.021	-
HOXB3	-	YES	0.032	0.043	-
HOXD12	YES	-	0.041	0.043	-
HPN	-	YES	0.089	0.064	-
HTT	-	YES	0.035	0.043	-
IGF1R	-	YES	0.047	0.085	-
IL5RA	YES	-	0.022	0.021	-
INSR	YES	-	0.047	0.043	-
ITGA1	-	YES	0.025	0.064	-
ITGB4	-	YES	0.032	0.128	-
JAK2	-	YES	0.035	0.277	CC
JDP2	YES	-	0.019	0.021	-
JUN	YES	YES	0.032	0.021	CC
JUNB	YES	-	0.092	0.043	-
KCNB1	-	YES	0.016	0.064	-
KCNQ2	YES	-	0.076	0.064	-
KCNQ3	YES	-	0.275	0.064	-
KIF15	YES	-	0.013	0.021	-
KIF21A	YES	-	0.047	0.021	-
KLF9	YES	-	0.013	0.043	-
KLK3	YES	-	0.006	0.021	-
KPNA2	-	YES	0.013	0.043	-
KRAS	YES	-	0.114	0.149	CC
LAMA5	YES	-	0.089	0.064	-
LAMB1	YES	-	0.032	0.064	-
LHX4	YES	-	0.035	0.021	-
LILRB2	-	YES	0.035	0.064	-
LIMK2	-	YES	0.022	0.043	-
LIPE	-	YES	0.025	0.021	-
LMNB2	-	YES	0.006	0.043	-
LRP1	-	YES	0.032	0.191	-
LRP2	YES	YES	0.07	0.149	-
LRP6	-	YES	0.057	0.085	-
LRPAP1	-	YES	0.025	0.021	-
MAFA	YES	-	0.253	0.064	-
MAFG	YES	-	0.032	0.085	-
MAP2K4	-	YES	0.038	0.106	CC
MAP3K1	-	YES	0.032	0.128	-
MAP3K5	-	YES	0.013	0.149	-
MAPK14	YES	-	0.028	0.021	-
MAPK8	-	YES	0.013	0.021	-
MAPKAPK2	-	YES	0.016	0.064	-
MASTL	-	YES	0.013	0.064	-
MED13L	YES	-	0.025	0.021	-
MED29	YES	-	0.098	0.085	-
MEN1	-	YES	0.009	0.043	CC
MET	-	YES	0.032	0.106	CC
MLH1	-	YES	0.022	0.064	CC
MLLT4	-	YES	0.025	0.128	CC
MMP14	YES	-	0.028	0.021	-
MMP8	YES	-	0.051	0.043	-
MYB	YES	-	0.006	0.085	CC
MYBL2	-	YES	0.013	0.043	-
MYC	YES	YES	0.307	0.17	CC
MYH9	-	YES	0.016	0.128	CC
MYLK	-	YES	0.032	0.106	-
MYST2	-	YES	0.003	0.064	-
MYST4	-	YES	0.016	0.128	CC
NCOA3	YES	-	0.079	0.085	-
NDUFA9	YES	-	0.054	0.021	-
NF1	YES	-	0.117	0.149	CC
NFIB	YES	-	0.035	0.021	CC
NFIC	YES	-	0.013	0.043	-
NGF	-	YES	0.009	0.085	-
NGFR	-	YES	0.019	0.128	-
NLGN1	-	YES	0.206	0.064	-
NLGN2	-	YES	0.013	0.085	-
NOTCH3	YES	-	0.12	0.043	-
NOV	YES	-	0.218	0.128	-
NQO2	-	YES	0.041	0.021	-
NRAS	YES	-	0.019	0.043	CC
NRXN3	-	YES	0.016	0.043	-
NUMA1	YES	-	0.051	0.106	CC
OVGP1	YES	-	0.022	0.021	-
PAK2	YES	-	0.142	0.085	-
PAK4	-	YES	0.101	0.085	-
PAK6	-	YES	0.016	0.043	-
PAX3	-	YES	0.022	0.043	CC
PDGFRB	YES	-	0.022	0.021	CC
PDK1	YES	-	0.041	0.043	-
PGR	YES	-	0.044	0.043	-
PIAS2	YES	-	0.022	0.106	-
PIAS3	YES	-	0.057	0.064	-
PIK3C3	-	YES	0.022	0.085	-
PIK3CA	YES	YES	0.177	0.255	CC
PIK3CB	YES	-	0.047	0.085	-
PIK3R1	YES	YES	0.019	0.149	CC
PIK3R5	YES	-	0.016	0.085	-
PIP4K2B	-	YES	0.006	0.085	-
PIP5K1A	-	YES	0.063	0.021	-
PIP5K1B	-	YES	0.013	0.064	-
PKN1	YES	-	0.12	0.021	-
PLK1	-	YES	0.006	0.043	-
PML	-	YES	0.006	0.021	CC
PON1	-	YES	0.022	0.064	-
PPARG	YES	YES	0.003	0.064	CC
PPFIBP1	YES	-	0.085	0.128	-
PPP3CA	-	YES	0.006	0.149	-
PRKAR2B	YES	-	0.013	0.064	-
PRKCA	-	YES	0.016	0.106	-
PRKCG	-	YES	0.032	0.128	-
PRKCI	YES	-	0.199	0.064	-
PSIP1	-	YES	0.019	0.043	-
PSMB4	YES	-	0.066	0.043	-
PTEN	YES	-	0.079	0.17	CC
PTK2	YES	-	0.247	0.128	-
PTPRB	-	YES	0.044	0.021	-
PTPRH	-	YES	0.035	0.021	-
PVR	YES	-	0.038	0.064	-
RAF1	YES	YES	0.006	0.085	CC
RAP1B	-	YES	0.038	0.021	-
RB1	YES	YES	0.101	0.149	CC
RBL1	-	YES	0.016	0.064	-
RBL2	-	YES	0.016	0.064	-
RBX1	-	YES	0.009	0.021	-
RELA	-	YES	0.009	0.043	-
RFX3	-	YES	0.041	0.064	-
RHPN1	YES	-	0.253	0.064	-
RNF4	YES	-	0.025	0.021	-
ROPN1	YES	-	0.016	0.021	-
S100A9	YES	-	0.054	0.021	-
SERPINB5	-	YES	0.022	0.128	-
SHC1	YES	-	0.054	0.021	-
SMAD1	YES	-	0.009	0.021	-
SMAD3	-	YES	0.006	0.021	-
SMAD4	-	YES	0.013	0.255	-
SMARCA4	-	YES	0.108	0.085	CC
SMARCB1	-	YES	0.022	0.043	CC
SMARCD2	-	YES	0.009	0.064	-
SNW1	-	YES	0.016	0.021	-
SPARC	-	YES	0.016	0.021	-
SRF	YES	-	0.041	0.021	-
SRPK1	YES	-	0.028	0.021	-
STAT3	-	YES	0.006	0.064	-
SUPT16H	-	YES	0.044	0.043	-
SUZ12	-	YES	0.003	0.043	CC
TBX15	YES	-	0.009	0.021	-
TBX2	YES	-	0.016	0.064	-
TFAP2A	YES	YES	0.047	0.021	-
TFAP2C	YES	-	0.038	0.064	-
TK1	-	YES	0.035	0.085	-
TLE1	YES	YES	0.016	0.021	-
TLN1	YES	-	0.009	0.064	-
TNFRSF11B	YES	-	0.203	0.191	-
TNFRSF6B	YES	-	0.082	0.064	-
TNFSF10	YES	YES	0.196	0.043	-
TOP2B	-	YES	0.013	0.043	-
TP53	YES	YES	0.949	0.489	CC
TP63	-	YES	0.142	0.234	-
TPSAB1	-	YES	0.013	0.021	-
TPX2	YES	-	0.051	0.043	-
TRIM22	-	YES	0.003	0.17	-
TRPC4	YES	-	0.032	0.021	-
TTK	-	YES	0.019	0.106	-
TTN	YES	YES	0.209	0.596	-
TXN	-	YES	0.006	0.043	-
TYK2	-	YES	0.089	0.085	-
UBR5	YES	-	0.092	0.106	-
UQCRB	YES	-	0.038	0.021	-
UQCRFS1	YES	-	0.142	0.085	-
USF2	YES	-	0.085	0.043	-
VLDLR	-	YES	0.035	0.043	-
WISP1	YES	-	0.263	0.064	-
WWOX	-	YES	0.051	0.426	-
YWHAE	YES	-	0.044	0.085	CC
YWHAG	-	YES	0.038	0.064	-
YWHAH	YES	-	0.019	0.021	-
ZBTB17	-	YES	0.019	0.021	-
ZFP36L2	-	YES	0.038	0.021	-
AQP1	YES	-	0.006	0	-
CASP1	YES	-	0.032	0	-
CASP2	YES	-	0.044	0	-
CBX3	YES	-	0.022	0	-
CCND3	YES	-	0.032	0	CC
CDC25B	YES	-	0.035	0	-
CSNK2A1	YES	-	0.041	0	-
CTSL1	YES	-	0.013	0	-
DLAT	YES	-	0.013	0	-
EDN2	YES	-	0.095	0	-
EIF2S1	YES	-	0.009	0	-
EN2	YES	-	0.057	0	-
EP400	YES	-	0.022	0	-
EPOR	YES	-	0.095	0	-
ETV3	YES	-	0.035	0	-
IGF2	YES	-	0.006	0	-
ITGAV	YES	-	0.047	0	-
KCNQ4	YES	-	0.101	0	-
MEIS1	YES	-	0.032	0	-
MSX1	YES	-	0.022	0	-
MYCBP	YES	-	0.089	0	-
NCOR2	YES	-	0.025	0	-
NDN	YES	-	0.019	0	-
NLRC4	YES	-	0.025	0	-
NOTCH4	YES	-	0.038	0	-
PIK3R3	YES	-	0.057	0	-
PPP2R2B	YES	-	0.013	0	-
PPP2R2C	YES	-	0.016	0	-
PRKACA	YES	-	0.117	0	-
PRKCB	YES	-	0.019	0	-
PRKCZ	YES	-	0.028	0	-
PVRL1	YES	-	0.025	0	-
PVRL3	YES	-	0.028	0	-
RFX1	YES	-	0.12	0	-
ROPN1B	YES	-	0.019	0	-
SCMH1	YES	-	0.098	0	-
SIN3B	YES	-	0.095	0	-
SP1	YES	-	0.013	0	-
STAT1	YES	-	0.047	0	-
TFDP1	YES	-	0.035	0	-
TJP1	YES	-	0.022	0	-
TNF	YES	-	0.032	0	-
TRIM24	YES	-	0.063	0	-
UQCRC1	YES	-	0.009	0	-
YWHAB	YES	-	0.022	0	-
YWHAQ	YES	-	0.013	0	-
YWHAZ	YES	-	0.098	0	-
ZFHX4	YES	-	0.038	0	-
CD24	-	YES	0	1	-
DAZ4	-	YES	0	1	-
HLA-B	-	YES	0	0.383	-
HLA-C	-	YES	0	0.383	-
HLA-H	-	YES	0	0.106	-
ORC5L	-	YES	0	0.085	-
PCDH11Y	-	YES	0	1	-
PRKY	-	YES	0	1	-
RBMY1A1	-	YES	0	1	-
RPS4Y1	-	YES	0	1	-
