# Supplementary material for: Patient-specific driver gene prediction and risk assessment through integrated network analysis of cancer omics profiles
Source: Nucleic Acids Res. 2015 Jan 8;43(7):e44. doi: 10.1093/nar/gku1393 (PMC4402507; doi:10.1093/nar/gku1393)
Supplement: SUPPLEMENTARY DATA [file supp_gku1393_nar-02721-met-f-2014-File011.xls]

## Sheet: 1
	List of OncoIMPACT predicted co-drivers that were not predicted as co-driver by the frequency approach
	Glioblastoma			Ovarian Cancer			Protate Cancer			Bladder Cancer			Melanoma
	DBNL	HNRNPA2B1		PRKCI	TNFSF10		PLCE1	ADAM12		PI4KA	CRKL		MLL	ETS1
	DBNL	HOXA9		PRKCI	BCL6		PLCE1	MKI67		F11R	USF1		NPTX1	GRB2
	PSMA2	RALA		PRKCI	DVL3		CDH3	CHD9		GATA4	EBF2
	PSMA2	DBNL		PRKCI	ECE2		MYBL1	COPS5		ITGA10	PIAS3
	PSMA2	ACTB		PRKCI	EHHADH		MYBL1	LYN
	PSMA2	HNRNPA2B1		PRKCI	PAK2		COL3A1	ERCC3
	PSMA2	HUS1		PRKCI	GP5		DCHS2	MAML3
	PSMA2	ITGB8		PRKCI	PIK3CA		NTRK1	KIF14
	PSMA2	ADCYAP1R1		PTK2	CYC1		COL22A1	UBE2V2
	PSMA2	NOD1		PTK2	KCNQ3		COL22A1	EEF1D
	PSMA2	HOXA9		PTK2	TNFRSF11B		COL22A1	TCEA1
	PSMA2	CHN2		PTK2	MAFA		COL22A1	RPL7
	BUB3	ZWINT		PTK2	RHPN1		TBL1X	ARHGAP6
	BUB3	PNLIP		PTK2	WISP1		TBL1X	ELK1
	BUB3	BTRC		PTK2	NOV		TBL1X	SUV39H1
	BUB3	MAPK8		PTK2	ANGPT1		TBL1X	RPS6KA3
	BUB3	EPC1		PTK2	COL14A1		NUP98	NDUFS3
	BUB3	SLC18A2		FOS	JDP2		PCDHB7	APC
	BUB3	ADAM12		ROPN1B	ROPN1		FGFR1	COPS5
	BUB3	ITGB1		TNFSF10	ECE2		FGFR1	COL14A1
	BUB3	SRGN		TNFSF10	EHHADH		FGFR1	KIAA1967
	BUB3	ITGA8		TNFSF10	BCL6		FGFR1	YWHAZ
	BUB3	SMC3		TNFSF10	PAK2		FGFR1	PABPC1
	BUB3	PRKCQ		TNFSF10	GP5		FGFR1	PTK2B
	BUB3	PRKG1		UBR5	ANGPT1		MRAS	MCM2
	BUB3	PPP3CB		MAPK14	CCND3		LPAR3	LAMC1
	BUB3	MASTL		TNFRSF11B	KCNQ3		LPAR3	INSRR
	BUB3	CALML5		TNFRSF11B	WISP1		PTK2B	COPS5
	ADAM12	ZWINT		TNFRSF11B	ANGPT1		PTK2B	KIAA1967
	ADAM12	PNLIP		TNFRSF11B	YWHAZ		PTK2B	MYBL1
	ADAM12	BTRC		RHPN1	CYC1		PTK2B	LYN
	ADAM12	EPC1		RHPN1	KCNQ3		PTK2B	PENK
	ADAM12	SLC18A2		RHPN1	MAFA		PLCG2	CDH13
	ADAM12	ITGB1		RHPN1	WISP1		PKD1	MEFV
	ADAM12	SRGN		RHPN1	NOV		COPS5	COL14A1
	ADAM12	ITGA8		RHPN1	COL14A1		COPS5	PABPC1
	ADAM12	SMC3		GLIS3	NFIB		LYN	TCEA1
	ADAM12	PRKCQ		BCL6	ECE2		LYN	COPS5
	ADAM12	PRKG1		BCL6	EHHADH		LYN	RPL7
	ADAM12	PPP3CB		BCL6	PAK2		LYN	UBE2V2
	ADAM12	MASTL		BCL6	CLDN1		LYN	EEF1D
	ADAM12	CALML5		BCL6	GP5		ELK1	ARHGAP6
	AMPH	DBNL		CBX3	AQP1		KRT1	APPL2
	AMPH	ACTB		USF2	UQCRFS1		APBB3	PCDHAC1
	AMPH	PSMA2		USF2	CEBPA		HNRNPA2B1	GNGT1
	AMPH	HUS1		COL14A1	UBR5		HNRNPA2B1	IL6
	AMPH	IGFBP3		COL14A1	TNFRSF11B		HNRNPA2B1	ITGB8
	AMPH	GLI3		COL14A1	MAFA		HNRNPA2B1	ELMO1
	AMPH	HOXA9		COL14A1	WISP1		PLN	FYN
	AMPH	STK17A		COL14A1	ANGPT1		LRP1	ANAPC5
	AMPH	CHN2		COL14A1	YWHAZ		AP1S2	ARHGAP6
	AMPH	RALA		CASP2	EN2		AP1S2	ELK1
	AMPH	PPIA		MYC	PTK2		AP1S2	SUV39H1
	AMPH	HNRNPA2B1		MYC	TNFRSF11B		AP1S2	RPS6KA3
	AMPH	ITGB8		MYC	RHPN1		AP1S2	TBL1X
	AMPH	ADCYAP1R1		MYC	COL14A1		ITGAD	CNOT1
	AMPH	NOD1		MYC	CYC1		SUV39H1	ARHGAP6
	AMPH	TRPV6		MYC	KCNQ3		SUV39H1	ELK1
	PLAU	ZWINT		MYC	MAFA		SUV39H1	RPS6KA3
	PLAU	PNLIP		MYC	WISP1		CACNA1E	KCNA3
	PLAU	BTRC		MYC	NOV		CACNA1E	CGN
	PLAU	MAPK8		MYC	ANGPT1		PCDHA13	MCC
	PLAU	DNA2		MYC	YWHAZ		SP1	ADCY6
	PLAU	EPC1		JUN	PRKCZ		GTF2H2	OCLN
	PLAU	SLC18A2		BCL2L1	TPX2		MIB2	LAMC1
	PLAU	BUB3		DVL3	ECE2		MIB2	LPAR3
	PLAU	ADAM12		DVL3	TNFSF10		MIB2	INSRR
	PLAU	ITGB1		DVL3	EHHADH		PCDH19	POLA1
	PLAU	SRGN		DVL3	BCL6		ST8SIA4	PCDHGA9
	PLAU	ITGA8		DVL3	PAK2		ST8SIA4	PCDHA9
	PLAU	SMC3		DVL3	CLDN1		ERBB3	ANAPC5
	PLAU	PRKCQ		DVL3	GP5		FIGF	ARHGAP6
	PLAU	PRKG1		NOTCH3	JUNB		FIGF	TBL1X
	PLAU	PPP3CB		NOTCH3	SIN3B		FIGF	ELK1
	PLAU	MASTL		NOTCH3	EPOR		FIGF	FGF13
	PLAU	CALML5		SRPK1	MAPK14		FIGF	SUV39H1
	KDR	CEP135		SRPK1	CCND3		FIGF	RPS6KA3
	KDR	IGFBP7		RFX1	JUNB		FIGF	AP1S2
	PTEN	TCF7L2		RFX1	SIN3B		GRIN1	ANAPC2
	CALML5	ZWINT		RFX1	EPOR		KCNA3	CGN
	CALML5	PNLIP		RFX1	PKN1		ITPKB	LAMC2
	CALML5	BTRC		RFX1	NOTCH3		MED1	TBX4
	CALML5	MASTL		PSMB4	SHC1		XRCC6	NF2
	WEE2	STX1A		PSMB4	S100A9		PAG1	COPS5
	WEE2	DBF4		PSMB4	PIAS3		PAG1	LYN
	WEE2	SMO		MYCBP	SCMH1		PAG1	NCOA2
	WEE2	PSMC2		MYCBP	EDN2		PAG1	ADCY8
	WEE2	TES		MYCBP	JUN		PAG1	PENK
	WEE2	ITGB8		MYCBP	KCNQ4		PAG1	COL14A1
	WEE2	EZH2		MYCBP	S100A9		PAG1	MYBL1
	WEE2	ZNF3		MYCBP	PIK3R3		PAG1	YWHAZ
	WEE2	SRI		SHC1	S100A9		PAG1	PABPC1
	WEE2	ZNF212		SHC1	PIAS3		PAG1	PTK2B
	WEE2	MCM7		LRP2	PDK1		TNNC2	CDH22
	MET	FLNC		MMP8	CASP1		SYNCRIP	FYN
	MET	GNAT3		ECE2	EHHADH		SYNCRIP	PLN
	MET	SMO		ECE2	CLDN1		CHD3	TNFRSF13B
	MET	ZNF3		ECE2	GP5		STAT4	ITGA6
	MET	NOS3		ETS1	PVRL1		RBBP7	ARHGAP6
	MET	WEE2		CSNK2A1	CDC25B		RBBP7	ELK1
	MET	CFTR		LAMA5	AURKA		RBBP7	FGF13
	MET	DBF4		LAMA5	TNFRSF6B		RBBP7	RPS6KA3
	MET	AKAP9		PRKACA	JUNB		RBBP7	AP1S2
	MET	PSMC2		PRKACA	SIN3B		RBBP7	TBL1X
	MET	TES		PRKACA	EPOR		RBBP7	FIGF
	MET	CUL1		PRKACA	PKN1		RBBP7	SUV39H1
	MET	SRI		PRKACA	NOTCH3		NCOR1	TBX4
	MET	MCM7		PRKACA	RFX1		PENK	TCEA1
	MET	LAMB4		MAFA	CYC1		PENK	COPS5
	PIK3C2B	CNTN2		MAFA	TNFRSF11B		PENK	MYBL1
	PIK3C2B	RABIF		MAFA	WISP1		PENK	LYN
	PIK3C2B	MDM4		MAFA	ANGPT1		PENK	RPL7
	CEP135	IGFBP7		MAFA	YWHAZ		PENK	UBE2V2
	PPP3CB	ZWINT		SRF	CCND3		PENK	EEF1D
	PPP3CB	PNLIP		STAT1	ITGAV		STK4	CDH22
	PPP3CB	BTRC		STAT1	CLK1		STK4	TNNC2
	PPP3CB	MAPK8		NOV	UBR5		ACTC1	FANCI
	PPP3CB	EPC1		NOV	KCNQ3		ELMO1	IL6
	PPP3CB	ITGB1		NOV	TNFRSF11B		ELMO1	ITGB8
	PPP3CB	ITGA8		NOV	MAFA		RYR2	OBSCN
	PPP3CB	SMC3		NOV	WISP1		TRRAP	HNRNPA2B1
	PPP3CB	PRKCQ		NOV	ANGPT1		TRRAP	GNGT1
	PPP3CB	PRKG1		NOV	COL14A1		TRRAP	ITGB8
	PPP3CB	MASTL		NOV	YWHAZ		TRRAP	IL6
	PPP3CB	CALML5		EDN2	SCMH1		TRRAP	HOXA5
	STX1A	ACTB		MMP14	HOMEZ		TRRAP	ELMO1
	STX1A	DBNL		PAK2	ECE2		TCEA1	RPL7
	STX1A	DBF4		PAK2	CLDN1		TCEA1	EEF1D
	STX1A	SMO		PAK2	GP5		RB1	COL4A2
	STX1A	PSMC2		AURKA	TFAP2C		SLC12A2	FBN2
	STX1A	TES		CTNNB1	KIF15		NUMB	MYH7
	STX1A	ITGB8		EPOR	JUNB		TIMELESS	STAT6
	STX1A	EZH2		EPOR	SIN3B		NR1I3	CDC7
	STX1A	ZNF3		CEBPA	UQCRFS1		YWHAZ	COPS5
	STX1A	SRI		TFAP2A	EDN1		YWHAZ	COL14A1
	STX1A	ZNF212		TFAP2A	DSP		YWHAZ	SDC2
	STX1A	MCM7		CCNE1	PRKACA		YWHAZ	PABPC1
	PCDH11Y	TBL1Y		CCNE1	UQCRFS1		TJP3	PDE4C
	PCDH11Y	PRKY		CCNE1	AKT2		UBR5	TCEA1
	NOS1	DDIT3		CCNE1	USF2		UBR5	PLAT
	NOS1	ATN1		CCNE1	CEBPA		UBR5	LYN
	SMO	DBF4		CCNE1	RFX1		UBR5	RPL7
	SMO	MCM7		GP5	ROPN1B		UBR5	PENK
	SMO	PSMC2		PGR	MMP8		UBR5	UBE2V2
	HNRNPA2B1	ADCYAP1R1		PGR	ETS1		UBR5	EEF1D
	SMC3	ZWINT		PGR	CASP1		VCAN	PCDHA3
	SMC3	PNLIP		PGR	PVRL1		MTHFD1	CDH24
	SMC3	BTRC		PIK3CA	TNFSF10		CNTNAP5	MSH6
	SMC3	ITGA8		PIK3CA	BCL6		GLI2	NCK2
	SMC3	PRKCQ		PIK3CA	DVL3		RPL7	EEF1D
	SMC3	PRKG1		PIK3CA	ECE2		TTN	COL3A1
	SMC3	MASTL		PIK3CA	EHHADH		TTN	SNX17
	SMC3	CALML5		PIK3CA	PAK2		NCK1	MRAS
	LRP1	IFNG		PIK3CA	CLDN1		NCK1	MCM2
	LRP1	STAT6		PIK3CA	GP5		ZBTB16	PRKRIR
	LRP1	ERBB3		TRIM24	CASP2		JAK1	TNN
	LRP1	PTPRB		NOTCH4	TNF		NCOA2	COPS5
	NOD1	DBNL		YWHAZ	UBR5		NCOA2	LYN
	NOD1	HNRNPA2B1		YWHAZ	ANGPT1		NCOA2	PENK
	NOD1	HOXA9		YWHAZ	UQCRB		NCOA2	UBE2V2
	PRKG1	ZWINT		RNF4	MSX1		NCOA2	TCEA1
	PRKG1	PNLIP		CLK1	HOXD12		NCOA2	COL14A1
	PRKG1	ITGA8		NUMA1	ETS1		NCOA2	MYBL1
	PRKG1	BTRC		GRB2	EVPL		NCOA2	YWHAZ
	PRKG1	PRKCQ					NCOA2	UBR5
	PRKG1	MASTL					NCOA2	RPL7
	PRKG1	CALML5					NCOA2	EEF1D
	ZNF212	ACTB					NCOA2	PABPC1
	ZNF212	DBF4					NCOA2	PTK2B
	ZNF212	EZH2					CELSR2	SHC1
	ZNF212	ZNF3					CELSR2	CSDE1
	ZNF212	SMO					DMD	RBBP7
	ZNF212	MCM7					DMD	FIGF
	ZNF212	PSMC2					STAT3	TBX4
	ZNF212	TES					STAT3	CDC27
	PIK3CG	FLNC					PABPC1	COL14A1
	PIK3CG	SMO					ADAM9	COPS5
	PIK3CG	ZNF3					ADAM9	COL14A1
	PIK3CG	NOS3					ADAM9	MYBL1
	PIK3CG	DBF4					ADAM9	YWHAZ
	PIK3CG	MET					ADAM9	PABPC1
	PIK3CG	PSMC2					PRKX	ELK1
	PIK3CG	TES					PRKX	RPS6KA3
	PIK3CG	CUL1					PRKX	ARHGAP6
	PIK3CG	MCM7					PRKX	AP1S2
	MDM2	IFNG					PRKX	TBL1X
	MDM2	CNOT2					PRKX	FIGF
	MDM2	KIF5A					PRKX	SUV39H1
	MDM2	STAT6					USH2A	MDM4
	MDM2	FRS2					USH2A	GLIS1
	MDM2	PTPRB					HOXA5	GNGT1
	CACNB3	ADCY6					HOXA5	IL6
	EGFR	NCF1					HOXA5	ITGB8
	EGFR	STK17A					HOXA5	HNRNPA2B1
	EGFR	IGFBP3					HOXA5	ELMO1
	EGFR	PPIA					NOTCH2	IFI16
	EGFR	SEC61G					PRKDC	LYN
	EGFR	CCT6A					PRKDC	NCOA2
	STK17A	STX1A					PRKDC	COL22A1
	STK17A	DBNL					PRKDC	PENK
	STK17A	ACTB					TRPC1	NCK1
	STK17A	PSMA2					TRPC1	MRAS
	STK17A	HUS1					TRPC1	MCM2
	STK17A	NCF1					STRN4	PEG3
	STK17A	IGFBP3					TOP2B	COL6A6
	STK17A	GLI3					TOP2B	ITPR1
	STK17A	HOXA9					UBE2V2	TCEA1
	STK17A	CHN2					UBE2V2	RPL7
	STK17A	RALA					UBE2V2	EEF1D
	STK17A	PPIA					SCNN1B	ITGAD
	STK17A	HNRNPA2B1					SCNN1B	CNOT1
	STK17A	ITGB8					OBSCN	CACNA1S
	STK17A	ADCYAP1R1					OBSCN	RASAL2
	STK17A	NOD1					LAMA4	FYN
	STK17A	CDK6					LAMA4	PLN
	STK17A	SRI					COL11A1	KIF14
	DNMBP	BTRC					TRPC4	SMAD9
	DNMBP	SMC3					PCDHA12	TRIO
	DNMBP	PRKG1					ITGB8	IL6
	IKZF1	STX1A					EEF1B2	NPHP1
	IKZF1	DBNL					EEF1B2	COL4A4
	IKZF1	ACTB					TP53BP1	THBS1
	IKZF1	PSMA2					RELN	HOXA10
	IKZF1	HUS1					HIST1H4A	HIST1H3A
	IKZF1	GNAT3					MYC	TCEA1
	IKZF1	IGFBP3					MYC	LYN
	IKZF1	RALA					MYC	UBR5
	IKZF1	AMPH					MYC	RPL7
	IKZF1	PPIA					MYC	PENK
	IKZF1	HNRNPA2B1					MYC	UBE2V2
	IKZF1	ADCYAP1R1					MYC	EEF1D
	IKZF1	NCF1					TBL1Y	PRKY
	IKZF1	GLI3					COL27A1	ANAPC2
	IKZF1	HOXA9					HSPG2	NTRK1
	IKZF1	STK17A					HSPG2	RPA2
	EZH2	ACTB					HSPG2	NHLH2
	EZH2	DBF4					HSPG2	KIF14
	EZH2	ZNF3					PIP5K1C	MAP2K7
	EZH2	SMO					GNGT1	IL6
	EZH2	MCM7					GNGT1	ITGB8
	EZH2	PSMC2					GNGT1	ELMO1
	EZH2	TES					VAV3	EDN2
	SRI	DBNL					PRKCA	MED1
	SRI	DBF4					PRKCA	TBX4
	SRI	ITGB8					COL6A6	ITPR1
	SRI	EZH2					WWP1	RDH10
	SRI	ZNF3					LAMC1	INSRR
	SRI	ZNF212					NEB	NPHP1
	SRI	SMO					MYBPC2	VAV1
	SRI	MCM7					MYBPC2	MADCAM1
	SRI	PSMC2					VAV1	MADCAM1
	SRI	TES					SCN5A	RARB
	FRS2	CCT2					COL12A1	HLA-DRB5
	FRS2	CNOT2					COL12A1	HDAC2
	FRS2	PTPRB					RPS6KA3	ARHGAP6
	MCM7	DBF4					RPS6KA3	ELK1
	MCM7	PSMC2					SNX17	FN1
	ERBB3	CNOT2
	DDIT3	ERBB3
	BTRC	ZWINT
	BTRC	PNLIP
	BTRC	MASTL
	IFNG	CCT2
	IFNG	CNOT2
	IFNG	PXN
	IFNG	STAT6
	IFNG	FRS2
	IFNG	ERBB3
	IFNG	PTPRB
	SLC18A2	ZWINT
	SLC18A2	PNLIP
	SLC18A2	BTRC
	SLC18A2	MAPK8
	SLC18A2	DNMBP
	SLC18A2	EPC1
	SLC18A2	ITGB1
	SLC18A2	ITGA8
	SLC18A2	SMC3
	SLC18A2	PRKCQ
	SLC18A2	PRKG1
	SLC18A2	PPP3CB
	SLC18A2	MASTL
	SLC18A2	CALML5
	RALA	DBNL
	RALA	ACTB
	RALA	HNRNPA2B1
	RALA	ADCYAP1R1
	RALA	NOD1
	RALA	HOXA9
	RALA	CHN2
	CCT2	CNOT2
	CCT2	ERBB3
	CCT2	PTPRB
	AKAP9	SMO
	AKAP9	ZNF3
	AKAP9	ZNF212
	AKAP9	WEE2
	AKAP9	CFTR
	AKAP9	DBF4
	AKAP9	PSMC2
	AKAP9	TES
	AKAP9	EZH2
	AKAP9	SRI
	AKAP9	MCM7
	MAPK8	PNLIP
	MAPK8	BTRC
	MAPK8	ITGA8
	MAPK8	SMC3
	MAPK8	PRKG1
	MAPK8	MASTL
	MAPK8	CALML5
	MAPK8	ZWINT
	MAPK8	DNMBP
	MAPK8	EPC1
	MAPK8	ITGB1
	MAPK8	PRKCQ
	APOB	NRXN1
	RASSF5	IKBKE
	PTPRB	CNOT2
	PTPRB	ERBB3
	LAMB4	STX1A
	LAMB4	WEE2
	LAMB4	DBF4
	LAMB4	SMO
	LAMB4	PSMC2
	LAMB4	TES
	LAMB4	EZH2
	LAMB4	CDK6
	LAMB4	ZNF3
	LAMB4	SRI
	LAMB4	ZNF212
	LAMB4	MCM7
	LAMB4	XRCC2
	FLNC	SMO
	FLNC	NOD1
	FLNC	ZNF3
	FLNC	ZNF212
	FLNC	DBF4
	FLNC	PSMC2
	FLNC	TES
	FLNC	EZH2
	FLNC	CUL1
	FLNC	MCM7
	CNTN2	MDM4
	CNTN2	RABIF
	VAMP3	PIK3CD
	VAMP3	DFFB
	ITGA8	ZWINT
	ITGA8	PNLIP
	ITGA8	BTRC
	ITGA8	MASTL
	ITGA8	CALML5
	PRKY	TBL1Y
	NOS3	SMO
	NOS3	ZNF3
	NOS3	ZNF212
	NOS3	DBF4
	NOS3	PSMC2
	NOS3	TES
	NOS3	EZH2
	NOS3	CUL1
	NOS3	MCM7
	NOS3	XRCC2
	CFTR	STX1A
	CFTR	WEE2
	CFTR	DBF4
	CFTR	SMO
	CFTR	PSMC2
	CFTR	TES
	CFTR	ITGB8
	CFTR	EZH2
	CFTR	ZNF3
	CFTR	SRI
	CFTR	ZNF212
	CFTR	MCM7
	CFTR	XRCC2
	DBF4	PSMC2
	PTPN6	VAMP1
	HOXA9	HNRNPA2B1
	FN1	MSH6
	KLHL9	VLDLR
	ACTB	HNRNPA2B1
	HUS1	RALA
	HUS1	DBNL
	HUS1	ACTB
	HUS1	HNRNPA2B1
	HUS1	ADCYAP1R1
	HUS1	NOD1
	HUS1	HOXA9
	HUS1	CHN2
	GNAT3	STX1A
	GNAT3	ACTB
	GNAT3	DBNL
	GNAT3	DBF4
	GNAT3	NCF1
	GNAT3	TES
	GNAT3	NOD1
	GNAT3	SRI
	PNLIP	MASTL
	VCL	PNLIP
	VCL	BTRC
	VCL	DNA2
	VCL	SLC18A2
	VCL	BUB3
	VCL	ADAM12
	VCL	SRGN
	VCL	PLAU
	VCL	ITGA8
	VCL	SMC3
	VCL	PRKG1
	VCL	MASTL
	VCL	CALML5
	VCL	ZWINT
	VCL	MAPK8
	VCL	EPC1
	VCL	ITGB1
	VCL	TCF7L2
	VCL	PRKCQ
	VCL	PPP3CB
	MKI67	PNLIP
	MKI67	BTRC
	MKI67	DNA2
	MKI67	VCL
	MKI67	SLC18A2
	MKI67	BUB3
	MKI67	ADAM12
	MKI67	SRGN
	MKI67	PLAU
	MKI67	ITGA8
	MKI67	SMC3
	MKI67	MASTL
	MKI67	CALML5
	MKI67	ZWINT
	MKI67	MAPK8
	MKI67	EPC1
	MKI67	ITGB1
	MKI67	TCF7L2
	MKI67	PRKCQ
	MKI67	PPP3CB
	YWHAH	KCNJ4
	CDK6	STX1A
	CDK6	WEE2
	CDK6	DBNL
	CDK6	DBF4
	CDK6	SMO
	CDK6	PSMC2
	CDK6	TES
	CDK6	RALA
	CDK6	EZH2
	CDK6	ZNF3
	CDK6	SRI
	CDK6	ZNF212
	CDK6	MCM7
	CDK6	XRCC2
	CDH23	PNLIP
	CDH23	BTRC
	CDH23	ACTA2
	CDH23	DNA2
	CDH23	VCL
	CDH23	SLC18A2
	CDH23	BUB3
	CDH23	ADAM12
	CDH23	MKI67
	CDH23	SRGN
	CDH23	PLAU
	CDH23	SMC3
	CDH23	MASTL
	CDH23	ZWINT
	CDH23	MAPK8
	CDH23	EPC1
	CDH23	ITGB1
	CDH23	TCF7L2
	CDH23	PPP3CB
	SGOL1	MAPKAPK3
	ITGB1	ZWINT
	ITGB1	PNLIP
	ITGB1	BTRC
	ITGB1	DNMBP
	ITGB1	EPC1
	ITGB1	ITGA8
	ITGB1	SMC3
	ITGB1	PRKCQ
	ITGB1	PRKG1
	ITGB1	MASTL
	ITGB1	CALML5
	VLDLR	PSIP1
	ELAVL2	TEK
	TCF7L2	PNLIP
	TCF7L2	BTRC
	TCF7L2	DNA2
	TCF7L2	SLC18A2
	TCF7L2	BUB3
	TCF7L2	ADAM12
	TCF7L2	SRGN
	TCF7L2	PLAU
	TCF7L2	ITGA8
	TCF7L2	SMC3
	TCF7L2	PRKG1
	TCF7L2	MASTL
	TCF7L2	CALML5
	TCF7L2	ZWINT
	TCF7L2	MAPK8
	TCF7L2	EPC1
	TCF7L2	ITGB1
	TCF7L2	PRKCQ
	TCF7L2	PPP3CB
	PRKCQ	ZWINT
	PRKCQ	PNLIP
	PRKCQ	ITGA8
	PRKCQ	BTRC
	PRKCQ	MASTL
	PRKCQ	CALML5
	FGFR2	PNLIP
	FGFR2	BTRC
	FGFR2	ACTA2
	FGFR2	DNA2
	FGFR2	VCL
	FGFR2	SLC18A2
	FGFR2	BUB3
	FGFR2	ADAM12
	FGFR2	MKI67
	FGFR2	SRGN
	FGFR2	PLAU
	FGFR2	ITGA8
	FGFR2	SMC3
	FGFR2	MASTL
	FGFR2	CALML5
	FGFR2	CDH23
	FGFR2	ZWINT
	FGFR2	MAPK8
	FGFR2	EPC1
	FGFR2	ITGB1
	FGFR2	TCF7L2
	FGFR2	PRKCQ
	FGFR2	PPP3CB
	RBBP4	LRP8
	KIT	KDR
	KIT	CEP135
	KIT	IGFBP7
	KIT	PDGFRA
	PDGFRA	KDR
	PDGFRA	CEP135
	PDGFRA	IGFBP7
	ATN1	PXN
	GLI1	STAT6
	GLI1	DDIT3
	GLI1	PTPRB
	PPP1R1A	CACNB3
	PPP1R1A	ADCY6
	KIF5A	DDIT3
	KIF5A	IFNG
	KIF5A	GLI1
	KIF5A	STAT6
	RAD21	PPP3CC
	NCF1	STX1A
	NCF1	WEE2
	NCF1	ACTB
	NCF1	DBNL
	NCF1	DBF4
	NCF1	IGFBP3
	NCF1	SMO
	NCF1	PSMC2
	NCF1	TES
	NCF1	ITGB8
	NCF1	EZH2
	NCF1	CDK6
	NCF1	ZNF3
	NCF1	SRI
	NCF1	ZNF212
	NCF1	MCM7
	NCF1	XRCC2
	NCF1	LAMB4
	CHN2	ACTB
	CHN2	HNRNPA2B1
	ITGB3	COL1A1
	SMARCA2	VLDLR
	SMARCA2	PSIP1
	PCDH15	ZWINT
	PCDH15	PNLIP
	PCDH15	PRKG1
	PCDH15	MASTL
	CDK4	DDIT3
	CDK4	IFNG
	CDK4	CCT2
	CDK4	DCTN2
	CDK4	STAT6
	CDK4	PTPRB
	CDK4	GLI1
	CDK4	LRP1
	CDK4	KIF5A
	CDK4	MDM2
	CDK4	FRS2
	IGFBP3	STX1A
	IGFBP3	DBNL
	IGFBP3	ACTB
	IGFBP3	PSMA2
	IGFBP3	HUS1
	IGFBP3	GLI3
	IGFBP3	HOXA9
	IGFBP3	CHN2
	IGFBP3	RALA
	IGFBP3	HNRNPA2B1
	IGFBP3	ITGB8
	IGFBP3	ADCYAP1R1
	IGFBP3	NOD1
	IGFBP3	CDK6
	IGFBP3	SRI
	DNA2	ZWINT
	DNA2	PNLIP
	DNA2	BTRC
	DNA2	MAPK8
	DNA2	EPC1
	DNA2	SLC18A2
	DNA2	BUB3
	DNA2	ADAM12
	DNA2	ITGB1
	DNA2	SRGN
	DNA2	ITGA8
	DNA2	SMC3
	DNA2	PRKCQ
	DNA2	PRKG1
	DNA2	PPP3CB
	DNA2	MASTL
	DNA2	CALML5
	ACTA2	PNLIP
	ACTA2	BTRC
	ACTA2	DNA2
	ACTA2	VCL
	ACTA2	SLC18A2
	ACTA2	BUB3
	ACTA2	ADAM12
	ACTA2	MKI67
	ACTA2	SRGN
	ACTA2	PLAU
	ACTA2	ITGA8
	ACTA2	SMC3
	ACTA2	MASTL
	ACTA2	CALML5
	ACTA2	ZWINT
	ACTA2	MAPK8
	ACTA2	EPC1
	ACTA2	ITGB1
	ACTA2	TCF7L2
	ACTA2	PRKCQ
	ACTA2	FAS
	SRGN	ZWINT
	SRGN	PNLIP
	SRGN	BTRC
	SRGN	MAPK8
	SRGN	DNMBP
	SRGN	EPC1
	SRGN	SLC18A2
	SRGN	ITGB1
	SRGN	ITGA8
	SRGN	SMC3
	SRGN	PRKCQ
	SRGN	PRKG1
	SRGN	PPP3CB
	SRGN	MASTL
	SRGN	CALML5
	PPIA	STX1A
	PPIA	DBNL
	PPIA	ACTB
	PPIA	PSMA2
	PPIA	HUS1
	PPIA	NCF1
	PPIA	IGFBP3
	PPIA	GLI3
	PPIA	HOXA9
	PPIA	CHN2
	PPIA	RALA
	PPIA	HNRNPA2B1
	PPIA	ITGB8
	PPIA	ADCYAP1R1
	PPIA	NOD1
	PPIA	CDK6
	PPIA	SRI
	ITGB8	RALA
	ITGB8	ACTB
	ITGB8	DBF4
	ITGB8	HNRNPA2B1
	ITGB8	HUS1
	ITGB8	EZH2
	ITGB8	ZNF212
	ITGB8	CHN2
	ITGB8	TES
	DCTN2	DDIT3
	DCTN2	IFNG
	DCTN2	GLI1
	DCTN2	KIF5A
	DCTN2	MDM2
	CDKN2B	ELAVL2
	CDKN2B	TEK
	CDKN2B	KLHL9
	STAT6	CNOT2
	STAT6	ERBB3
	STAT6	PTPRB
	ZWINT	PNLIP
	ZWINT	MASTL
	PIK3CD	DFFB
	CDKN2A	ELAVL2
	CDKN2A	TEK
	CDKN2A	CDKN2B
	CDKN2A	KLHL9
	GLI3	DBNL
	GLI3	ACTB
	GLI3	PSMA2
	GLI3	HUS1
	GLI3	HOXA9
	GLI3	CHN2
	GLI3	RALA
	GLI3	HNRNPA2B1
	GLI3	ITGB8
	GLI3	ADCYAP1R1
	GLI3	NOD1
	RELN	ZNF212
	RELN	AKAP9
	RELN	EZH2
	EPC1	ZWINT
	EPC1	PNLIP
	EPC1	BTRC
	EPC1	DNMBP
	EPC1	ITGA8
	EPC1	SMC3
	EPC1	PRKCQ
	EPC1	PRKG1
	EPC1	MASTL
	EPC1	CALML5
	TES	DBF4
	TES	SMO
	TES	MCM7
	TES	PSMC2
	SHC3	PRKACG
	COL1A2	STX1A
	COL1A2	ACTB
	COL1A2	GNAT3
	COL1A2	CDK6
	COL1A2	ZNF212
	COL1A2	NCF1
	COL1A2	PSMC2
	COL1A2	EZH2
	COL1A2	CUL1
	COL1A2	SRI
	COL1A2	XRCC2
	CCT6A	PSMA2
	CCT6A	HUS1
	CCT6A	IGFBP3
	CCT6A	PPIA
	CCT6A	STK17A
	CCT6A	IKZF1
	ZNF3	DBF4
	ZNF3	SMO
	ZNF3	MCM7
	ZNF3	PSMC2
	ZNF3	TES
	CUL1	STX1A
	CUL1	WEE2
	CUL1	ACTB
	CUL1	DBF4
	CUL1	NCF1
	CUL1	SMO
	CUL1	PSMC2
	CUL1	TES
	CUL1	ITGB8
	CUL1	NOD1
	CUL1	EZH2
	CUL1	ZNF3
	CUL1	SRI
	CUL1	ZNF212
	CUL1	MCM7
	CUL1	XRCC2
	XRCC2	STX1A
	XRCC2	WEE2
	XRCC2	ACTB
	XRCC2	DBF4
	XRCC2	SMO
	XRCC2	PSMC2
	XRCC2	TES
	XRCC2	ITGB8
	XRCC2	EZH2
	XRCC2	ZNF3
	XRCC2	SRI
	XRCC2	ZNF212
	XRCC2	MCM7
